# Supplementary material for: Larval spongy moth transcriptomic response to ingestion of broad-versus narrow-spectrum insecticidal Chromobacterium species
Source: Sci Rep. 2025 Mar 8;15:8106. doi: 10.1038/s41598-025-92113-6 (PMC11890870; doi:10.1038/s41598-025-92113-6)
Supplement: Supplementary file 1 — Supplementary Material 1 [file 41598_2025_92113_MOESM1_ESM.xlsx]

## Sheet: all_isoforms_with_TPM
isoform	14B1_a_midgut	14B1_b_midgut	14B1_c_midgut	PRAA_a_midgut	PRAA_b_midgut	PRAA_c_midgut	Control_a_midgut	Control_b_midgut	Control_c_midgut	14B1_a_whole	14B1_b_whole	14B1_c_whole	PRAA_a_whole	PRAA_b_whole	PRAA_c_whole	Control_a_whole	Control_b_whole	Control_c_whole	NCBI NR top hit (per DIAMOND)	Pfam hits (per HMMER analysis)	GO terms (for Pfam hits, per pfam2go table)
TRINITY_GG_1_c0_g1_i1	0.75	0.37	1.93	0.14	0.07	0	0.34	1.19	1.44	0.65	1.02	0.59	0.94	0.64	0.3	0.95	0.71	1.13	XP_049706477.1 prolactin-releasing peptide receptor [Helicoverpa armigera]	7tm_1 PF00001.25; 7TM_GPCR_Srsx PF10320.13; 7TM_GPCR_Srw PF10324.13; 7TM_GPCR_Srx PF10328.13	G protein-coupled receptor activity GO:0004930; G protein-coupled receptor signaling pathway GO:0007186
TRINITY_GG_1_c0_g1_i5	0.84	0	0.56	0	0.05	0	0.01	0	0	0	0	0	0	0	0	0.08	0.09	0
TRINITY_GG_1_c0_g1_i7	0	0	0.91	0	0	0.19	0	0	0.15	0.21	0.46	0	0	0	0.39	0.66	0	0.32	XP_049706477.1 prolactin-releasing peptide receptor [Helicoverpa armigera]	7tm_1 PF00001.25; 7TM_GPCR_Srsx PF10320.13; 7TM_GPCR_Srw PF10324.13; 7TM_GPCR_Srx PF10328.13	G protein-coupled receptor activity GO:0004930; G protein-coupled receptor signaling pathway GO:0007186
TRINITY_GG_1_c1_g1_i1	0	0	0	0	0.06	0	0.2	0	0.19	0.07	0.44	0	0	0	0	0.06	0.18	0.21	ADI61817.1 endonuclease-reverse transcriptase [Bombyx mori]
TRINITY_GG_1_c2_g1_i1	0	0	0	0	0.09	0	0	0.1	0	0	0	0	0.42	0	0	0	0	0	ADB28039.1 transposase [Agrilus planipennis]	DDE_3 PF13358.10; HTH_32 PF13565.10; Transposase_1 PF01359.22
TRINITY_GG_1_c3_g1_i1	0	0	0	0	0	0	0	0	0	0	0	0	0	0	0	0	0	0
TRINITY_GG_2_c0_g1_i1	0.76	0.45	1.37	0.5	0.28	0.28	0	0.82	0.97	1.2	0.93	1.48	0.94	0.79	0.88	0.63	1.1	0	PZC70349.1 hypothetical protein B5X24_HaOG203025 [Helicoverpa armigera]
TRINITY_GG_2_c0_g1_i2	0	0	0	0.21	0.45	0	0.36	0	0	0	0.41	0	0	0	0	0.53	0	0	KAJ8719457.1 hypothetical protein PYW08_011632 [Mythimna loreyi]
TRINITY_GG_2_c0_g1_i4	0	0	0.04	0	0	0.09	0	0	0.42	0	1.39	0	0	0	0	1.77	0	1.03	PZC70349.1 hypothetical protein B5X24_HaOG203025 [Helicoverpa armigera]
TRINITY_GG_3_c0_g1_i1	0.81	0.37	0.13	0.13	0.28	0	0.68	0.66	0.62	2.21	1.4	2.61	1.44	1.73	1.59	4.27	6.29	2.91	WBR38919.1 ATP-binding cassette transporter subfamily G member 1 [Hyphantria cunea]	ABC2_membrane PF01061.28; ABC_tran PF00005.31	ABC-type transporter activity GO:0140359; ATP binding GO:0005524
TRINITY_GG_3_c1_g1_i1	0	0	0	0	0	0	0	0	0	0	0	0	0	0	0	7.24	0	0
TRINITY_GG_4_c0_g1_i1	0	0	0	0	0	0	0	1.28	1.93	4.5	3.32	2.78	2.33	3.73	5.36	7.56	13.75	7.57
TRINITY_GG_5_c0_g1_i1	0	0	0	0	0	0	0	0	0	0	0	0	0	0	0	0	0	0
TRINITY_GG_5_c0_g2_i1	0	0.34	0	0	0	0	0.57	0	0	0	0	0	0	0	1.13	0	0	0
TRINITY_GG_6_c0_g1_i11	0.34	0.4	0.65	0.23	0.39	0.56	0.49	0.5	0.37	0.4	0	0.48	0.58	0.83	0.8	0.66	0.82	0.17	KAJ8731780.1 hypothetical protein PYW08_014510 [Mythimna loreyi]	Calreticulin PF00262.22	calcium ion binding GO:0005509; unfolded protein binding GO:0051082; protein folding GO:0006457
TRINITY_GG_6_c0_g1_i14	493.36	221.94	627.44	198.83	612.52	318.25	550.07	533.9	584.12	503.94	334.99	412.23	369.52	290.26	435.35	715.97	640.74	637.39	KAJ8731780.1 hypothetical protein PYW08_014510 [Mythimna loreyi]	Calreticulin PF00262.22	calcium ion binding GO:0005509; unfolded protein binding GO:0051082; protein folding GO:0006457
TRINITY_GG_6_c0_g1_i16	0	0	0.07	0	0	0	0.18	0.34	0	0.13	0.36	0.34	0	0	0	0.44	0	0.22	CAB3242960.1 unnamed protein product [Arctia plantaginis]	Calreticulin PF00262.22	calcium ion binding GO:0005509; unfolded protein binding GO:0051082; protein folding GO:0006457
TRINITY_GG_6_c0_g1_i17	0.22	0.13	0.16	0.05	0.2	0.33	0	0	0.39	0.04	0	0	0	0	0.11	0	0	0	CAB3242960.1 unnamed protein product [Arctia plantaginis]	Calreticulin PF00262.22	calcium ion binding GO:0005509; unfolded protein binding GO:0051082; protein folding GO:0006457
TRINITY_GG_6_c0_g1_i20	0.64	1.39	0	0.41	1.01	0	0.88	1.23	0.49	0.93	0.47	1.18	1.68	0.91	0.07	1.23	1.63	0	KAJ8731780.1 hypothetical protein PYW08_014510 [Mythimna loreyi]	Calreticulin PF00262.22	calcium ion binding GO:0005509; unfolded protein binding GO:0051082; protein folding GO:0006457
TRINITY_GG_6_c0_g1_i22	0	0.09	0	0.06	0.23	0	1.15	0.29	0.07	0	0	0	0.73	0.21	0.13	0.18	0.73	0.54	CAB3242960.1 unnamed protein product [Arctia plantaginis]	Calreticulin PF00262.22	calcium ion binding GO:0005509; unfolded protein binding GO:0051082; protein folding GO:0006457
TRINITY_GG_6_c0_g1_i5	0.89	0.18	0	0.18	0.48	0.08	0.88	0.9	0.3	0.41	0.94	0.29	0.19	0.75	0.69	0.59	0.88	0.53	KAJ8731780.1 hypothetical protein PYW08_014510 [Mythimna loreyi]	Calreticulin PF00262.22	calcium ion binding GO:0005509; unfolded protein binding GO:0051082; protein folding GO:0006457
TRINITY_GG_6_c0_g3_i1	0	0.08	0	0	0.14	0.25	0.13	0.19	0.2	0.43	0.33	0	0.29	0.16	0.21	0.06	0.48	0.19
TRINITY_GG_6_c0_g3_i3	7	6.37	5.16	2.92	5.16	3.44	6.88	6.99	8.35	8.36	6.2	6	7.52	8.6	6.75	10.63	11.11	10.63	CAB3242979.1 unnamed protein product [Arctia plantaginis]	CBFD_NFYB_HMF PF00808.27; Histone PF00125.28
TRINITY_GG_6_c0_g3_i4	0	0	0	0	0	0	0.19	0.05	0.23	0.12	0	0	0	0	0	0.12	0.31	0	KAJ8732971.1 hypothetical protein PYW07_015570 [Mythimna separata]
TRINITY_GG_6_c0_g4_i1	0	0	0	0	0	0	0	0	0	0	0	0	0	0	0	0	0	0
TRINITY_GG_6_c0_g2_i2	0.78	0	1.55	4.54	3.67	2.2	0.59	0	0.2	0	0	0	0	0.67	0	0.13	0	0	CAB3242977.1 unnamed protein product [Arctia plantaginis]
TRINITY_GG_6_c0_g2_i3	2.68	2.14	1.31	1.65	2.3	3.68	3.17	4.83	7.06	7.44	8.1	5.99	13.54	7.24	11.01	12.26	10.77	9.72	XP_047020427.1 5'-3' exoribonuclease 1 [Helicoverpa zea]	SH3_12 PF18129.5; XRN1_D1 PF18332.5; XRN1_D2_D3 PF18334.5; XRN_M PF17846.5; XRN_N PF03159.22	nucleic acid binding GO:0003676
TRINITY_GG_6_c0_g2_i4	1.81	1.01	0.84	0.02	1.51	0.75	2.25	0.67	0.27	0.13	1.35	3.55	0	0	0	0.51	0	0.09	KAJ8732983.1 hypothetical protein PYW07_015582 [Mythimna separata]
TRINITY_GG_6_c0_g5_i1	0.26	0.29	0	0.16	0.14	0.2	0	0.19	0.06	0.33	0	0	0.47	0	0.24	0	0.22	0.25	GBP29091.1 hypothetical protein EVAR_17625_1 [Eumeta japonica]
TRINITY_GG_6_c0_g6_i1	0	0.37	0.14	0.56	0.32	0.27	0	0.09	0.03	0	0	0	0	0	0	0	0	0
TRINITY_GG_6_c0_g6_i2	0.87	0.81	1.87	2.28	1.04	1.47	0.3	0.17	0.24	0.12	0.2	0.12	0.23	0.17	0.18	0.12	0.26	0.19
TRINITY_GG_6_c0_g8_i1	0.57	0.49	0.41	0.28	0.27	0.46	0	0.09	0	0	0.23	0	0.04	0.08	0	0.01	0.18	0.09
TRINITY_GG_6_c0_g9_i1	0.44	0.18	1.01	0.18	0.5	0.25	0.2	0.37	0.64	0.43	0.32	0.13	0.41	0.57	0	0.34	0.69	0.42	KAJ8731780.1 hypothetical protein PYW08_014510 [Mythimna loreyi]	Calreticulin PF00262.22	calcium ion binding GO:0005509; unfolded protein binding GO:0051082; protein folding GO:0006457
TRINITY_GG_6_c0_g10_i1	0	0.23	0	0	0.56	0.98	0	0	0	0.13	0.41	0	0	0	0	0	0	0
TRINITY_GG_6_c0_g11_i1	9.26	7.69	7.03	5.85	5.69	6.1	3.55	4.52	5.56	6.08	4.49	3.55	5.7	5.56	5.53	4.37	5.16	3.61	KAJ8731782.1 hypothetical protein PYW08_014512 [Mythimna loreyi]	Arf PF00025.25; Ras PF00071.26; Roc PF08477.17	GTPase activity GO:0003924; GTPase activity GO:0003924
TRINITY_GG_6_c0_g12_i1	0.03	0.59	0.2	1.44	0.2	0.67	0.13	0.09	0.08	0.02	0	0.18	0	0	0	0	0	0
TRINITY_GG_6_c1_g2_i1	0	1.45	0	0	0.48	0	0	0.23	0	0	0	0	1.68	0	0	0.22	0	0
TRINITY_GG_6_c1_g2_i2	0	0	0	0.77	0	0.48	0	0	0	0	0	0	0	0	0	0	0	0
TRINITY_GG_6_c1_g2_i4	0	0	5.53	0	0	0	0	0	0	0	0	0	0	0	0	0	0	0
TRINITY_GG_6_c1_g1_i2	0.45	0.24	0	0	0	0	0	0	0	0.28	0.44	0	0.81	0.43	0	0.12	0	0
TRINITY_GG_6_c1_g3_i1	0	0.68	0	0.05	0	0.97	0	0.07	0.23	0	0.4	0	0.54	0	0	0	0	0.66
TRINITY_GG_6_c1_g3_i2	0	0.05	0.09	0	0	0	0	0.24	0.48	0.2	0.3	0	0.11	0.23	0.55	0.3	0.68	0.26
TRINITY_GG_6_c1_g4_i1	0.46	0.24	1.39	0	0.24	0	0	0	0.1	0	0	0	0.82	0	0	0	0	0
TRINITY_GG_6_c1_g5_i1	0	0.15	0	0	0	0	0	0.07	0	0.09	0	0	1	0.53	0	0.07	0	0
TRINITY_GG_6_c1_g6_i1	4.49	2.5	3.79	4.59	5.49	8.33	3.65	3.28	3.2	3.29	2.7	1.02	5.38	3.92	2.42	1.93	4.37	3.17
TRINITY_GG_6_c1_g7_i1	0	0	0	0	0.07	0	0	0.07	0	0	0	0	0.75	0.26	0	0	0.47	0
TRINITY_GG_6_c2_g1_i1	0	0	0	0	0.12	1.06	0	0	0	0	0	0	0	0	0	0	0	0
TRINITY_GG_6_c2_g3_i1	0	0.65	0.41	0.17	0.75	0.31	0	0	0.09	0	0	0	0	0	0	0	0	0
TRINITY_GG_6_c2_g4_i1	0	0	0	0	0	0	0	0	0	14.48	0	0	0	0	0	0	0	0
TRINITY_GG_6_c2_g5_i1	0.32	1.19	0	0.1	0.18	0.77	0.15	0.12	0.07	0.05	0	0	0	0.15	0	0.09	0	0.16
TRINITY_GG_6_c2_g6_i1	0.34	0.4	0.34	0.51	0.34	0.47	0.29	0.21	0.11	0.12	0.11	0.33	0.04	0.09	0.14	0.03	0.04	0	XP_050322653.1 uncharacterized protein LOC126754589 isoform X1 [Bactrocera neohumeralis]
TRINITY_GG_6_c2_g7_i1	0.32	0.42	0.09	0.79	0.45	0.97	0.16	0.12	0.07	0.08	0	0	0.22	0.03	0	0	0	0
TRINITY_GG_6_c2_g8_i1	0	0.18	0	0	0	0	0	0.16	0.07	0.1	0	0.41	0	0	0	0	0.28	1.23	CAB3220135.1 unnamed protein product [Arctia plantaginis]
TRINITY_GG_6_c2_g2_i2	0.2	0.46	0	0.19	0.11	0.16	0	0.07	0.05	0.03	0.21	0	0	0.1	0.1	0.03	0.25	0
TRINITY_GG_6_c2_g9_i1	0	2.2	0	0	1.13	0	0	0	0	0	0	0	0	0	0	0	0	0
TRINITY_GG_6_c3_g1_i1	1.44	0	0	0.45	0	1.09	0	0	0	0	0	0	0	0	0	0	0	0	KAJ8882360.1 hypothetical protein PR048_014163 [Dryococelus australis]
TRINITY_GG_6_c4_g1_i1	2.03	2.54	34.56	2.9	5.73	0	0.46	0	0	0	91.65	53.41	0	0	0	42.21	0	0	CAB3243411.1 unnamed protein product [Arctia plantaginis]	GN3L_Grn1 PF08701.15
TRINITY_GG_6_c4_g1_i15	0	0	0	0.11	0.14	0	0	0	0	0.35	0	0.67	0	0.46	0	0.84	0	0	XP_047020669.1 guanine nucleotide-binding protein-like 3 homolog [Helicoverpa zea]	FeoB_N PF02421.22; GN3L_Grn1 PF08701.15; MMR_HSR1 PF01926.27
TRINITY_GG_6_c4_g1_i16	0.24	0.18	0.43	0.09	0.42	0.25	0.15	0.1	0.13	0.2	0.11	0.25	0.15	0.23	0.45	0.34	0.13	0.08	PZC79245.1 hypothetical protein B5X24_HaOG216511 [Helicoverpa armigera]
TRINITY_GG_6_c4_g1_i19	0	0	0	0.26	0	0	0	0.29	0	0	0	0	1.13	0	0	0	0	0	XP_047020669.1 guanine nucleotide-binding protein-like 3 homolog [Helicoverpa zea]	FeoB_N PF02421.22; GN3L_Grn1 PF08701.15; MMR_HSR1 PF01926.27
TRINITY_GG_6_c4_g1_i21	20.76	11.39	22.39	17.54	16.48	26.92	12.09	13.4	15.93	19.18	23.67	24.51	19.45	17.07	19.95	26.41	24.81	29.84	CAB3243411.1 unnamed protein product [Arctia plantaginis]	GN3L_Grn1 PF08701.15
TRINITY_GG_6_c4_g1_i5	17.71	15.31	30.3	18.9	25.17	32.34	16.04	13	16.61	17.83	28	26.34	18.41	13.31	20.06	34.56	25.13	33.9	XP_047020669.1 guanine nucleotide-binding protein-like 3 homolog [Helicoverpa zea]	FeoB_N PF02421.22; GN3L_Grn1 PF08701.15; MMR_HSR1 PF01926.27
TRINITY_GG_6_c4_g1_i9	0	0	0	0.1	0	0	0	0.14	0.24	0.27	0	0	0.16	0	0	0.14	0.28	0	CAB3243411.1 unnamed protein product [Arctia plantaginis]	FeoB_N PF02421.22; GN3L_Grn1 PF08701.15; MMR_HSR1 PF01926.27; RsgA_GTPase PF03193.20	GTPase activity GO:0003924
TRINITY_GG_6_c4_g2_i1	0.77	0	0	0.16	0.21	0	0.35	0.09	0	0	0	0	0	0.74	0	0	0	0.36
TRINITY_GG_6_c4_g3_i1	3.02	0	0	0	0	0	0	0.36	0	0	0	0	0	0	0	0	0	0
TRINITY_GG_6_c4_g4_i1	4.55	2.77	0.67	2.31	2.69	3.02	0.87	3.98	2.72	3.7	0.21	0.14	2.56	4.72	0.79	0.91	4.64	0.93	CAH2086369.1 unnamed protein product [Euphydryas editha]	RVT_1 PF00078.31
TRINITY_GG_6_c5_g1_i1	0	0	0	0.48	0.06	0.18	0	0	0	0	0	0	0	0	0	0	0	0
TRINITY_GG_6_c5_g1_i2	0	0	0	0	0	0	0	0	0	0	0	0	0	0	0	0	0.7	0
TRINITY_GG_6_c5_g2_i1	0.29	0.16	0	0.06	0.08	0.23	0	0	0	0	0.59	0	0	0	0	0	0	0
TRINITY_GG_6_c6_g1_i1	0.95	0.27	0	0	0.51	3.2	0.45	0.42	0.32	0.78	0	0	1.04	0	0	0	0.3	0	CAI5858553.1 unnamed protein product [Callosobruchus analis]	Dimer_Tnp_hAT PF05699.18
TRINITY_GG_6_c6_g2_i1	3	5.7	5.5	0	0.17	0	3.79	1.57	0	0.54	7.07	0	13.75	0	0	0.73	12.77	0.44	CAH0713796.1 unnamed protein product, partial [Brenthis ino]
TRINITY_GG_6_c6_g3_i1	0.75	0.14	0.21	0.08	0.38	0.33	0.8	0.24	0.48	0.61	0	0	0.3	0.2	0	0.08	0	0	XP_046965140.1 zinc finger MYM-type protein 1-like [Vanessa cardui]	DUF4371 PF14291.10
TRINITY_GG_6_c7_g1_i1	0	0	0.48	0.1	0	0.37	0	0	0.21	0	0	0	0	0	0	0	0	0
TRINITY_GG_6_c7_g2_i1	0	0	0	0.13	0.33	0	0	0.22	0	0	0	0	0	0	0	0.08	0	0	KAJ8706628.1 hypothetical protein PYW07_012706 [Mythimna separata]
TRINITY_GG_6_c8_g1_i1	4.47	2.66	0	1.29	1.57	1.28	4.09	3.03	5.61	10.42	0.63	0	15.83	18.98	10.44	5.53	10.97	8.27	XP_047019335.1 uncharacterized protein LOC124629814 isoform X1 [Helicoverpa zea]	RNase_H PF00075.28	nucleic acid binding GO:0003676
TRINITY_GG_6_c9_g1_i1	0	0	0	0.18	0.23	0	0	0	0.38	0	0	0	0	0	0	0	0	0
TRINITY_GG_6_c9_g2_i1	0	0	0	1.77	0	0	0	0	0	0	0	0	0	0	0	0	0	0
TRINITY_GG_6_c10_g1_i1	0	0	0	0	0	0	0	0	0	0	0	0	0	0	0	0	0	0
TRINITY_GG_6_c10_g2_i1	0	0.61	0	0	0	0	0	0	0.25	0	0	0	0	0	0	0	0	0
TRINITY_GG_6_c11_g1_i1	0	0.18	0	0.13	0.09	0.38	0	0	0	0.2	0	0	0	0	0	0	0	0
TRINITY_GG_6_c11_g2_i1	0	0	0	0	0	0	0	1.52	0	0	0	0	0	0	0	0	0	0
TRINITY_GG_6_c12_g1_i2	8.89	1.42	2.31	2.31	1.45	0	0	2.83	3	48.34	11.12	8.4	38.74	20.78	27.09	23.94	48.5	23.79
TRINITY_GG_6_c13_g1_i1	0.3	0	0	0.03	0	0	0	0	0	0.14	0.63	0.2	0	0.14	0.14	0.75	0.13	0.15
TRINITY_GG_6_c13_g2_i1	2.04	1.43	2.49	3.19	3.84	0	0	1.97	0	5.07	6.82	9.16	4.88	4.19	5.96	11.28	14.01	10.14
TRINITY_GG_6_c13_g3_i1	0	0	0	0	0.36	0	0	0	0	0.43	0.44	0	0.82	0	1.21	0	0	0
TRINITY_GG_6_c14_g1_i1	0	0.64	0	0	0	0	0	0	0	0.4	0	0	0	0	0	0.59	0	0
TRINITY_GG_6_c15_g1_i1	0	0	0	0	0	0	0	0	0.21	0	0	0	0	0	0	0	0	0
TRINITY_GG_6_c15_g2_i1	2.67	3.85	0	0	0	0	0	0	0	0	0	0	0	0	0	0	0	0
TRINITY_GG_6_c16_g2_i1	12.37	7.47	13.33	5.95	7.76	7.32	17.73	17.52	18.59	11.24	10	10.21	8.38	7.48	7.24	22.28	23.2	12.71	CAB3242972.1 unnamed protein product [Arctia plantaginis]	CBFD_NFYB_HMF PF00808.27; Histone PF00125.28
TRINITY_GG_6_c16_g1_i3	0	0	0.69	0.06	0.08	0	0	0	0.11	0.09	0	0.43	0.49	0	0.28	0.46	0.75	0.27	CAB3242972.1 unnamed protein product [Arctia plantaginis]
TRINITY_GG_6_c17_g1_i1	0	1.9	0.73	0.79	1.34	0.55	0	0.24	0.27	0	0	0.14	0	0	0	0.18	0	0
TRINITY_GG_6_c17_g1_i2	1.22	0	0	0.1	0	0.41	0.54	0	0	0.11	0	0	0.1	0.54	0	0	0	0
TRINITY_GG_6_c17_g1_i3	0	0	0	0	0	0	0	0	0	0	0	0	0	0	0	0	0	0
TRINITY_GG_6_c18_g1_i1	0.14	0	0	0.55	0.18	0	0	0.25	0.11	0.24	0.16	0	0	0.14	0.14	0.14	0.17	0	CAH1973934.1 unnamed protein product [Acanthoscelides obtectus]
TRINITY_GG_6_c19_g1_i1	0	0	0	0	0	0	0	0	0	0	0	0	0	0	0	0	0	0
TRINITY_GG_6_c19_g1_i2	0	0.18	0.68	0.2	0	0.76	0	0	0	0	0	0	0.87	0	0	0	0	0
TRINITY_GG_6_c20_g1_i1	0	0	0	0	0	0	0	2.53	0	0	0	0	0	0	0	0	4.59	0
TRINITY_GG_6_c21_g1_i1	0.17	0.59	0	0.35	0.33	0	0	0.04	0.08	0	0	0	0	0	0	0	0	0
TRINITY_GG_6_c21_g1_i3	0	0	0	0.16	0	0	0	0	0	0	0	0	0	0	0.16	0	0	0
TRINITY_GG_6_c22_g1_i1	0	2.65	0	8.73	0	8.05	12.63	2.68	1.13	0	0	0	0	5.16	0	0	0	0
TRINITY_GG_6_c22_g2_i1	4.18	2.39	5.63	2.99	2.4	0	2.39	1.19	0	0.48	0	0	0	0	0	0	0	0.61
TRINITY_GG_6_c22_g3_i1	0	0	0	6.17	0	0	0	0	0	0	0	0	0	0	0	0	0	0
TRINITY_GG_6_c22_g4_i1	0	0	0	1.92	0	0	0	0	0	0	0	0	0	0	0	0	0	0
TRINITY_GG_6_c23_g1_i1	0	0.82	0	0	0	0	0	0	0	0.99	0.71	0	0	0	0	0	0	0
TRINITY_GG_6_c24_g1_i1	0	0	0	0	1.78	0	0	0	0	0	0	0	0	0	0	0	0	0
TRINITY_GG_6_c24_g2_i1	0	0.18	0	0.21	0.09	0	0	0	0	0	0	0	0.6	0	0.61	0	0	0.63
TRINITY_GG_6_c26_g1_i1	0	0	0	0	0	0	0	0	0	0	0	0	0	0	0	0	0	0
TRINITY_GG_6_c26_g2_i1	0	0	0	0	1.7	0	0	0	0	0	0	0	0	0	0	0	0	0
TRINITY_GG_6_c27_g1_i1	0	0	0	2.01	0	0	0	0	0	0	0	0	0	0	0	0	0	0
TRINITY_GG_6_c27_g1_i2	0	0	0	0.12	0	0	0	0.12	0	0	0	0	0	0	0	0	0	0
TRINITY_GG_6_c27_g2_i1	2.09	1.08	0	0.71	2.15	3.18	0	1.02	1.19	1.51	0.63	0	0	0.66	0	2.04	0.6	0
TRINITY_GG_6_c28_g1_i1	0	0	0	0	0	0	0	0	0	0	0	0	0	0	0	0	0	0
TRINITY_GG_6_c29_g1_i1	0.11	0	0	0.18	0.15	0.51	0.2	0.03	0.1	0.03	0.46	0	0	0	0.41	0.03	0	0
TRINITY_GG_6_c31_g1_i1	0	0	0	0	0	2.18	0	0	0	0	0	0	0	0	0	0	0	0
TRINITY_GG_6_c31_g1_i2	0	0.84	0	0.4	0.62	0	0	0	0	0.24	0	0	0	0	0	0	0	0
TRINITY_GG_6_c32_g1_i1	0	0	0	0	0.1	0	0	0.19	0.17	0.48	0	0	0	0	0	0.2	0	0.36
TRINITY_GG_6_c33_g1_i1	0	0	0	0	0	0	27.77	0	5.06	0	0	0	0	0	0	2.49	0	0
TRINITY_GG_6_c34_g1_i1	0	0	0	0	0.35	0	0.58	0	0	0	0	0.78	0	0	0.58	0.33	0	0
TRINITY_GG_6_c35_g1_i1	0.39	0	0	0.08	0	0	0.35	0	0.08	0	0	0	1.04	0	0	0	0	0
TRINITY_GG_6_c35_g2_i1	0	0	3.83	0	0	0	0	0	0	0	0	0.92	0	0	0	0	0	0
TRINITY_GG_6_c35_g2_i2	0	0.08	0	0.12	0.16	0.22	0	0	0.1	0.04	0	0	0.13	0.27	0.27	0.12	0.24	0.28
TRINITY_GG_6_c36_g1_i1	0	0	0	0.15	0	0.57	0	0.18	0	0.23	0	0	0	0	0	0	0	0
TRINITY_GG_6_c37_g1_i1	0.65	0.36	0	0	0	0	0	0.24	0	0	0	0	0	0	0	0	0.84	0	RVE49824.1 hypothetical protein evm_005554 [Chilo suppressalis]
TRINITY_GG_6_c38_g1_i1	0	0	0	0.75	0	0	0	0	0	0	0	0	0	0	0	0	0	0
TRINITY_GG_6_c39_g1_i1	0	0	0	0	0	0	0	0	0	0	0	0	0	0	0	0	0	0
TRINITY_GG_6_c39_g2_i1	0	0	0	0	0	0	0	0	0	0.97	0	0	0	0	0	0	0	0
TRINITY_GG_6_c40_g1_i1	0	0	0	0	0	0	0	0.32	0	0	0	0	0	0	0	0	0	0	CAG9137498.1 unnamed protein product [Plutella xylostella]
TRINITY_GG_6_c41_g1_i1	0.35	0.27	0.26	0.1	0.23	0.19	0.23	0.06	0.08	0.11	0.13	0	0	0	0	0.03	0.1	0.82
TRINITY_GG_6_c42_g1_i1	0	0	0	0	0	0	0	0	0	0	0	0	0	0	0	0	0	0
TRINITY_GG_6_c43_g1_i1	0	0.11	0	0	0	0.16	0.19	0.15	0	0.06	0	0	0.92	0	0	0	0	0
TRINITY_GG_6_c44_g1_i1	0	0.26	0	0.03	0.04	0.57	0	0.34	0.45	0.35	0	0	0.14	0	0.57	0.17	0.25	0.3	RVE49824.1 hypothetical protein evm_005554 [Chilo suppressalis]	Exo_endo_phos_2 PF14529.10
TRINITY_GG_6_c45_g1_i1	5.45	3.04	4.3	6.52	7.27	2.42	0	5.09	2.03	3.35	4.79	18.8	5.09	4.56	5.82	10.52	10.64	6.7	XP_049700925.1 uncharacterized protein LOC126055517 isoform X1 [Helicoverpa armigera]	zf-CCCH_6 PF18585.5
TRINITY_GG_6_c45_g2_i1	0	0	0.25	0	1.01	0	0	0.22	2.19	0	6.64	0	2.96	3.15	9.7	8.81	0	0	XP_049703026.1 probable RNA-directed DNA polymerase from transposon X-element isoform X1 [Helicoverpa armigera]	Exo_endo_phos PF03372.27; Exo_endo_phos_2 PF14529.10
TRINITY_GG_6_c46_g1_i1	0	0	0	0	0	0	1.21	0	0	0	0	0	0	0	0	0	0	0
TRINITY_GG_6_c46_g2_i1	0	0	0.89	0.18	0.35	1.02	0	0	0	0.14	0	0	0	0	0	0	0	0
TRINITY_GG_6_c47_g1_i1	0	2.94	0	0	0.32	0	0	0	0	0	0	0	0.55	0	0	0	0	0
TRINITY_GG_6_c48_g1_i1	0	0	0	0	0	0	0	0	0	0	0	0	0	0	0	0.38	0	0
TRINITY_GG_6_c49_g1_i1	0	0	0	0	0	0	0	0	0	0	0	0	0	0	0	1.12	0	8.08
TRINITY_GG_6_c50_g1_i1	0	0.51	0.5	0	0	0	0.14	0.07	0.17	0.24	0	0	0	0.14	0	0.12	0.13	0.15
TRINITY_GG_6_c51_g1_i1	3	0	0	0	0	2.18	0	0	0	0	0	2.83	0	0	0	0	0	0
TRINITY_GG_6_c52_g1_i1	0	0.13	0	0.1	0	0	0	0	0.05	0	0.23	0	0	0.22	0	0	0.58	0.22
TRINITY_GG_6_c53_g1_i1	0	0.48	0	0.19	0.12	0	0	0	0.2	0.56	0	0	0.63	0	0	0.12	2.68	0.41	GBP35544.1 hypothetical protein EVAR_17405_1 [Eumeta japonica]
TRINITY_GG_6_c55_g1_i1	1.51	0.67	0	0.06	0	0.24	0	0	0.07	0	0	0	0	0	0.28	0	0	0
TRINITY_GG_6_c56_g1_i1	0	0.42	1.61	0.16	0	0.61	0	0.1	0.09	0	0	0	0	0	0	0	0	0
TRINITY_GG_6_c57_g1_i1	0	0.71	0	0	0	0	0	0	0	0.44	0	0	0	0	0	0	0	0
TRINITY_GG_6_c58_g1_i1	0	0	0	0	0	0	0	0.95	0	0	0	0	0	0	0	0	0	0
TRINITY_GG_6_c59_g1_i1	0	0	0	0	0.36	0	1.17	0	0	0	0	0	0	0	0	0	0	0
TRINITY_GG_6_c59_g2_i1	0.18	0	0.53	0.38	0.21	0.15	0	0.07	0.02	0	0.1	0	0	0	0	0	0	0
TRINITY_GG_6_c60_g1_i1	0.85	0.24	0.47	0	0	0.34	0	0.11	0	0.13	0.66	0	0	0	0	0	0	0
TRINITY_GG_6_c62_g1_i1	0	0.84	0	0	0.07	0	0.23	0.19	0	0.32	0	0	0.23	0	0	0	0	0	GBP28592.1 hypothetical protein EVAR_85791_1 [Eumeta japonica]
TRINITY_GG_6_c63_g1_i1	0	0	0	0	0.47	0	0	0.11	0	0.69	0	0	0.79	0.42	0	0.23	0	0
TRINITY_GG_6_c63_g2_i1	0	0.28	0	0	0.41	0	0	0.26	0	0.16	0.5	0	0	0	0	0	0	0	AAO72078.1 reverse transcriptase/integrase [Lymantria dispar]
TRINITY_GG_6_c64_g1_i1	0	0	1.04	0.23	0.3	0	0	0	0	0	0	0	0	0	0	0	0	0
TRINITY_GG_6_c64_g2_i1	0	0	0	1.43	0	0	0	0	0	0	0	0	0	0	0	0	0	0
TRINITY_GG_6_c65_g1_i1	0	0.25	0	0	0.12	0	0.81	0	0	0	0	0	0	0	0	0.12	0	0
TRINITY_GG_6_c66_g1_i1	0	0	0	0	0.11	0.62	0	0.2	0	0	0.39	0	0	0.38	0	0	0	0.37
TRINITY_GG_6_c67_g1_i1	1.72	0.75	0	0.64	1.89	1.31	0	0.8	0.91	0.96	0.68	0	1.53	0	0	0.39	0.58	0.34	KAF2896383.1 hypothetical protein ILUMI_09798 [Ignelater luminosus]
TRINITY_GG_6_c68_g1_i1	0	0	0	0	0	0	0	1.08	0	0	0	0	0	0	0	0	0	0
TRINITY_GG_6_c68_g2_i1	0.69	0	0	0.14	0	0	0	0	0	0	0	0	0.61	0	0	0.34	0	0
TRINITY_GG_6_c69_g1_i1	0	0	0	0	1.01	0	6.24	0	0	0	0	0	0	0	0	0	0	0
TRINITY_GG_6_c70_g1_i1	0	0	1.39	0	0	0	0	0.79	0	0	0	0	0	0	0	0	0	0
TRINITY_GG_6_c71_g1_i1	0	0	0	0	0	0	0	0	0	0	0	2.64	0	0	0	0	0	0
TRINITY_GG_6_c72_g1_i1	0	0	0	0	0	0	0	0	0	0	0	0	0	0	0	0	0	0
TRINITY_GG_6_c73_g1_i1	0	0.47	0	0.19	0	0	0	0	0.19	0	0	0	0	0	0	0	0	0
TRINITY_GG_6_c75_g1_i1	0	0	0	0.18	0.11	0	0	0	0	0	0	0	0	0	0	0.11	0	0
TRINITY_GG_6_c76_g1_i1	0	1.84	0	0	0	0	0	0	0	0	0	0	0	0	0	0	0	0
TRINITY_GG_6_c76_g2_i1	0	0	0	0	0	0	0	0	0	0	0	0	0	0	0	0	0	0
TRINITY_GG_6_c77_g1_i1	0	0	0	0	0	1.22	0	0	0	0.51	0	0	1.44	0	0	0	0	0
TRINITY_GG_6_c77_g1_i2	0	0	0	0	0	10.89	0	0	0	0	0	0	0	0	0	0	0	0
TRINITY_GG_6_c80_g1_i1	0	0	0	0	0	0	0	0	0	0	0	0	0	0	0	0	0	0	XP_049700927.1 uncharacterized protein LOC126055517 isoform X2 [Helicoverpa armigera]
TRINITY_GG_6_c81_g1_i1	0	0	0	0	0	4.75	0	0	0	0	0	0	0	30.52	0	0	0	0
TRINITY_GG_6_c82_g1_i1	0	0	0	4.73	0	0	0	0	0	0	0	0	0	0	0	0	0	0
TRINITY_GG_6_c83_g1_i1	0.77	0	0	0	0.2	0	0	0.37	0	0	0	0	1.36	0	0	0	0	2.65
TRINITY_GG_6_c84_g1_i1	0	0.75	0	0	0	3.38	0	0	0	0	0	0	0	0	0	0	0	0
TRINITY_GG_6_c85_g1_i1	0	0	0	0.12	0.91	0.9	0	0	0	0	0	0	0	0	0	0	0	0
TRINITY_GG_6_c86_g1_i1	0	0	0	0	0	0	0	0	0	0	0	0	0	0	0	7.9	0	0	CAH2086369.1 unnamed protein product [Euphydryas editha]
TRINITY_GG_6_c87_g1_i1	0.52	0	0	0	0.54	0	0	0.38	0.45	0	0	0	0	0	0	0	0	0
TRINITY_GG_6_c88_g1_i1	0	0	0	0.1	0.38	0	0	0	0	0.15	0	0	0	0	0	0	0	0.44
TRINITY_GG_6_c89_g1_i1	0	0	0	0.41	0.13	0	0.44	0	0.11	0	0	0	0	0	0	0.5	0	0
TRINITY_GG_6_c90_g1_i1	0	0	0	0	0	0	0	0	0	0	0	0	8.23	0	0	1.87	24.51	0
TRINITY_GG_6_c91_g1_i1	0	0	3.46	0	0	0	0	0	0	0	0	0	8.13	0	3.48	0	0	0
TRINITY_GG_6_c92_g1_i1	0	0	0	0	0	0	0	0	0	0	0	2.39	0	0	1.91	0.53	0	0
TRINITY_GG_6_c93_g1_i1	9.16	0	0	0	0	0	0	0	0	0	0	0	0	0	0	0	0	0
TRINITY_GG_6_c94_g1_i1	0	0	0	0	0.87	0	0	0	0	0	0	0	0	0	0	1.16	0	0
TRINITY_GG_6_c95_g1_i1	0	0	7.92	1.05	0	7.74	0	0	0	0	0	0	0	0	0	0	0	0
TRINITY_GG_6_c96_g1_i1	0	0.54	0	0	0.54	0	0	0.26	0.67	0	0	0	0	0	0	0	0	0.89
TRINITY_GG_6_c97_g1_i1	1.11	0.55	0	0.66	0	0	0	0	0	0	0	0	0	0	0	0	0	0
TRINITY_GG_6_c98_g1_i1	0.31	0.17	0	0	0.17	0.49	0	0	0	0.1	0	0	0.28	0	0.29	0	0	0.59
TRINITY_GG_6_c99_g1_i1	0	0	0	0.45	0	0	7.09	0	0	0	0	0	0	0	0	0	0	0
TRINITY_GG_6_c100_g1_i1	0.52	0.2	0	0.07	0	0.28	0	0	0.16	0	0	0	0	0	0	0	0	0
TRINITY_GG_6_c101_g1_i1	0	0	0	1.45	0	4.05	0	0	0	0	0	0	0	1.71	0	0	0	0
TRINITY_GG_6_c102_g1_i1	0	0	0	0	0	0	0	0	0	0	0	0	0	0	0	0	0	0
TRINITY_GG_6_c103_g1_i1	0	0.25	0	0.19	0	0	0	0	0.2	0	0	0.29	0	0	0.42	0	0	0
TRINITY_GG_6_c104_g1_i1	0	0.71	0	0	0.72	0	0	0	0	0.44	0	1.48	1.26	0	0	0	0	0
TRINITY_GG_6_c105_g1_i1	0	0.64	0	0.25	0	0	0	0	0	0.39	0	0	1.12	0	0	0	0	0	XP_026314041.1 uncharacterized protein LOC113225816 [Hyposmocoma kahamanoa]
TRINITY_GG_6_c106_g1_i1	0	0	0	0	2.63	0	0	0	2.18	0	0	0	0	0	0	0	0	0
TRINITY_GG_6_c107_g1_i1	0.28	0	0	0	0	0	0	0.07	0.32	0	0	0	0	0.27	0	0.23	0.49	0	RVE49824.1 hypothetical protein evm_005554 [Chilo suppressalis]
TRINITY_GG_6_c108_g1_i1	0	0	0	0	0	0	0	0	0	0	0	4.29	0	0	0	0	0	0
TRINITY_GG_6_c109_g1_i1	0	0	0	0	0	0	0	0	0.71	0	0	0	0	0	0	0.2	0	0
TRINITY_GG_6_c110_g1_i1	0	0	0	0	0	0	0	0	0	0	0	0	0	0	0	0	0	0	KAJ8720537.1 hypothetical protein PYW08_006002 [Mythimna loreyi]
TRINITY_GG_6_c111_g1_i1	0	0	0	0.22	0.28	0	0	0.17	0	0	0	0	0	0	0	0.09	0	0
TRINITY_GG_6_c112_g1_i1	0	0	0	4.66	1.95	0	0	0	0	0	0	0	0	0	0	0	0	0	XP_049700925.1 uncharacterized protein LOC126055517 isoform X1 [Helicoverpa armigera]
TRINITY_GG_6_c113_g1_i1	0	0	0	0	0	0	0	0	0	0	0	0	0	0	0	0	0	0	XP_047019335.1 uncharacterized protein LOC124629814 isoform X1 [Helicoverpa zea]
TRINITY_GG_6_c114_g1_i1	0	0	0	0	0	0	0	0	0	0	0	0	2.27	0	0	0	0	0
TRINITY_GG_6_c115_g1_i1	17.85	0	0	0	0	0	0	0	0	0	0	0	0	0	0	0	0	0
TRINITY_GG_6_c116_g1_i1	0	0.25	0	0	0	0	0.42	0	0	0.45	0	0	0	0	0	0.12	0	0
TRINITY_GG_6_c117_g1_i1	0	0	0	0	0	22.97	0	0	0	0	0	0	0	0	0	0	0	0
TRINITY_GG_6_c118_g1_i1	0	0	0	0	0	0	0	0	0	0	0	0	0	0	0	3.31	0	0
TRINITY_GG_6_c120_g1_i1	0	0	0	0.37	0	0	0	0	0	0	0	0	0	0	0	0.43	0	0
TRINITY_GG_6_c122_g1_i1	0	0	0	0	0	0	0	0	0	0	0	0	0	0	0	0	0	0
TRINITY_GG_6_c123_g1_i1	7.8	0	0	0	0	0	0	0	0	0	0	0	0	0	0	0	0	0
TRINITY_GG_6_c124_g1_i1	0	0	0	0	0	0	0	0	0	0	0	0	0	0	0	6.09	0	0
TRINITY_GG_6_c125_g1_i1	0	0	0	0	0	0	0	0	0	0	0	0	0	0	0	0	0	0
TRINITY_GG_6_c126_g1_i1	0	7.96	0	0	0	0	0	0	0	0	0	0	0	0	0	0	0	0
TRINITY_GG_6_c127_g1_i1	0	0	0	0.31	1.16	0	0	0	0	0	0	1.59	0	0	0	0	0	0
TRINITY_GG_6_c128_g1_i1	0	0	0	0	0	0	0	0.45	0	0	0	0	0	0	0	0	0	0
TRINITY_GG_6_c129_g1_i1	0	0	0	0	0	0	0	0.51	0	0.18	0	0	5.21	0	0	0	0	0	XP_049703026.1 probable RNA-directed DNA polymerase from transposon X-element isoform X1 [Helicoverpa armigera]
TRINITY_GG_6_c130_g1_i1	0	0	0	0	0.99	0	3.07	0	0	0	0	0	0	0	0	0	0	0
TRINITY_GG_6_c131_g1_i1	0	0	0	0	0.61	0	0	0	0	0.76	0	0	0	2.29	0	0	0	0
TRINITY_GG_6_c132_g1_i1	0	0.49	0	0	0.12	0	0	0	0	0	0.44	0	0	0	0.41	0	0	0
TRINITY_GG_6_c133_g1_i1	0	0	0	0.14	0.52	0	0	0	0	0	0	0	0.6	0	0	0	0	0
TRINITY_GG_6_c134_g1_i1	0	0	0	0	0.71	0	0	0	0	0	0	0	0	0	0	0	0	0
TRINITY_GG_6_c135_g1_i1	0	0	0	0	0	0	0	0	0	0	0	0	0	0	0	0	0	0
TRINITY_GG_6_c136_g1_i1	0	0.41	0	0	0.2	0	0	0.1	0	0.24	0	0	0	0	0	0	0	0	KAF9818198.1 hypothetical protein SFRURICE_003939 [Spodoptera frugiperda]
TRINITY_GG_6_c137_g1_i1	0	0.14	0.53	0.05	0	0	0.23	0.06	0.05	0	0	0	0	0	0	0	0	0
TRINITY_GG_6_c138_g1_i1	0.56	0	0	0.23	0	0.87	0	0	0	0	0	0	0	0	0	0	0	0
TRINITY_GG_6_c139_g1_i1	0	0.17	0	0.07	0	0	0.29	0	0	0	0	0	0.28	0	0.57	0	0	0
TRINITY_GG_6_c140_g1_i1	0	0	0	0	0	0	0	0	0	0	0	0	0	0	0	0	6.26	0
TRINITY_GG_6_c141_g1_i1	0	0	0	0.23	0.58	0.86	0	0	0	0	0	0	0	0	0	0	0	0
TRINITY_GG_6_c142_g1_i1	0	0.7	0	0.56	0	0	0	0	0	0	0	0	0	0	0	0	0	0
TRINITY_GG_6_c143_g1_i1	0	0	0	1.17	0	0	0	0	0.61	0	0	0	0	0	0	0	0	0
TRINITY_GG_6_c144_g1_i1	0	0	0	0	0	6.13	0	0	0	0	0	0	0	0	0	0	0	0
TRINITY_GG_6_c145_g1_i1	0	0	0	0	0	0	0	0	0	0	0	0	0	0	5.32	0	0	0
TRINITY_GG_6_c146_g1_i1	0	0	0	0.09	0	0	0	0	0.1	0	0	0	0	0	0	0.35	0	0
TRINITY_GG_6_c147_g1_i1	0	0	0	0.48	0.2	0	0	0	0	0	0	0	0	0	0	0	0	0
TRINITY_GG_6_c148_g1_i1	0	0	0	0	0	0	0	0	0	0	0	0	0	0	0	0	0	0
TRINITY_GG_6_c149_g1_i1	0	0	0	0	0	0	0	0	0	0.91	0	0	0	0	0	0	0	0
TRINITY_GG_6_c150_g1_i1	0	0	0	0	0	0	0	0	0	0	0	0	0	0	0	0	0	0
TRINITY_GG_6_c151_g1_i1	0	0	3.76	0	0	0	0	0	0	0	0	0	0	0	0	0	0	0
TRINITY_GG_6_c152_g1_i1	0	0	0	0	0	0	0	0	0.38	0.57	0	0	0	0	0	0.41	0	0
TRINITY_GG_6_c153_g1_i1	0	0	0	0	0	0	0	0.19	0	0	0	0	0	0	0.65	0	1.33	0
TRINITY_GG_6_c154_g1_i1	0	0	0	0	0	0	0	0	0	0	0	0	0	0	0	1.5	6.49	0
TRINITY_GG_6_c156_g1_i1	0	0	0	0	0.16	0.47	0	0	0.13	0	0	0	0	0	0	0	0	0
TRINITY_GG_6_c157_g1_i1	0	0	0	0	0	0	21.09	0	0	0	0	0	0	0	0	0	0	0
TRINITY_GG_6_c158_g1_i1	0	0	0	0	0	0	0	0	4.61	0	0	0	0	0	0	0	0	0
TRINITY_GG_6_c159_g1_i1	0	0	0	3.83	0	0	0	0	0	0	0	0	0	0	0	0	0	0
TRINITY_GG_6_c160_g1_i1	0	0	3.96	0	0	0	0	0	0	0	0	0	0	0	0	0	0	0
TRINITY_GG_6_c161_g1_i1	0	0	0	2.15	0	0	0	0	0	0	0	0	0	0	0	0	0	0
TRINITY_GG_6_c162_g1_i1	0	0	0	0	0	0	0	0	0	0	0	0	0	0	0	0	0	0
TRINITY_GG_6_c163_g1_i1	0	0	0	0	1.49	0	4.56	0	0	0	0	0	0	0	0	0	0	0
TRINITY_GG_6_c164_g1_i1	0	0	0	0	0	13.85	0	0	0	0	0	0	0	0	0	0	0	0
TRINITY_GG_6_c165_g1_i1	0	0	0	0	0	0	0	0	0	0	2.99	0	0	0	0	0	0	0
TRINITY_GG_6_c166_g1_i1	0	0.19	0	0.07	0	0.27	0	0	0	0.11	0	0	0	0	0	0	0	0
TRINITY_GG_6_c167_g1_i1	2.57	2.15	2.36	1	0.87	0.66	7.03	3.47	3.62	9.73	2.99	2.79	0.74	13.09	9.17	11.2	9.99	7.83
TRINITY_GG_6_c168_g1_i1	0	2.76	0	0	0	0	0	0	0	0	0	0	0	0	0	0	0	0
TRINITY_GG_6_c169_g1_i1	0	0	0	0	1.13	0	0	0	0	0	0	0	0	0	0	0	0	0
TRINITY_GG_6_c170_g1_i1	0	0	0	0	0	0	0	0	0.26	0	0	0	1.09	0	0	0	0	0
TRINITY_GG_6_c171_g1_i1	0	0	0	0	0	0	0	0	0	0	0	0	0	0	0	0	0	0	KAJ8733244.1 hypothetical protein PYW08_001542 [Mythimna loreyi]
TRINITY_GG_6_c172_g1_i1	0	1.68	0	0	0	0	2.68	0	0	0	0	0	0	0	0	0	0	0
TRINITY_GG_6_c173_g1_i1	0	0	0	0	0	0	0	0	0	0	0	0	0	0	0	0	0	22.5
TRINITY_GG_6_c174_g1_i1	0	0	0	0	0	5.72	0	0	0	0	0	0	0	0	0	0	0	0
TRINITY_GG_6_c175_g1_i1	0	0	0	0	0	0	0	0	0.63	0	0	0	0	0	0	0	0	0
TRINITY_GG_6_c176_g1_i1	0	1.22	0	0	0	0	0	0.61	0	0	0	0	0	0	0	0	0	0
TRINITY_GG_6_c177_g1_i1	0	0	0	0	0.66	0	0	0	0	0	0	0	0	0	0	0	0	0
TRINITY_GG_6_c178_g1_i1	0	0	0	0	0	0	0	0	0	0.28	0	0	0	0	0	0.22	0	0
TRINITY_GG_6_c179_g1_i1	0	24.22	0	0	6.33	0	0	0	2.61	0	0	0	0	0	0	0	11.36	0	CAH2103828.1 unnamed protein product [Euphydryas editha]
TRINITY_GG_6_c180_g1_i1	0	0	0	0	0	0	0	0	0	0	0	0	0	0	2.17	0	0	0
TRINITY_GG_6_c181_g1_i1	0	0	0	0	0	0	0	0	0	0	0	0	0	0	0	0	0	4.74
TRINITY_GG_6_c182_g1_i1	0	2.09	0	0	0	0	0	0	0	0	0	0	0	0	0	0	0	0
TRINITY_GG_6_c184_g1_i1	0	0	0	0	0	0	0	0	1.2	0	0	0	0	0	0	0	0	0
TRINITY_GG_6_c187_g1_i1	0	0	0	0	0	0	0	0	0	0	0	0	0	0	0	0	0	0
TRINITY_GG_6_c190_g1_i1	0	0	0	0	0	0	0	2.5	0	0	0	0	0	0	0	0	0	0	PZC81057.1 hypothetical protein B5X24_HaOG213397 [Helicoverpa armigera]
TRINITY_GG_6_c193_g1_i1	0	0	0	0	0	0	0	0	0	0	0	0	0	0	0	0	0	0
TRINITY_GG_7_c0_g1_i1	9.01	8.36	28.01	9.68	11.52	7.62	9.85	7.41	7.87	8.68	15.54	16.17	6.42	8.99	17.99	15.1	9.66	10.16	KAJ8867655.1 hypothetical protein PR048_031458 [Dryococelus australis]
TRINITY_GG_8_c0_g1_i1	0	0.56	0	0	0	0.45	0	0.57	0	1.3	0.66	0	0	1.17	1.14	0.68	0.56	2.21	KAJ8719457.1 hypothetical protein PYW08_011632 [Mythimna loreyi]	RVT_1 PF00078.31
TRINITY_GG_8_c1_g1_i1	0	0	0	0	0.95	0	2.52	0	0	0	0	0	5.78	9.15	0	4.82	0	0	KAJ0169445.1 hypothetical protein K1T71_015032 [Dendrolimus kikuchii]
TRINITY_GG_9_c0_g1_i1	10.23	10.57	4.99	5.49	3.98	6.48	30.42	34.02	36.11	21.47	15.56	16.54	49.8	47.19	18.64	19.03	37.64	16.44	CAB3245166.1 unnamed protein product [Arctia plantaginis]	ECH_1 PF00378.24; ECH_2 PF16113.9
TRINITY_GG_9_c0_g1_i2	0	1.88	0	0	0.18	0	0	0	0	0	0	0	0	0	0	0	0	0	CAB3245166.1 unnamed protein product [Arctia plantaginis]	ECH_1 PF00378.24; ECH_2 PF16113.9
TRINITY_GG_9_c1_g1_i1	0	0	0	0	0	0	0	0	0	0.96	0	0	0	0	0	0	0	0
TRINITY_GG_9_c2_g1_i1	0	0	0	0	0	0	0	0.1	0.17	0	0	0	0	0	0	0	0	0.36	KAJ8882360.1 hypothetical protein PR048_014163 [Dryococelus australis]
TRINITY_GG_9_c3_g1_i1	0	0	0	0	0	0	0	0	0	1.17	0	10.5	0	0	0	0	0	0
TRINITY_GG_9_c4_g1_i1	0	0	0	0	0	0	0	0	0	1.15	0	0	0	0	0	0	0	0
TRINITY_GG_9_c5_g1_i1	0	0	0	0	0	0	0	0	0	0	0	0	0	0	0	0.83	0	0
TRINITY_GG_9_c6_g1_i1	0	0	0	0	0	0	0	0	0	4.49	0	0	0	0	0	0	0	0
TRINITY_GG_10_c0_g1_i1	50.27	86.6	80.83	47.95	52.28	24.02	98.94	64.85	89.36	15.11	11.8	20.71	11.88	16.74	21.56	36.07	30.53	30.09	XP_022835129.1 acetylcholinesterase-like [Spodoptera litura]	Abhydrolase_3 PF07859.17; BD-FAE PF20434.2; COesterase PF00135.32; Esterase PF00756.24; Peptidase_S9 PF00326.25	serine-type peptidase activity GO:0008236
TRINITY_GG_10_c0_g1_i10	39.3	52.97	45.84	39.21	40.88	22	83.83	50.93	68.72	13.58	9.05	9.36	6.8	13.53	10.04	26.4	23.95	23.87	KAH9643003.1 hypothetical protein HF086_013564 [Spodoptera exigua]	Abhydrolase_3 PF07859.17; BD-FAE PF20434.2; COesterase PF00135.32; Peptidase_S9 PF00326.25	serine-type peptidase activity GO:0008236
TRINITY_GG_10_c0_g1_i2	0.44	0.9	0.3	0.1	0.44	0.37	1.58	0.33	0.25	0	0.8	0	0	0	0	0.07	0	0	CAH2084916.1 unnamed protein product [Euphydryas editha]
TRINITY_GG_10_c0_g1_i3	5.68	5.04	0.38	1.65	2.96	1.73	7.61	7.91	6.84	0.64	0	0.37	0.3	1.56	2.3	0.59	4.7	0.58	KAF9407226.1 hypothetical protein HW555_012677 [Spodoptera exigua]	Abhydrolase_3 PF07859.17; BD-FAE PF20434.2; COesterase PF00135.32; Peptidase_S9 PF00326.25	serine-type peptidase activity GO:0008236
TRINITY_GG_10_c0_g1_i5	32.06	64.92	88.81	48.43	42.6	26.47	107.44	52.96	75.25	10.13	21.32	16.55	5.94	10.23	16.39	37.64	19.27	27.69	CAH0690339.1 unnamed protein product [Spodoptera exigua]	Abhydrolase_3 PF07859.17; BD-FAE PF20434.2; COesterase PF00135.32; Peptidase_S9 PF00326.25	serine-type peptidase activity GO:0008236
TRINITY_GG_10_c0_g1_i6	20.04	26.6	22.83	16.06	23.14	7.82	44.35	25.9	33.58	5.74	1.03	5.41	3.88	3.69	10.44	17.46	12.18	13.69	XP_022835129.1 acetylcholinesterase-like [Spodoptera litura]	Abhydrolase_3 PF07859.17; BD-FAE PF20434.2; COesterase PF00135.32; Peptidase_S9 PF00326.25	serine-type peptidase activity GO:0008236
TRINITY_GG_10_c0_g1_i7	14.72	22.08	39.32	8.69	15.69	7.11	40.29	21.1	28.88	5.99	9.61	3.56	0.75	3.25	4.41	7.44	8.94	14.39	XP_022835129.1 acetylcholinesterase-like [Spodoptera litura]	Abhydrolase_3 PF07859.17; BD-FAE PF20434.2; COesterase PF00135.32; Peptidase_S9 PF00326.25	serine-type peptidase activity GO:0008236
TRINITY_GG_10_c0_g1_i8	0.15	0	0	0	0	0	0	0	0	0.11	0	0	0	0	0	0	0	0	AAO72078.1 reverse transcriptase/integrase [Lymantria dispar]
TRINITY_GG_10_c0_g1_i9	0.5	1.32	0.71	0.8	0.78	0.62	0.57	0.71	1.47	0.16	0.11	0.41	0	0	0.09	0.14	0.16	0.1	KAJ8705291.1 hypothetical protein PYW07_011118 [Mythimna separata]
TRINITY_GG_10_c0_g2_i1	0	0	0	0.07	0.09	0	0.58	0.94	0.78	0.5	0.32	0	0	0	0	0.34	0	0.6
TRINITY_GG_10_c1_g1_i1	0.89	1.27	2.34	0.44	0.33	0.24	0.86	1.19	1.3	0.42	0.32	0.2	0	0	0.43	0.83	0.51	0.15
TRINITY_GG_10_c1_g2_i1	0	0	0	1.13	0	0	0	0.69	2.92	0.88	0	0	0	0	0	1.83	0	0
TRINITY_GG_10_c2_g1_i1	0	0	0	0	0	0	0	0	0	0	3.4	0	0	0	0	0	0	0
TRINITY_GG_10_c2_g2_i1	0	0	0.85	0	0	0	0	0	0	0	0	0	0	0	0	0	0	0	KAJ8705978.1 hypothetical protein PYW07_010755 [Mythimna separata]
TRINITY_GG_10_c2_g2_i2	1.82	3.23	0	0.91	0.46	0.68	9.09	9.9	8.6	19.58	20.7	9.98	42.43	11.13	13.61	16.12	33.59	11.53	KAJ8705978.1 hypothetical protein PYW07_010755 [Mythimna separata]
TRINITY_GG_10_c5_g1_i1	0	0	0	0	0	0	0	0	0	0	0	0	0	0	0	0	0	0
TRINITY_GG_10_c5_g1_i3	0	0	0	0.2	0	0	0	0.12	0	0	0.94	0	0	0	0	0	0	0
TRINITY_GG_10_c5_g2_i1	0	0	0	0	0	0	0	0	0	0.92	0	0	0	0	0	0	0	0
TRINITY_GG_10_c6_g1_i1	3.48	5.86	0	1.12	1.78	0	9.77	6.92	2.4	2.33	4.86	2	0	2.17	0.99	0	5.78	4.77
TRINITY_GG_10_c6_g2_i1	1.08	0.56	1.05	3.32	0.61	0.22	2.55	2.96	1.66	0.42	0.63	0	0.69	0	0.22	1.54	0.51	0.23	GBP90505.1 hypothetical protein EVAR_79990_1 [Eumeta japonica]
TRINITY_GG_10_c7_g1_i1	0	0	0	0	0	0	0	0	1.66	0	0	0	0	0	0	0	0	0
TRINITY_GG_10_c7_g2_i1	0	0	0	0	0	0	0	0	0	0	0	0	0	0	0	0	0	0
TRINITY_GG_10_c8_g1_i1	0	1.75	0	0	0	0	0	0	0	0	0	0	0	0	0	0	0	0
TRINITY_GG_10_c9_g1_i1	0	0	0	0	0	0	0	0	0	0	0	0	0	0	0	0	0	0
TRINITY_GG_10_c10_g1_i1	0	0	0	0	0	0	0	0	0.21	0	0	0	0	0	0	0	0	0
TRINITY_GG_10_c10_g2_i1	0	0	1.09	0.22	0.09	0.54	0.32	0	0	0	0	0	0	0	0	0	0	0
TRINITY_GG_10_c11_g1_i1	0	0	0	0	0	0	0	0	0	0	0	0	0	0	0	0	0	0
TRINITY_GG_10_c11_g2_i1	0	0	0	0	0	2.83	0	0	0	0	0	0	0	0	0	0	0	0
TRINITY_GG_10_c12_g1_i1	0	0	0	0	0.61	0	0	0	0	0	0	0	0	0	0	0	0	0
TRINITY_GG_10_c13_g1_i1	0	2.48	0	0	0	0	0	0	0	0	0	0	0	0	0	0	0	0	AAQ57129.1 endonuclease and reverse transcriptase-like protein [Bombyx mori]
TRINITY_GG_10_c14_g2_i1	0	0	0	0	0	0	0	0	0	0.28	0	0	0	0.87	0.4	0	0	0
TRINITY_GG_10_c15_g1_i1	0	0	0	0	0	0	0	0	0	0	0	0	0	0	0	0.7	0	0	RVE52335.1 hypothetical protein evm_002973 [Chilo suppressalis]
TRINITY_GG_10_c16_g1_i2	0.44	1.95	1.5	1.57	0.73	0.26	2.86	0.9	2.58	0.35	0.12	0.44	0.1	0	0.74	1.21	0.28	0.88	KAA5666778.1 hypothetical protein F3G60_32860 [Pseudomonas aeruginosa]
TRINITY_GG_10_c16_g2_i1	6.76	2.88	8.62	3.21	6.7	3.97	6.32	10.15	8.64	13.14	2.07	2.61	14.31	2.52	3.01	3.81	4.71	9.08
TRINITY_GG_10_c18_g1_i1	3.27	0	0	0	0	0	0	0	0	0	0	0	0	0	0	0	0	0
TRINITY_GG_10_c19_g1_i1	0.29	0	0	0.24	0	0.23	0	0.07	0.39	0	0	0	0	0	0	0	0	0.83
TRINITY_GG_10_c21_g1_i1	0.58	0	0.57	0.24	0.3	0.89	0	0	0.13	0.18	0	0	0	0	0	0	0	0
TRINITY_GG_10_c22_g1_i1	0	0	0	0.18	0.79	0	0	0	0	0	0	0	0	0	0	0	0	0
TRINITY_GG_10_c22_g1_i2	1.01	2.6	3.01	1.74	2.31	1.83	6.53	1.78	3.14	3.19	6.43	5.5	3.19	2.62	7.92	7.37	1.25	6.37
TRINITY_GG_10_c23_g1_i1	0	0	0	0	0.41	0	0	0	0	0.16	0	0	0	0	0	0	0	0
TRINITY_GG_10_c23_g2_i1	0	0	0	0.32	0.81	0	0	0	0.67	0	0	0	0	0	1.29	0	0	0
TRINITY_GG_10_c24_g1_i1	0.12	0.69	0.41	0.97	0.9	0.77	0.46	0.84	1.13	0.04	0	0	0	0.12	0.35	0.03	0.1	0	BAA19776.1 Pol protein [Bombyx mori]
TRINITY_GG_10_c25_g1_i1	0	0	0	0	0	0	0	0	0	0	0	0	0	0	0	0	0	0
TRINITY_GG_10_c26_g1_i1	0	0	0	0	0	0	0	0	0	0	0	0	0	0	0	0	0	0
TRINITY_GG_10_c27_g1_i1	0	0	0	0	0	0	0	0	0	0	0	0	0	0	0	0	0	0
TRINITY_GG_10_c27_g2_i1	0	0	0	0	0	0	0	0	0	1.43	0	0	0	0	3.48	0	0	0
TRINITY_GG_10_c28_g1_i1	0	0	0	0	0	0	0	0	0	0	0	0	0	0	0	0	0	0
TRINITY_GG_10_c28_g1_i2	0	0	0	0	0	0	0	0	0	0	0	0	27.19	0	0	0	0	0
TRINITY_GG_10_c29_g1_i1	0	0	0	0	0	0	0	0	0.21	0	0	0	0	0	0	0	0	0
TRINITY_GG_10_c30_g1_i1	0	0	0	0.64	0	0	0	0	0	0	0	0	0	0	0	0	0	0
TRINITY_GG_10_c32_g2_i1	0	0	0	0	0	0	0	0	0	0	0	0	0.26	0	0	0	0	0	KAJ8707990.1 hypothetical protein PYW08_010356 [Mythimna loreyi]
TRINITY_GG_10_c32_g2_i2	0.12	0.6	0.14	0.08	0.17	0	1.84	1.12	2.85	0.08	0	0	0	0.29	0.46	0.85	0.91	1.08	KAJ8707990.1 hypothetical protein PYW08_010356 [Mythimna loreyi]
TRINITY_GG_10_c33_g1_i1	0	0	0	0	0.35	0	0	0	0	0	0	0	0	0	0	0	0	0	CAH2097769.1 unnamed protein product [Euphydryas editha]
TRINITY_GG_10_c34_g1_i1	0	0	0	0	0	0	0	0	0	0	0	0	0	0	0	0	0	0
TRINITY_GG_10_c34_g2_i1	0	0	0	0	0	0	0	0	0	0	0	0	0	0	11.2	0	0	0
TRINITY_GG_10_c35_g1_i1	0	0	0	0	0	0	0	0	0	0	0	0	0	0	0	0	0	0
TRINITY_GG_10_c36_g1_i1	0	0	0	0	0	0	0	0	0	0	0	0	0	0	0	0	0	0
TRINITY_GG_10_c39_g1_i1	1.8	0	3	0.36	0	0	0	0	0	0	0	0	0	0	0	0	0	0
TRINITY_GG_10_c40_g1_i1	9.37	13.06	6.23	12.7	9.86	13.33	0	0	5.68	26.66	0	0	39.14	17.18	40.82	11.29	8.2	44.68
TRINITY_GG_10_c41_g1_i1	0	0	0	0.52	0	0	0	0	0.54	0	0	0	0	0	0	0	0	0
TRINITY_GG_10_c41_g1_i2	0	0	0	0	0	0	0	0	0	0	0	0	1.92	0	0	0	0	0
TRINITY_GG_10_c43_g1_i1	0	0	0	0	0	0	0	0	0	0	0	0	0	2.52	0	0	0	0
TRINITY_GG_10_c44_g1_i1	0	1.75	5.61	0	0.9	0	0	0	0	1.13	2.7	0	0	0	0	0	0	0
TRINITY_GG_10_c45_g1_i1	0.43	0.81	0.12	0.21	0.18	0.26	0.84	0.6	1.15	0.31	0	0	0.1	0	0.31	0.21	0.09	0.98
TRINITY_GG_10_c46_g1_i1	0	1.31	0	0	0.33	1.96	0	2.23	1.37	0	0	0	1.16	0	0	0.3	0	0
TRINITY_GG_10_c47_g1_i1	2.25	0	0.99	1.16	1.29	0	1.93	5.02	2.32	1.41	0	0	1.49	0.94	1.67	3.91	1.02	0.6	KAJ8711936.1 hypothetical protein PYW08_008890 [Mythimna loreyi]
TRINITY_GG_10_c48_g1_i1	0	0	0	0	0.21	0	0.36	0	0	0.13	0	0	0	0.77	0	0	0	1.12	PZC80416.1 hypothetical protein B5X24_HaOG214718 [Helicoverpa armigera]
TRINITY_GG_10_c49_g1_i1	3.8	1.81	0	1.48	0	0	2.88	3.62	0.77	0	0	0	0	6.99	0	0	0	0
TRINITY_GG_10_c50_g1_i1	0	0	0	0.23	0	3.44	0	0	0	0	0.98	0	0	0	0	0.27	0	0
TRINITY_GG_10_c51_g1_i1	0	0	0	0	0	0	0	0.15	0.26	0	0	0	0	0	0	0.3	0	1.6
TRINITY_GG_10_c52_g1_i1	0	0	0	0	0	0	0	0	0	0	0	0	0	0	1.22	0	0	4.92
TRINITY_GG_10_c53_g1_i1	0	0	0	0.17	0.44	0	0	0	0	0	0	0	2.28	0	0	0.21	0	0
TRINITY_GG_10_c54_g1_i1	3.69	2.56	0	1.24	2.74	4.29	5.34	4.65	5.21	5.24	1.12	0.38	5.85	6.4	1.46	0.88	4.08	0.95	CAH2097769.1 unnamed protein product [Euphydryas editha]
TRINITY_GG_10_c55_g1_i1	0	0	0	0	0	0	0	6.71	0	0	0	0	0	0	0	0	0	6.73
TRINITY_GG_10_c56_g1_i1	0	0	0	0.85	0	0	0	0	0	0	0	0	0	0	0	0	0	0
TRINITY_GG_10_c57_g1_i1	0	0.45	0	0	0	0	0	0.41	0.09	0	0	0	0	0	0	0	0.36	0
TRINITY_GG_10_c58_g1_i1	0	0	0	0	8.63	0	0	0	0	0	0	0	0	0	0	0	0	0
TRINITY_GG_10_c59_g1_i1	0	0	0	0.04	0.17	0.17	0	0.1	0.05	0	0	0	0	0	0	0.06	0	0	CAH2086369.1 unnamed protein product [Euphydryas editha]
TRINITY_GG_10_c60_g1_i1	0	1.04	0	0	0	0	0	0	0.88	0	0	0	0	0	0	0	1.85	0
TRINITY_GG_10_c61_g1_i1	0.92	0	0	0	0	0	1.52	0	0	0	0	0	0.81	0	0	0	0	0
TRINITY_GG_10_c62_g1_i1	0	0	0	0	0	0	0	0	0	0	0.97	0	0	1.07	0	0	0	1.89
TRINITY_GG_10_c63_g1_i1	0	0	0	0	0	0	0	0	0	0	0	0	0	0	4.82	0	16.96	0
TRINITY_GG_10_c64_g1_i1	0.44	0	0	0	0	3.07	0	0	0.19	0	0	0	0	0	0	0	0	0.4
TRINITY_GG_10_c65_g1_i1	0.87	0	0	0.18	0.23	0	0.39	0	0	0	0	0	0	0	0	0	0	0
TRINITY_GG_10_c66_g1_i1	0	0	0	0	0	0	0	0	0	0	0	0	0	1.1	0	0	0	0
TRINITY_GG_10_c67_g1_i1	0	0	0	6.08	0	0	0	0	0	0	0	0	0	0	0	0	0	0
TRINITY_GG_10_c68_g1_i1	1.06	0.84	0	0.74	0.97	0.82	0	0	0.12	0	0	0	0	1.11	0.46	0.13	0.91	0.95
TRINITY_GG_10_c69_g1_i1	0	0	0	0.52	0	0	0	0	0	0	0	0	0	0	0	0.6	0	0
TRINITY_GG_10_c70_g1_i1	0	0	0	0	0	0	0	0	0	0	0	7.26	0	0	0	0	0	12.16
TRINITY_GG_10_c71_g1_i1	0	0	0	0	0.78	0	1.26	0	0	0	0	0	0	0	0	0	0	0
TRINITY_GG_10_c72_g1_i1	0	0	0	0	0	0	0	0	0	0	5.18	0	0	0	0	0.74	0	0
TRINITY_GG_10_c73_g1_i1	0	0	0	0	0	0	0	0	0	1.32	0	0	0	0	1.15	0	0	0
TRINITY_GG_10_c74_g1_i1	0	0	0	0	2.4	0	0	0	0	0	0	0	0	0	0	0	0	0
TRINITY_GG_10_c75_g1_i1	0	9.52	0	0	0	0	0	0	0	0	0	0	0	0	0	0	0	0
TRINITY_GG_10_c76_g1_i1	0	0	0	1.41	0	0	0	0	0	0	0	0	0	0	0	1.47	0	0
TRINITY_GG_10_c77_g1_i1	0	0	0	3.44	0	0	0	0	0	0	0	0	0	0	0	0	0	0
TRINITY_GG_10_c78_g1_i1	0	0	0	0	0	0	0	0	0	0	0	0	0	0	0	0	0	6.54
TRINITY_GG_10_c79_g1_i1	0	0	0	0	0	0	0	0	1.36	0	2.49	0	0	0	0	0	0	0
TRINITY_GG_10_c80_g1_i1	0	0	0	0	0	0	0	0	0.18	0	0	0	0	0	0	0.21	0	2.22
TRINITY_GG_10_c81_g1_i1	0	0	0	0	0.38	0	0	0	0	0	0	0	2.64	0	0	0	0	0
TRINITY_GG_10_c82_g1_i1	0	0	0	0	0	0	0	0	0	0	0	0	0	0	0	0	0	0
TRINITY_GG_10_c83_g1_i1	0	0	0	0.14	0	0	0	0.33	0	0	0	0	0	0	0	0.16	0	0
TRINITY_GG_10_c84_g1_i1	0	0	0	0	0	0	1.13	0	0	0	0	0	0	0	0	0.63	0	0
TRINITY_GG_10_c85_g1_i1	0	0	0	0	0	0	5.06	0	0	0	0	0	0	0	0	0	0	0
TRINITY_GG_10_c87_g1_i1	0	0	0	0	0	0	0	0	1.01	0	0	0	0	0	0	0	0	0
TRINITY_GG_10_c88_g1_i1	0	0	0	0	0	0	0	0	0.21	0	0	2.15	0	0	0	0	0	0
TRINITY_GG_10_c89_g1_i1	0	0	0	0	0	0	0	0	0	0	5.91	0	0	0	0	0	0	0
TRINITY_GG_10_c90_g1_i1	0	0	0	0	1.95	0	0	0	0	0	0	6.93	0	0	0	0	0	0
TRINITY_GG_10_c91_g1_i1	0	0	0	0.51	0	0	0	0	0	0	0	0	0	0	1.03	0	0	0
TRINITY_GG_10_c92_g1_i1	0	1.78	0	0	0	0	0	0	0	0	0	0	3.26	0	0	0	0	0
TRINITY_GG_10_c93_g1_i1	0	0	0	0	2.08	0	0	0	0	0	0	0	0	0	0	0	0	0
TRINITY_GG_10_c94_g1_i1	0	0	0	0.18	0	0	0	0	0.38	0	0	0	0	0	0	0	0	0
TRINITY_GG_10_c95_g1_i1	4.42	0	0	0	0	0	0	1.05	0.89	0	0	0	0	0	0	0	0	0
TRINITY_GG_10_c96_g1_i1	0	0	0	0.18	0	0	0	0	0	0	0	0	0.81	0	0	0	0	0
TRINITY_GG_10_c97_g1_i1	0	0	0	0	0	0	0	0	0	0.71	0.98	0	0	0	0	0	0	0
TRINITY_GG_10_c98_g1_i1	0	0	0	0	0	0	0	0	0	0	0	0	0	6.99	0	0	0	0
TRINITY_GG_10_c99_g1_i1	0	0	0	0	0	0	0	0	0	0.61	1.57	0	0	0	0	0	0	0
TRINITY_GG_10_c100_g1_i1	0	0	5.82	0	0	0	0	0	0	2.55	0	0	0	0	0	0	0	0
TRINITY_GG_10_c101_g1_i1	0	0	0	0	0	0	0	0	0	1.6	0	0	2.17	0	0	0	2.37	0
TRINITY_GG_10_c102_g1_i1	0	0	0	0	0	0	0	0	0	0	0	0	0	0	0	0.26	0	0
TRINITY_GG_10_c103_g1_i1	0	0	0	0	0	0	0	0	1.75	0	0	0	0	0	0	0	0	0
TRINITY_GG_10_c104_g1_i1	0	0	0	0	0.14	0	0	0	0	0	0	0	0	0	0	0.13	0	0	AAQ57129.1 endonuclease and reverse transcriptase-like protein [Bombyx mori]
TRINITY_GG_10_c105_g1_i1	2.67	2.32	0	1.68	2.11	2.6	5.24	2.94	0.84	20.95	0.98	3.7	20.38	20.35	9.09	2.67	19.6	2.87
TRINITY_GG_10_c106_g1_i1	0	0	0	0	0	0	0	0.8	0	0	2.46	0	0	0	0	2.12	0	0
TRINITY_GG_10_c107_g1_i1	0	0	0	0	0	0	1.35	0	0	0	0	0	0	0	0	0.38	0	0
TRINITY_GG_10_c108_g1_i1	0	0	0	0	0	0	0	0	0	0	0	0	2.03	0	0	0	0	0	KAG7305488.1 hypothetical protein JYU34_009557 [Plutella xylostella]
TRINITY_GG_10_c109_g1_i1	0	0	0	0	0	0	0	1.7	0	0	0	0	0	0	0	0	0	0
TRINITY_GG_10_c110_g1_i1	0	1.31	0	0	0.67	0	0	0	0	0	0	0	0	0	0	0	0	0
TRINITY_GG_10_c111_g1_i1	0	0	0	0	0	0	0	0	0	0	0	0	0	0	0	0	2.66	0
TRINITY_GG_10_c112_g1_i1	0	0	0	0	0	0	1.63	0	0	0	0	0	0	0	0	0	0	0	KAF9801953.1 hypothetical protein SFRURICE_016203 [Spodoptera frugiperda]
TRINITY_GG_10_c113_g1_i1	0	0	0	0.08	0	0	0	0	0	0	0.37	0	0	0.35	0	0	0	0	XP_049871151.1 uncharacterized protein LOC126370360 [Pectinophora gossypiella]
TRINITY_GG_10_c114_g1_i1	0	0	0	0	3.38	0	0	0	0	0	0	0	0	0	0	0	0	0
TRINITY_GG_10_c115_g1_i1	0	0	0	0	0	0	0	0	0	0	0.62	0	0.6	0	0.58	0	0	0
TRINITY_GG_10_c116_g1_i1	0	0	0	0	0	0	0	0	0.46	0.7	0	0	0	0	0	0	0	0
TRINITY_GG_10_c117_g1_i1	0	0	0	0	0	0	0	0	0	0	0	0	0	0	0	0	0	0
TRINITY_GG_10_c118_g1_i1	0	0	0	0	0	0	0	0	0	0	4.73	0	0	0	0	0	0	0
TRINITY_GG_10_c119_g1_i1	0	0	0	0	2.48	0	0	0	0	0	0	0	0	0	0	0	0	0
TRINITY_GG_10_c120_g1_i1	0	1.99	0	0	0	0	0	0	0	0	0	0	0	0	0	0	0	0
TRINITY_GG_10_c121_g1_i1	0	0	0	0	0	0	0	0	0	0	0	0	0	0	0	0	0	0
TRINITY_GG_10_c122_g1_i1	0	0	0	0	0	0	1.01	0	0.26	0	0	0	0	0	0	0	0	0
TRINITY_GG_10_c123_g1_i1	0	0	0	0	0	0	0	0	0	0	0	0	0	0	0	2.83	0	0
TRINITY_GG_10_c124_g1_i1	0	0	0	0	0	0	0	0	0.67	0	0	0	0	0	0	0	0	0
TRINITY_GG_10_c125_g1_i1	0	0	0	0	0	0	0	0	0	0	4.39	0	0	0	0	0	0	0
TRINITY_GG_10_c126_g1_i1	0	0	0	0	0	0	0	0	0	0	7.84	0	0	0	1.97	0	0	0
TRINITY_GG_11_c0_g1_i1	0	0	0	0	0	0	0	0	0	0.7	0	0	0	0	0	0	0	0	XP_050666155.1 uncharacterized protein LOC126966238 [Leptidea sinapis]
TRINITY_GG_11_c1_g1_i1	0	0	0	0.1	0	0	0.43	0.36	0	0	0	1.17	0	0	0	0.12	0	0
TRINITY_GG_11_c2_g1_i1	0	0	0	0	0	0	0	0	0	0	0	0	0	0	0	0	0	0	CAG4969984.1 unnamed protein product [Colias eurytheme]
TRINITY_GG_11_c2_g2_i1	0	0	0	0	0	0	0	0	1.85	0	0	0	0	0	0	0	0	0	XP_028160983.1 uncharacterized protein LOC114353264 [Ostrinia furnacalis]	RVT_1 PF00078.31
TRINITY_GG_11_c2_g2_i2	0	0	0	0	0	0	0	0	0	0	0	0	0	0	0	0	0	0	XP_049871582.1 RNA-directed DNA polymerase from mobile element jockey isoform X1 [Pectinophora gossypiella]
TRINITY_GG_11_c2_g3_i1	0	0	0	0	0	0	0	0	0	0	0	0	0	0	0	0	0	0
TRINITY_GG_11_c2_g4_i1	0	0	0	0	0	0	0	0	0	0	0	0	0	0	0	0	0	0	XP_050670327.1 uncharacterized protein LOC126969067 [Leptidea sinapis]
TRINITY_GG_11_c3_g1_i1	0	0	0	0	0	0	0	0	0.08	0	0	0	0	0	0	0	0	0	XP_045771900.1 uncharacterized protein LOC123871899 [Maniola jurtina]
TRINITY_GG_11_c3_g1_i2	0	0	0	0	0	0	0	0	0	0	0	0	0	0	0	0	7.15	0	XP_045445751.1 uncharacterized protein LOC123653814 [Melitaea cinxia]
TRINITY_GG_11_c4_g1_i1	0	0	0	0	0	0	0	0	0	0	0	0	0	0	0	0	0	0	KOB65133.1 putative pol-like protein, partial [Operophtera brumata]	Exo_endo_phos_2 PF14529.10
TRINITY_GG_11_c5_g1_i1	0	0	0	0	0	0	0	0	0	0	0	0	0	0	0	0	0	8.87	XP_050668041.1 uncharacterized protein LOC126967556 [Leptidea sinapis]
TRINITY_GG_11_c6_g1_i1	0	0	0	0.24	0.3	0	0	0	0	0	0	0	1.06	0	0	0	0	0
TRINITY_GG_11_c7_g1_i1	0	0	0	0	0	2.18	0	0	0	0	0	0	2.67	0	0	0	0	0
TRINITY_GG_12_c0_g1_i1	0.74	0.93	0.33	0.85	1.03	0.95	0.28	0.56	0.44	0.61	3.15	1.96	1.49	1.57	1.84	0.41	1.89	1.33		BHD_1 PF10403.13; BolA PF01722.22; DUF6076 PF19553.3; Prok-RING_1 PF14446.10; TRAF6_Z2 PF18048.5; Zap1_zf1 PF21816.1; zf-C2H2 PF00096.30; zf-C2H2_11 PF16622.9; zf-C2H2_4 PF13894.10; zf-C2H2_6 PF13912.10; zf-H2C2_2 PF13465.10; zf-met PF12874.11
TRINITY_GG_12_c0_g1_i3	0.7	0.54	1.49	0.43	0.64	0.7	0.86	0.52	0.5	1.07	0.92	1.42	1.57	1.78	1.46	1.48	1.67	1.3	CAB3252197.1 unnamed protein product [Arctia plantaginis]	zf-AD PF07776.19; zf-C2H2 PF00096.30; zf-C2H2_4 PF13894.10; zf-C2H2_6 PF13912.10; zf-C2H2_jaz PF12171.12; zf-H2C2_2 PF13465.10; zf-met PF12874.11	zinc ion binding GO:0008270
TRINITY_GG_12_c0_g1_i4	0.69	0.66	0.24	1.18	1.34	1.85	1.78	0.74	0.94	1.62	1.03	0.43	0.88	0.65	1.75	1.52	1.8	0.41		Baculo_IE-1 PF05290.15; C1_1 PF00130.26; DUF5810 PF19126.4; zf-C2H2 PF00096.30; zf-C2H2_11 PF16622.9; zf-C2H2_4 PF13894.10; zf-C2H2_6 PF13912.10; zf-C2H2_jaz PF12171.12; zf-H2C2_2 PF13465.10; zf-met PF12874.11; zf-Sec23_Sec24 PF04810.19	zinc ion binding GO:0008270; intracellular protein transport GO:0006886; endoplasmic reticulum to Golgi vesicle-mediated transport GO:0006888
TRINITY_GG_12_c0_g1_i6	0	0	1.04	0.02	0.37	0	0	0.59	0.34	0.19	2.01	1.87	0.67	1.73	0	0.63	0.79	0.54		Baculo_IE-1 PF05290.15; BolA PF01722.22; C1_1 PF00130.26; DUF5810 PF19126.4; IBD PF10416.13; Prok-RING_1 PF14446.10; zf-C2H2 PF00096.30; zf-C2H2_11 PF16622.9; zf-C2H2_4 PF13894.10; zf-C2H2_6 PF13912.10; zf-C2H2_jaz PF12171.12; zf-C2HC_2 PF13913.10; zf-H2C2_2 PF13465.10; zf-met PF12874.11; zf-Sec23_Sec24 PF04810.19	zinc ion binding GO:0008270; intracellular protein transport GO:0006886; endoplasmic reticulum to Golgi vesicle-mediated transport GO:0006888
TRINITY_GG_12_c0_g1_i7	0	0	0	0.4	0	0	0	0.1	0.11	0.37	2.07	0.85	0	0	0.56	0.22	0	0.44		Baculo_IE-1 PF05290.15; DUF5810 PF19126.4; zf-C2H2 PF00096.30; zf-C2H2_4 PF13894.10; zf-C2H2_6 PF13912.10; zf-C2H2_jaz PF12171.12; zf-H2C2_2 PF13465.10; zf-met PF12874.11; zf-Sec23_Sec24 PF04810.19	zinc ion binding GO:0008270; intracellular protein transport GO:0006886; endoplasmic reticulum to Golgi vesicle-mediated transport GO:0006888
TRINITY_GG_12_c0_g1_i9	0.57	0.3	1.12	0.12	0.15	0.44	1.5	0.2	0.12	1.08	0.54	0.67	1.02	1.64	1.87	0.14	0	1.24		Baculo_IE-1 PF05290.15; DUF6076 PF19553.3; PHF5 PF03660.18; zf-C2H2 PF00096.30; zf-C2H2_4 PF13894.10; zf-C2H2_6 PF13912.10; zf-C2H2_jaz PF12171.12; zf-H2C2_2 PF13465.10; zf-met PF12874.11; zf-Sec23_Sec24 PF04810.19; zinc_ribbon_9 PF14369.10	zinc ion binding GO:0008270; intracellular protein transport GO:0006886; endoplasmic reticulum to Golgi vesicle-mediated transport GO:0006888
TRINITY_GG_12_c0_g2_i1	0.64	0.84	1.16	0.42	1.03	0.61	0.28	1.01	0.98	1.31	2.01	3.55	1.63	1.43	1.21	2.06	1.63	2.29	KAJ8704995.1 hypothetical protein PYW08_012315 [Mythimna loreyi]	zf-AD PF07776.19; zf-C2H2 PF00096.30; zf-C2H2_4 PF13894.10; zf-C2H2_6 PF13912.10; zf-C2H2_jaz PF12171.12; zf-H2C2_2 PF13465.10; zf-met PF12874.11	zinc ion binding GO:0008270
TRINITY_GG_12_c0_g2_i2	0.88	0.52	0	0	0	0.14	0	0	0	0	0	0	0	2.32	0	0	0	0		C1_2 PF03107.20; zf-C2H2 PF00096.30; zf-C2H2_4 PF13894.10; zf-H2C2_2 PF13465.10
TRINITY_GG_12_c0_g2_i3	0	0.24	0	0.15	0.15	0	0.12	0	0	0.27	0.63	0.27	0.45	0	0	0.42	0.64	0	KAJ8704995.1 hypothetical protein PYW08_012315 [Mythimna loreyi]	zf-AD PF07776.19; zf-C2H2 PF00096.30; zf-C2H2_4 PF13894.10; zf-C2H2_6 PF13912.10; zf-C2H2_jaz PF12171.12; zf-H2C2_2 PF13465.10; zf-met PF12874.11	zinc ion binding GO:0008270
TRINITY_GG_12_c0_g3_i1	0	0	0.29	0	0	0	0.25	0.08	0	0	0	0.46	0	0.97	0	0	0	0		Baculo_IE-1 PF05290.15; BolA PF01722.22; C1_2 PF03107.20; C1_4 PF07975.16; DUF5810 PF19126.4; DUF6316 PF19837.3; Prok-RING_1 PF14446.10; Zap1_zf1 PF21816.1; zf-C2H2 PF00096.30; zf-C2H2_4 PF13894.10; zf-H2C2_2 PF13465.10; zf-met PF12874.11; zf-Sec23_Sec24 PF04810.19	zinc ion binding GO:0008270; zinc ion binding GO:0008270; intracellular protein transport GO:0006886; endoplasmic reticulum to Golgi vesicle-mediated transport GO:0006888
TRINITY_GG_12_c0_g3_i2	0.1	0.47	0	0.09	0.46	0.16	0	0.13	0.42	0.74	0.55	0	1.03	0.31	0.69	0.32	0.26	0.31		Baculo_IE-1 PF05290.15; BolA PF01722.22; C1_2 PF03107.20; DUF5810 PF19126.4; Prok-RING_1 PF14446.10; Zap1_zf1 PF21816.1; zf-C2H2 PF00096.30; zf-C2H2_4 PF13894.10; zf-C2H2_6 PF13912.10; zf-FCS PF06467.18; zf-H2C2_2 PF13465.10; zf-met PF12874.11; zf-Sec23_Sec24 PF04810.19	zinc ion binding GO:0008270; intracellular protein transport GO:0006886; endoplasmic reticulum to Golgi vesicle-mediated transport GO:0006888
TRINITY_GG_12_c0_g4_i1	0	0	0	0.06	0	0.2	0	0.04	0.09	0	0	0	0	0.3	0.08	0.02	0	0	KAJ2937326.1 hypothetical protein O0L34_g17637 [Tuta absoluta]	RVT_1 PF00078.31
TRINITY_GG_12_c1_g1_i1	0	0	0	0	0.04	0	0	0.12	0	0.54	0	0	0	0	0	0.11	0.14	0
TRINITY_GG_12_c1_g1_i2	0	0	0	0	0	0	0	0	0.67	0.14	0	0	0	0	0	0.13	0.92	0
TRINITY_GG_12_c1_g2_i1	0	0	0	0	0	0	0	0	0.82	0.62	7.93	0	0	0	3.15	3.08	1.74	0
TRINITY_GG_12_c2_g1_i1	0	3.42	0	1.48	0.66	1.9	1.69	1.99	1.09	1.63	0	0	0.34	2.74	0.22	0.5	2.55	0	KAA5553140.1 reverse transcriptase family protein, partial [Acinetobacter baumannii]
TRINITY_GG_12_c2_g1_i5	0	0.46	0	0.11	0.17	0.24	0	0	0.07	0.53	0.53	0	0.82	0.29	0.29	0.45	0.25	0.3	TLM46221.1 hypothetical protein FEC26_18795, partial [Acinetobacter baumannii]
TRINITY_GG_12_c2_g1_i7	0.83	0.56	1.34	0.69	0.45	0.6	0.52	0.61	0.49	0.55	2.3	1.61	0.52	0.49	0.78	0.59	0.53	0.37	NP_001408587.1 uncharacterized protein LOC112053250 [Bicyclus anynana]	TNP-like_RNaseH_N PF21787.1
TRINITY_GG_12_c2_g1_i9	0.28	0	0	0	0	0	0	0.23	0	0	0	0	0	0	0	0	0	0	TLM46221.1 hypothetical protein FEC26_18795, partial [Acinetobacter baumannii]
TRINITY_GG_12_c2_g2_i1	0	0	0	0	0	0	0	0.12	0.33	0	0	0	0.45	0	0	0	0	0.46
TRINITY_GG_12_c2_g3_i1	0.72	0.88	0	0.19	0.36	0.64	0.58	0.65	0.91	0.93	0.26	0.48	1.38	0.67	1.28	1.34	1.5	0.72
TRINITY_GG_12_c2_g3_i2	2.75	1.12	0.35	1.28	1.52	1.16	3.05	2.26	3.59	4.18	1.64	0.85	5.24	2.89	2.73	1.89	5.85	3.1	CAH2094915.1 unnamed protein product [Euphydryas editha]
TRINITY_GG_12_c3_g1_i3	0	0	1.12	0.18	0.17	0	0.16	0.34	0.23	0.69	0.16	0	0	0	0.31	0	0	0	CAB3224503.1 unnamed protein product [Arctia plantaginis]	Exo_endo_phos PF03372.27; Exo_endo_phos_2 PF14529.10
TRINITY_GG_12_c3_g1_i4	1.53	0.45	0	0.85	0.19	0.51	0	0.55	0.22	0.38	0	0.45	0.35	0.45	0	0.33	0.12	0	XP_047039842.1 uncharacterized protein LOC124644480 [Helicoverpa zea]	Exo_endo_phos PF03372.27; Exo_endo_phos_2 PF14529.10
TRINITY_GG_12_c4_g1_i1	0	1.98	0	0	0.5	0	0	1.95	0.83	4.99	0	0	3.56	0	0	1.33	0	1.59	KAJ8704999.1 hypothetical protein PYW08_012319 [Mythimna loreyi]	zf-AD PF07776.19	zinc ion binding GO:0008270
TRINITY_GG_12_c5_g1_i4	0	0	0	0	0.11	0	0	0	0.27	0	0.79	0	0.36	0	0.73	0.11	0	0.38		Baculo_IE-1 PF05290.15; Prok-RING_1 PF14446.10; PyrI_C PF02748.19; zf-BED PF02892.19; zf-C2H2 PF00096.30; zf-C2H2_4 PF13894.10; zf-C2H2_6 PF13912.10; zf-C2H2_jaz PF12171.12; zf-C2HC_2 PF13913.10; zf-H2C2_2 PF13465.10; zf-met PF12874.11; zf_ZIC PF18366.5
TRINITY_GG_12_c5_g1_i6	0	0.22	0	0	0.28	0.31	0	0	0.09	0.25	1.58	0	0	0.77	0	0	0.69	0		Baculo_IE-1 PF05290.15; C1_2 PF03107.20; C1_4 PF07975.16; DUF5810 PF19126.4; Prok-RING_1 PF14446.10; PyrI_C PF02748.19; zf-BED PF02892.19; zf-C2H2 PF00096.30; zf-C2H2_4 PF13894.10; zf-C2H2_6 PF13912.10; zf-C2H2_8 PF15909.9; zf-C2H2_jaz PF12171.12; zf-C2HC_2 PF13913.10; zf-H2C2_2 PF13465.10; zf-met PF12874.11; zf-Sec23_Sec24 PF04810.19; zf_ZIC PF18366.5; zinc-ribbons_6 PF07191.16	zinc ion binding GO:0008270; zinc ion binding GO:0008270; intracellular protein transport GO:0006886; endoplasmic reticulum to Golgi vesicle-mediated transport GO:0006888
TRINITY_GG_12_c5_g1_i7	0	0	0	0.36	0.16	0	0	0	0.39	0.14	0	0.53	0.39	0	0	0.11	0	0.81		Baculo_IE-1 PF05290.15; C1_2 PF03107.20; C1_4 PF07975.16; Prok-RING_1 PF14446.10; PyrI_C PF02748.19; XPA_N PF01286.22; zf-BED PF02892.19; zf-C2H2 PF00096.30; zf-C2H2_4 PF13894.10; zf-C2H2_6 PF13912.10; zf-C2H2_8 PF15909.9; zf-C2H2_jaz PF12171.12; zf-C2HC_2 PF13913.10; zf-H2C2_2 PF13465.10; zf-met PF12874.11; zf-Sec23_Sec24 PF04810.19; zf_ZIC PF18366.5; zinc-ribbons_6 PF07191.16	zinc ion binding GO:0008270; zinc ion binding GO:0008270; intracellular protein transport GO:0006886; endoplasmic reticulum to Golgi vesicle-mediated transport GO:0006888
TRINITY_GG_12_c6_g1_i1	0	0	0	0	0	0	1.11	0	0.12	0	0.82	0	0	0	0	0	0	0	KAI5641152.1 transposase protein domain-containing protein [Phthorimaea operculella]	THAP PF05485.16
TRINITY_GG_12_c6_g1_i2	0	0	0	0	0	0	0	0.2	0	1.47	0	1.54	0	0	1.88	0.4	0	0
TRINITY_GG_12_c6_g1_i3	0	0	0	0.12	0	0	0	0.24	0.13	0	0	0	0	0	0	0.04	0	0.52
TRINITY_GG_12_c6_g1_i4	0.26	0.59	0.29	0.17	1.08	1.26	0	1.5	1.23	2.33	2.43	5.4	1.92	1.27	1.33	3.41	3.85	2.04	KAI8424489.1 hypothetical protein MSG28_002960, partial [Choristoneura fumiferana]	THAP PF05485.16
TRINITY_GG_12_c6_g2_i1	0	0	0	0	1.38	2.04	0	0	0.57	0	0	0	0	12.95	2.15	2.38	4.84	0
TRINITY_GG_12_c7_g1_i1	0	0	0.31	0.09	0.39	0.45	0.4	0.19	0.1	0.04	0	0.18	0.2	0.27	0	0	0	0
TRINITY_GG_12_c7_g1_i2	0	0	0	0	0	0	0	0.29	0	0	0	0	0.19	0	0	0	0	0
TRINITY_GG_12_c7_g2_i1	0	0	0	0	0	0	0	0	0	0	0	0	0	0	0	0	0	0
TRINITY_GG_12_c7_g2_i3	0	0	0.41	0	0	0.57	0.42	0.21	0	0.18	0	0.43	0.25	0.08	0.13	0.04	0.58	0	XP_045533975.1 uncharacterized protein LOC123721017 [Papilio machaon]
TRINITY_GG_12_c7_g2_i5	0.5	0.38	0	0.3	0.96	0	0	0	0.1	0	0.43	0	0	0	0	0	0	0	XP_045533975.1 uncharacterized protein LOC123721017 [Papilio machaon]
TRINITY_GG_12_c7_g2_i6	0.34	0.49	0.1	0.51	0.32	0.82	0.21	0.06	0.05	0.09	0	0	0	0.44	0	0	0	0.13	XP_045533975.1 uncharacterized protein LOC123721017 [Papilio machaon]
TRINITY_GG_12_c7_g3_i1	0.16	0	0.54	0	0.22	0	0	0.12	0	0.05	0	0	0	0	0	0	0.28	0.16
TRINITY_GG_12_c7_g4_i1	0.68	1.05	1.35	0.73	1.48	1.13	1.33	0.41	0.42	0.29	0.68	1.27	0.31	0	0.93	0.09	0	0
TRINITY_GG_12_c7_g5_i1	0	0	0	0	3.4	0	0	0	0	0	0	0	0	0	0	0	0	0
TRINITY_GG_12_c7_g6_i1	0	0.33	0	0.25	0.25	0	0	0.07	0.07	0.19	0	0	0	0	0	0.16	0	0	KAG7301772.1 hypothetical protein JYU34_014789 [Plutella xylostella]
TRINITY_GG_12_c8_g1_i1	1.76	0	0	0.44	0	0	0	0	0	0	0	0	0.77	0	0	0	0	0
TRINITY_GG_12_c8_g1_i2	0	0.76	1.31	0.15	0	0	0	0	0	0	5.01	0	0	0	0	0	0	0
TRINITY_GG_12_c9_g1_i1	0.92	0.54	0.5	0.42	0.57	0.54	0.28	0.54	0.5	0.71	0.64	0.79	0.8	0.22	0.63	0.52	0.65	0.76	CAH2071803.1 unnamed protein product, partial [Iphiclides podalirius]
TRINITY_GG_12_c9_g2_i1	0	0.86	0	0	2.49	3.52	0	1.54	0	2.69	0	0	0	0.76	0	1.29	0	4.19	BAD86652.1 reverse transcriptase, partial [Bombyx mori]
TRINITY_GG_12_c10_g1_i1	0	0	0	0	0	0	0	3.64	0	16.56	0	0	13.41	21.02	5.63	4.61	6.65	0		zf-C2H2 PF00096.30; zf-C2H2_4 PF13894.10; zf-H2C2_2 PF13465.10; zf-met PF12874.11
TRINITY_GG_12_c10_g2_i1	0	0.16	0.16	0.18	0.28	0.12	0	0.22	0.1	0.73	0.15	0.57	0	0.14	0.55	0.44	0.49	0.14
TRINITY_GG_12_c10_g3_i1	3.26	3.17	2.8	2.63	1.75	2.31	1.48	1.75	1.78	3.39	4.21	2.16	2.4	3.73	2.88	1.97	3.64	2.57	CAB3248796.1 unnamed protein product [Arctia plantaginis]
TRINITY_GG_12_c10_g4_i1	0	0	2.08	0	3.87	5.74	0	5.03	0.53	0.81	4.01	2.52	4.59	0	2.02	3.93	0	16.11	EAT45287.1 AAEL003403-PA, partial [Aedes aegypti]	zf-C2H2 PF00096.30; zf-C2H2_4 PF13894.10; zf-H2C2_2 PF13465.10
TRINITY_GG_12_c11_g1_i1	0	0	0	0	0	0	0	0	1.74	0	0	0	0	0	0	0	0	0	XP_041984078.1 uncharacterized protein LOC121736760, partial [Aricia agestis]
TRINITY_GG_12_c11_g2_i1	0	0	0	0	0	0.12	0	0	0	0	0	0	0	0	0	0	0	0	KAJ8721764.1 hypothetical protein PYW08_004166 [Mythimna loreyi]
TRINITY_GG_12_c11_g2_i2	14.39	11.82	6.42	14.22	12.42	17.89	7.6	10.8	11.34	20.97	8.49	6.42	25.12	22.86	19.02	8.93	16.23	8.96	CAH0718914.1 unnamed protein product, partial [Brenthis ino]
TRINITY_GG_12_c11_g2_i3	0	0	0	0	0	0	0	0	0	0	0	0	0	0	0	0	0	0	AAO72078.1 reverse transcriptase/integrase [Lymantria dispar]
TRINITY_GG_12_c11_g3_i1	0	0.09	0	0.33	0.16	0.11	0	0.18	0.1	0	0.58	0	0.17	0	0.26	0.11	0	0	XP_050554263.1 uncharacterized protein LOC126911383 [Spodoptera frugiperda]	Viral_helicase1 PF01443.22
TRINITY_GG_12_c11_g4_i1	0	0	0	0	0	0	0	0	0	0.22	0	0	0	0	0	0	0	0
TRINITY_GG_12_c12_g1_i1	0.35	0	0	0.05	0.03	0	0	0.09	0.11	0.26	0	0	0.43	0.11	0	0.03	0.2	0.24	GBP70110.1 hypothetical protein EVAR_50932_1 [Eumeta japonica]
TRINITY_GG_12_c13_g1_i1	0	0	0	0	0	0	0	0	0.61	0	0	0	0	5.17	0	0	0	0	XP_049871582.1 RNA-directed DNA polymerase from mobile element jockey isoform X1 [Pectinophora gossypiella]	RVT_1 PF00078.31
TRINITY_GG_12_c13_g2_i1	0	0	0	0	0	0	1.79	0	0.02	0	0	0	0	0	0	0	1.2	0.42	CAH2099512.1 unnamed protein product [Euphydryas editha]
TRINITY_GG_12_c13_g3_i2	0.58	1.26	0	0.07	0	0.58	0	0	0.45	0	0	0	0	0	0.41	0.71	0.87	0.33	XP_028160983.1 uncharacterized protein LOC114353264 [Ostrinia furnacalis]	RNase_H PF00075.28; RVT_3 PF13456.10	nucleic acid binding GO:0003676; nucleic acid binding GO:0003676
TRINITY_GG_12_c14_g1_i1	0	0	0.52	0	0.27	0	0	0	0.22	0.32	0	0	0	0.49	0	0	0	0
TRINITY_GG_12_c14_g1_i2	0	0	0	0	0	0	0	0.49	0	0	0.87	0	5.34	0	0	0	0	0
TRINITY_GG_12_c16_g1_i1	0	0	0	0	0	0	0	0	0	0	0	12.75	0	0	0	0	0	0
TRINITY_GG_12_c17_g1_i2	0.34	0.1	0	0.07	0	0.14	0.16	0.09	0	0	0.18	0.22	0	0.49	0	0.19	0.15	0
TRINITY_GG_12_c18_g1_i1	0	0	0	0	0	0	0	0	0	0	0	0	0	0	0	0	0	0		PyrI_C PF02748.19; zf-C2H2 PF00096.30; zf-C2H2_4 PF13894.10; zf-C2H2_6 PF13912.10; zf-C2H2_jaz PF12171.12; zf-H2C2_2 PF13465.10; zf-met PF12874.11
TRINITY_GG_12_c19_g1_i1	0	0	0	0	0	0	0	0.52	0	0.66	0	0	0	0	5.02	0.93	0	0
TRINITY_GG_12_c19_g2_i1	0	0	0	0.41	0.51	0	3.26	1.5	0	0	1.63	0	0	0	3.24	0	0	0		zf-C2H2 PF00096.30; zf-C2H2_4 PF13894.10; zf-H2C2_2 PF13465.10; zf-met PF12874.11
TRINITY_GG_12_c19_g2_i2	0	6.69	0	0	8.13	0	0	0	2.89	22.47	28.48	29.06	0	0	10.45	25.47	12.57	40.72	CAE1289018.1 KRAB [Sepia pharaonis]	zf-C2H2 PF00096.30; zf-C2H2_4 PF13894.10; zf-H2C2_2 PF13465.10; zf-met PF12874.11
TRINITY_GG_12_c20_g1_i1	0	0	0	0	0	2.44	0	0	0	0	0	0	0	0	0	0.13	0	0.95	AAO72078.1 reverse transcriptase/integrase [Lymantria dispar]
TRINITY_GG_12_c20_g1_i2	0	3.59	0	0	0	16.34	0	3.64	1.54	7.11	5.26	6.62	6.7	0	11.26	3.08	0	27.64
TRINITY_GG_12_c21_g1_i1	0	0	0.89	0	0	0.34	0	0	0	0.14	0.42	0.53	0	0	0	0	0.38	0	XP_047503855.1 uncharacterized protein LOC125048927 [Pieris napi]
TRINITY_GG_12_c21_g1_i2	0	0	0	0.07	0	0	0	0	0	0	0	0	0	0	0	0	0	0	XP_047503855.1 uncharacterized protein LOC125048927 [Pieris napi]
TRINITY_GG_12_c22_g1_i2	0	0.27	0.26	0.15	0.39	0	0.22	0.18	0	0	0.25	0	0	0.23	0.22	0.06	0.2	0.23
TRINITY_GG_12_c22_g2_i2	0	0	3.06	0.14	0.35	1.69	0.61	0.24	1.17	0.47	2.26	3.12	0.43	0.61	0	1	0.28	0	PZC79580.1 hypothetical protein B5X24_HaOG216245 [Helicoverpa armigera]
TRINITY_GG_12_c23_g1_i1	14.09	0	8.21	2.7	8.07	0	0	0	0	0.92	0	0	14.75	0	0	0	9.75	12.35
TRINITY_GG_12_c24_g1_i1	0	0	0	0	0.77	1.53	0	0.25	0.64	0.31	0	0	0	0	0	0.24	0	0
TRINITY_GG_12_c24_g2_i1	0	0	0	0.1	0.13	0	0	0.06	0	0.36	0.24	0	0	0	0.21	0.12	0.2	0
TRINITY_GG_12_c25_g1_i1	0.53	0	0	0	0.3	0	0	0.09	0.42	1	0	0.35	1.29	0	0	0.49	0.19	0	XP_049877722.1 uncharacterized protein LOC126374965 [Pectinophora gossypiella]	RVT_1 PF00078.31
TRINITY_GG_12_c25_g2_i1	0	0	0.75	0	0	0	0.51	0	0.37	0.26	0	2.29	0	0	0	0	1.65	0	XP_037298294.1 uncharacterized protein LOC119190434 [Manduca sexta]	RNase_H PF00075.28	nucleic acid binding GO:0003676
TRINITY_GG_12_c26_g1_i1	0	0.14	0.1	0	0.05	0.13	0	0.04	0.04	0	0	0.22	0.08	0.08	0	0.09	0.28	0.08	XP_023946630.2 uncharacterized protein LOC112051988 [Bicyclus anynana]
TRINITY_GG_12_c26_g1_i3	0	0	0	0	0	0	0	0	0	0	0.99	0	0	0	0	0	0	0
TRINITY_GG_12_c26_g1_i4	0.87	0	0	0	0	0	0	0	0.16	0	0	0	0	0.67	0.65	0	0	0
TRINITY_GG_12_c26_g1_i5	1	0	0	0	0	0	0	0	0	0	0	0	0.45	0	0	0	0	0
TRINITY_GG_12_c26_g1_i7	0.1	0	0	0	0	0	0	0	0	0	0	0	0	0	0	0	0	0	XP_023946630.2 uncharacterized protein LOC112051988 [Bicyclus anynana]
TRINITY_GG_12_c26_g2_i1	2.15	0	0	0	0	0	0	0.35	0.46	0	0	0	0.63	1.36	0.61	0	1.85	0
TRINITY_GG_12_c26_g3_i1	0.31	0.13	0.19	0.29	0.02	0.3	0	0.04	0.03	0.24	0.08	0.2	0.07	0.38	0.36	0.06	0.26	0.08	XP_026737518.1 protein GVQW3-like [Trichoplusia ni]	HTH_48 PF17906.5
TRINITY_GG_12_c27_g1_i1	0	0.98	0	0	0	1.48	0	0	0	0	0	0	0	0	0	0.44	0	0	KAH9632262.1 hypothetical protein HF086_002897 [Spodoptera exigua]
TRINITY_GG_12_c28_g1_i1	0	0	0	0	0	0	0	0	0.96	0	0	0	0	0	0	0	4.1	0
TRINITY_GG_12_c29_g1_i1	0	0	0	0	0	0	0	0	0	0	0	4.2	0	0	0	1.22	0	0	XP_047503855.1 uncharacterized protein LOC125048927 [Pieris napi]
TRINITY_GG_12_c29_g2_i1	0	0.06	0	0.02	0.03	0	0	0.14	0.1	0.24	0	0.74	0.1	0.21	0.11	0.15	0.09	0.33	XP_047503855.1 uncharacterized protein LOC125048927 [Pieris napi]
TRINITY_GG_12_c30_g1_i1	0	0	0	0	0	0	0	0	0	0.23	0	0	0	0	0	0	0	0
TRINITY_GG_12_c30_g2_i1	0	0.13	0	0.29	0.56	0	0	0.17	0.31	0.14	0.47	0	0.82	0.44	0.64	0.43	0.19	1.1
TRINITY_GG_12_c31_g1_i1	0	0	0	0	0	0	0	0.06	0.05	0.37	0	0.91	0	0	0	0.06	0.6	0.23	CAG5056394.1 unnamed protein product [Parnassius apollo]
TRINITY_GG_12_c32_g1_i1	0	0	0	0	0	0	0	0	0	0	0	0	0	13.34	0	0	0	0
TRINITY_GG_12_c32_g2_i1	0	0	0	0	0.11	0	0	0	0	0	0	0	0	0	0	0	0	0
TRINITY_GG_12_c32_g3_i1	0	0	0	0	0	0	0	0	0.44	0	0	0	0	3.98	0	0	0	0
TRINITY_GG_12_c32_g3_i2	0	0	0	0	0	0	0	0	0	0.42	1.25	0	0	0.65	0.58	0	0	0
TRINITY_GG_12_c32_g4_i1	0	0	0	0	0	0	0	0	0	0.5	0	0	0	0	0	0	0	0
TRINITY_GG_12_c32_g4_i2	0	3.98	0	0	0	0	0	0	0	0	0	0	0	0	0	0	0	0
TRINITY_GG_12_c32_g5_i1	0	0	0	0	0	0	0	2.5	0	0	0	0	0	0	0	0	0	0
TRINITY_GG_12_c34_g1_i1	0	0	0	0	0	0	0	0	0	0	0	1.33	0	0	0	1.16	0	0
TRINITY_GG_12_c34_g2_i1	0	0	0	0	0	0	0	0	0	0.32	1.96	0.61	0.93	0	0	0.39	0	0	KAF9408567.1 hypothetical protein HW555_011787 [Spodoptera exigua]
TRINITY_GG_12_c35_g1_i1	0	0	0	0	0	0	0	0	0	0	0	0	0	0	0	0	0	0	KAF9405066.1 hypothetical protein HW555_014031 [Spodoptera exigua]
TRINITY_GG_12_c35_g2_i1	0	0	0	0	2.35	0	0	0	0	0	0	0	0	0	0	0	0	0	KAF9411142.1 hypothetical protein HW555_010004 [Spodoptera exigua]
TRINITY_GG_12_c36_g1_i1	0	0	0	0.56	0.39	0	0	0	0.21	3.44	0	0	1.13	4.13	0	0.33	0.9	1.13	XP_049697458.1 uncharacterized protein LOC126054779 [Helicoverpa armigera]
TRINITY_GG_12_c37_g1_i1	0	0	0	0	0	0	0	0	0	0	0	0	0	0	0	0	0	0
TRINITY_GG_12_c38_g1_i1	0	0	0	0	0	0	0	0	0	0	0	0	0	0	0	0	0	0	CAH2208082.1 jg18039, partial [Pararge aegeria aegeria]
TRINITY_GG_12_c38_g2_i1	0	0	0	0	0	0	0	0	0	0	0	0	0	0	0	0	0	0	CAG4955854.1 unnamed protein product [Colias eurytheme]	RVT_1 PF00078.31
TRINITY_GG_12_c39_g1_i1	0	0	0	0	0	0	0	0	0	0	0	0	0	0	0	0	0	0
TRINITY_GG_12_c39_g1_i2	0	0	0	0.45	0	0	0	1.65	0	0	0	0	0	0	0	0	0	0
TRINITY_GG_12_c40_g1_i1	0	0	0	0.66	0	1.23	0	0.8	1.03	2.56	0	0	0	0	0	0.74	5.74	3.98
TRINITY_GG_12_c41_g1_i1	0	0	0	0	1.16	0	0	0	0	1.43	0	0	0	0	0	0	1.33	0	CAH2097769.1 unnamed protein product [Euphydryas editha]
TRINITY_GG_12_c41_g2_i1	1.25	0.21	0.46	0.74	0.46	0.86	0	0.31	0.05	0.27	0	0.93	0.57	0	0.21	0	0.36	0	CAH2097999.1 unnamed protein product [Euphydryas editha]
TRINITY_GG_12_c42_g1_i1	0	1.02	0	0	0	1.54	0	0	0	0	0	0	1.84	9.75	0	0	0	0	CAH2092505.1 unnamed protein product [Euphydryas editha]	RVT_1 PF00078.31
TRINITY_GG_12_c43_g1_i1	0	0	0	0	0	0	0	0	0	5.11	0	0	0	0	0	0	0	0	CAB3232615.1 unnamed protein product [Arctia plantaginis]
TRINITY_GG_12_c45_g1_i1	0	0	0	0	0	0	0	0	0	0	4.34	0	0	0	0	0	0	0
TRINITY_GG_12_c46_g1_i1	0	0	0	0	0	0	0	0	0	0	3.51	0	0	0	0	0	4.25	0
TRINITY_GG_12_c46_g1_i2	0	0	0	0	0	0	0	0.4	0	0	1.02	0	0	0	0	0	0	0.97
TRINITY_GG_12_c47_g1_i1	1.2	0.94	0	0	0.47	0	0	0.15	0	0.19	0	0	0.53	0	0	0	0	0
TRINITY_GG_12_c48_g1_i1	0	0	0	0.24	0	0	0	0	0.26	0	0	0	1.06	0	0	0	0	0
TRINITY_GG_12_c49_g1_i1	0	0	0	0	0	0	0	0	0	0	0	1.91	0	0	2.27	3.08	0.12	1.31	XP_047518638.1 uncharacterized protein LOC125058575 [Pieris napi]
TRINITY_GG_12_c50_g1_i1	2.18	0.55	0	0	0	0	0	0	0	0	0	3.5	0	0	0	0	1.87	0.9
TRINITY_GG_12_c51_g1_i1	0	0.22	0	0.17	0.11	0	0	0.1	0.09	0.12	0.39	0	0	0.38	0.36	0.21	0	0	XP_045447871.1 uncharacterized protein LOC123656211 [Melitaea cinxia]
TRINITY_GG_12_c52_g1_i1	0	0	0	0	2.23	0	3.44	0	0	0	0	0	0	0	0	0	0	0	KAF9798488.1 hypothetical protein SFRURICE_012516, partial [Spodoptera frugiperda]
TRINITY_GG_12_c53_g1_i1	0	0	0	0	0	0	0	0	0	0.21	0	0	0	0	0	0.16	0	0.59
TRINITY_GG_12_c53_g2_i1	0	0.15	0	0.12	0.15	0	0	0	0	0	0	0	0	0	0.26	0	0	0
TRINITY_GG_12_c54_g1_i1	0.16	0.55	0	0.17	0.09	0.13	0	0.32	0.38	0.61	0.51	0.21	0	0.62	0.62	0.36	0	0	ADZ95917.1 reverse transcriptase, partial [Lymantria dispar]
TRINITY_GG_12_c54_g1_i2	0	0	0	0	0	0	0	0	0.15	0	0	0.3	0.42	0	0	0	0	0.23	ADZ95917.1 reverse transcriptase, partial [Lymantria dispar]
TRINITY_GG_12_c55_g1_i1	0	0	0	0	0	0	0	0	0	0	0	0	0	0	0	1.76	0	3.16
TRINITY_GG_12_c56_g1_i1	0	0	0	0	0.41	0	0	0	0	0	0	0	0	0	0	1.03	4.27	0
TRINITY_GG_12_c57_g1_i1	0	0	7.09	3.48	4.96	7.23	0	0	0	13.44	2.63	0	0	0	0	4.56	6.02	0
TRINITY_GG_12_c58_g1_i1	0	0	0	0	0	0	0	0	0	0.69	0	0	0	2.1	0	0	0	0	KAJ8709520.1 hypothetical protein PYW08_009524 [Mythimna loreyi]	RVT_1 PF00078.31
TRINITY_GG_12_c59_g1_i2	0	0	0	0	0	0	1.27	0	0	0	1.29	0	0	0	0	0	0	0	CAB3240880.1 unnamed protein product [Arctia plantaginis]
TRINITY_GG_12_c60_g1_i1	0	0	0	0	0	0	0	0	0	0	0	6.71	0	0	0	0	0	0	XP_047023279.1 uncharacterized protein LOC124632473 [Helicoverpa zea]	RVT_1 PF00078.31
TRINITY_GG_12_c60_g2_i1	0	0	0	0	0	0	0	0	0	0	0	0	0	0	0	0	0	2.12	XP_047023279.1 uncharacterized protein LOC124632473 [Helicoverpa zea]
TRINITY_GG_12_c61_g1_i1	0	0	0	0.08	0	0	0	0	0	0	0	3	0	0	0.54	2.2	0	0	CAH2221497.1 jg1323, partial [Pararge aegeria aegeria]	Exo_endo_phos PF03372.27; Exo_endo_phos_2 PF14529.10
TRINITY_GG_12_c62_g1_i1	0	0	0	0	0.78	0	0	0	0	0	0	0	1.37	0	0	0	0	0
TRINITY_GG_12_c63_g1_i1	0	0	0	0	0	0	0	0	0	0	0	0	0	0	0	0	0	0
TRINITY_GG_12_c64_g1_i1	7.18	7.61	11.9	8.25	7.57	13.07	5.9	4.83	3.82	6.27	9.01	9.23	7.07	8.76	8.02	5.8	6.87	4.34
TRINITY_GG_12_c65_g1_i1	0	0	0	0	0	0	0	0.77	0.65	0	0	0	0	0	0	0	0	0
TRINITY_GG_12_c65_g1_i2	0	21.43	0	0	0	30.71	0	5.43	0	3.78	0	0	0	0	0	0	0	0
TRINITY_GG_12_c66_g1_i1	0	0	0	0	0	0	0	0	0.45	0	0	0	0	0	0	0	0	0	AAC72919.1 reverse transcriptase, partial [Lymantria dispar]
TRINITY_GG_12_c66_g1_i2	0	0	0	1.55	0	0	0	0	1.61	0	0	0	0	0	0	0	0	0	AAC72919.1 reverse transcriptase, partial [Lymantria dispar]
TRINITY_GG_12_c67_g1_i1	0	0	0	0	0	0	0	0	0	0	0	0	0	2.84	0	0	0	0
TRINITY_GG_12_c68_g1_i1	0	0	0	0	0	0	0	0	1.4	0	0	0	0	0	0	2.18	0	0	XP_050551820.1 uncharacterized protein LOC126911039 [Spodoptera frugiperda]
TRINITY_GG_12_c70_g1_i1	0.59	0.81	1.28	1.69	1.72	1.66	0.75	0.71	1.31	0.75	1.69	2.46	1.31	0.92	1	1.61	0.63	0.93	XP_034840840.1 craniofacial development protein 2-like [Maniola hyperantus]	Exo_endo_phos PF03372.27; Exo_endo_phos_2 PF14529.10
TRINITY_GG_12_c71_g1_i1	0	0	0	0	0.61	0	0	0	0	0	0	0	0	0	0.99	0	0	1		C1_1 PF00130.26; zf-C2H2 PF00096.30; zf-C2H2_4 PF13894.10; zf-C2H2_6 PF13912.10; zf-C2H2_jaz PF12171.12; zf-H2C2_2 PF13465.10; zf-met PF12874.11
TRINITY_GG_12_c72_g1_i1	4.74	0	4.01	0	0	0	1.26	0.38	0	0.48	0	0	0	0	0	0.35	0	0	XP_045541926.1 beta-parvin-like [Papilio machaon]
TRINITY_GG_12_c73_g1_i1	0	0	0	0	0	0	0	0	0	0.19	0	0	0	0	0.52	0	0	0	CAG4966429.1 unnamed protein product [Colias eurytheme]
TRINITY_GG_12_c74_g1_i1	0	0	0	0	0	0	0	0	0	1.35	0	0	0	0	0	0.95	0	0
TRINITY_GG_12_c75_g1_i1	0	0	0	0	0	0	0	0	0	0	0	0	0	0	0	0	0	0	XP_034840828.1 uncharacterized protein LOC117996799 [Maniola hyperantus]
TRINITY_GG_12_c76_g1_i1	0	0	0	0	0	0	0	0	0	0	0	0	2.6	4.66	0	0	0	1.57	GFG29647.1 hypothetical protein Cfor_12613, partial [Coptotermes formosanus]
TRINITY_GG_12_c77_g1_i1	0	0.25	0	0.67	0.12	0	0.41	0	0	0.29	0.45	0	0	0.44	0	0.12	0	0
TRINITY_GG_12_c78_g1_i1	0	0	0.82	0	0	0	0	0	0.37	1.09	0	2.93	0	0	0	0	0	0	KAG6465263.1 hypothetical protein O3G_MSEX015034 [Manduca sexta]
TRINITY_GG_12_c79_g1_i1	0	0	0	0	0	0	0	0.41	0	0	0	0	0	0	0	0	0	0	XP_047026763.1 uncharacterized protein LOC124635042 [Helicoverpa zea]	RAG1 PF12940.11	endonuclease activity GO:0004519; sequence-specific DNA binding GO:0043565; ubiquitin protein ligase activity GO:0061630
TRINITY_GG_12_c80_g1_i1	0	1.12	0	0	0	1.68	0	0	0.47	0	0	0	0	0	0	0.26	0	0
TRINITY_GG_12_c81_g1_i1	0	0	0	0	0	0	0	0	0.26	0	0.56	0	0	0	0	0	0	2.65	KAG7297439.1 hypothetical protein JYU34_019427 [Plutella xylostella]
TRINITY_GG_12_c82_g1_i1	0	1.64	0	1.17	0.71	0.9	0.82	0.32	0.32	0.86	0	0	0.37	0	0	0.29	0	0	XP_061723449.1 uncharacterized protein LOC133529685 [Cydia pomonella]
TRINITY_GG_12_c83_g1_i1	0	0	0	0	0	0	0	0	0	0	0	0	0	0	0	0	48.58	0
TRINITY_GG_12_c84_g1_i1	0	0.19	0	0.07	0	0.27	0.32	0	0	0.22	0.69	0	0	0	0.32	0	0	0.98	CAH2103828.1 unnamed protein product [Euphydryas editha]
TRINITY_GG_12_c85_g1_i1	0	0.82	0	0	0	0	0	0.2	0	0.75	0	0	0	0	0	0	0	0
TRINITY_GG_12_c86_g1_i1	0	0	0	0	0	0	0	0.65	0	0	0	0	0	0	0	0	0	0	KAJ8737073.1 hypothetical protein PYW07_000344 [Mythimna separata]
TRINITY_GG_12_c87_g1_i1	0	0	1.05	0	0	0	0	0	0	0.73	0	5.03	0	0	0	0	0	0
TRINITY_GG_12_c88_g1_i1	0	0	19.55	0	0	0	0	0	0	0	0	0	0	0	0	0	0	0
TRINITY_GG_12_c89_g1_i1	0	0	0	0	0	0	0	0	0	0	0	0	0	0	0	0	0	0
TRINITY_GG_12_c90_g1_i1	0	1.31	0	0	0	0	0	0	0	0	0	0	0	0	2.09	0.58	0	0
TRINITY_GG_12_c91_g1_i1	0	0	0	0	0	0	0	0	0	0	0	0	0	0	12.78	0	0	0
TRINITY_GG_12_c92_g1_i1	0	0	0	0.51	0	0	0	0	0.18	0	0	0	0	0	0	0	0	0
TRINITY_GG_12_c93_g1_i1	4.96	8.33	2.8	2.16	4.59	9.73	5.85	2.54	2.73	2.32	3.04	1.08	5.37	1.5	3.17	2.48	1.91	1.46	CAH0718915.1 unnamed protein product, partial [Brenthis ino]
TRINITY_GG_12_c94_g1_i1	0	0	0	0	0	0	0	0	0.34	0.51	0	0	0	0	0	0	0	0	AAC72920.1 putative gag-related protein [Lymantria dispar]
TRINITY_GG_12_c95_g1_i1	0	0	0	0	0	0	0	0	0	0	0	0	0	0	0	2.81	0	0
TRINITY_GG_12_c96_g1_i1	0	0	0	0	0	0	0	0	0	0	0	0	0	4.22	0	0	1.3	0
TRINITY_GG_12_c97_g1_i1	0	0	0	0	0.29	0	0	0	0	0	0	0	0	0	0	0	0	0	CAF4784805.1 unnamed protein product [Pieris macdunnoughi]	Exo_endo_phos PF03372.27; Exo_endo_phos_2 PF14529.10
TRINITY_GG_12_c98_g1_i1	0	0	0	0.06	0	0	0	0	0.06	0.17	0.28	0	0	0	0	0	0	0
TRINITY_GG_12_c99_g1_i1	0	2.16	0	0	0	0	0	0	0	0	0	0	0	0	0	0.96	0	1.73	KAJ8709226.1 hypothetical protein PYW07_009052 [Mythimna separata]
TRINITY_GG_12_c100_g1_i1	0	0	0	0	0	0	0	0	3.48	0	0	0	0	0	0	0	0	0
TRINITY_GG_12_c101_g1_i1	0	0	0	0	0	0	0	0	0	0	0	0.28	0	0	0	0.66	0	0	XP_045457854.1 uncharacterized protein LOC123668105 [Melitaea cinxia]	Exo_endo_phos_2 PF14529.10
TRINITY_GG_12_c102_g1_i1	0	0	0	0	0	0	0	0	0	0	0	0	0	0	0	0	0	0
TRINITY_GG_12_c103_g1_i1	0	0	0	0	0	0	0	0	0.55	0	2.2	0	0	0	0	0	0	0
TRINITY_GG_12_c104_g1_i1	0	0	0	0	0	0	0	0	1.54	0	0	0	0	0	11.26	0	0	0
TRINITY_GG_12_c105_g1_i1	1.63	0	0.76	0.99	1.04	0.62	0	0.2	0.6	0	1.45	0.91	0	0	0.68	0.43	0	0.7	GBP81072.1 hypothetical protein EVAR_37198_1 [Eumeta japonica]
TRINITY_GG_12_c106_g1_i1	0	0	0	0	0	0	0	0	0	0	0	0	0	0	0	1.9	0	0
TRINITY_GG_12_c107_g1_i1	0	0	0	0	0	0	0	0	0	0	0	0	0	0	0	0	0	0	CAH0698931.1 unnamed protein product [Spodoptera exigua]
TRINITY_GG_12_c108_g1_i1	0	0	3.57	0	0	0	3.63	0	0	0	0	0	0	0	0	0	0	0
TRINITY_GG_12_c109_g1_i1	0	0	0	0.29	0	0	0	0	0	0	0	0	0	0	0	0	0	0	XP_046965852.1 uncharacterized protein LOC124534187 [Vanessa cardui]	zf-CCHC PF00098.27	nucleic acid binding GO:0003676
TRINITY_GG_12_c110_g1_i1	0	0	0	0	0	0	0	0.27	0	0	0	0	0	0	0.92	0.26	0	0.93
TRINITY_GG_12_c111_g1_i1	0	0	0	0	0.55	0	0	0	0	0	0	0	0	0	0	0	0	0
TRINITY_GG_12_c112_g1_i1	0	0	0	0	0	0	0	0	0	0.31	0	0	0	0	0.23	0.13	0	0	CAF4764499.1 unnamed protein product [Pieris macdunnoughi]	RVT_1 PF00078.31
TRINITY_GG_12_c113_g1_i1	0	0	0	0	0	0	0	0	0.69	0	2.52	0	0	0	0	0	0	0
TRINITY_GG_12_c114_g1_i1	0	0	0	0	0	0	0	0.4	0	0	0	0	2.94	0	0	0	0	0
TRINITY_GG_12_c115_g1_i1	0	0	0	0	0	0	0	0	0	0	0	0	0	2.29	0	0	0	0
TRINITY_GG_12_c116_g1_i1	0	0	0	0	0	0	0	0	0	1.33	0	0	0	0	0	0	0	0
TRINITY_GG_12_c117_g1_i1	0	0	0	0	0	0	0	0	0	1.18	0	0	0	0	0	0	0	1.52	KAJ8710242.1 hypothetical protein PYW07_009608 [Mythimna separata]
TRINITY_GG_12_c118_g1_i1	1.67	1.74	0.9	2	1.78	1.03	2.06	1.34	1.12	1.2	0.79	1.92	1.21	0.96	2.27	1.76	0.85	2.39	CAH2099151.1 unnamed protein product [Euphydryas editha]	RVT_1 PF00078.31
TRINITY_GG_12_c119_g1_i1	0	0	0	0	0	0	0	0	0.19	0	0	0	0	0	0	0	0	0	XP_049695965.1 uncharacterized protein LOC126054406 [Helicoverpa armigera]
TRINITY_GG_12_c120_g1_i1	0	1.17	3.65	0	0	0	0.1	0	0	0	2.39	0	0	0	0	0	2.51	0	XP_047023279.1 uncharacterized protein LOC124632473 [Helicoverpa zea]
TRINITY_GG_12_c121_g1_i1	1.39	0.69	0	0	0	0	0	0	0	0.43	0	0	0	0	0	0	0	0
TRINITY_GG_12_c122_g1_i1	0	0	0	0	0	0	3.66	0	0	0	0	0	0	0	0	0	0	0
TRINITY_GG_12_c123_g1_i1	0	0	0	0	0	0	0	0	0	0	0	0	0	0	0	4.54	0	0	KAJ0178985.1 hypothetical protein K1T71_005760 [Dendrolimus kikuchii]
TRINITY_GG_12_c124_g1_i1	0	0	0	0	0	0	0	0	0	0	0	0	0	0	0	1.1	0	0
TRINITY_GG_12_c125_g1_i1	0	0	0	0	0.6	0	0	0	0.5	0	0	0	0	4.57	0	0	0	0	ADZ95915.1 reverse transcriptase, partial [Lymantria dispar]	RVT_1 PF00078.31
TRINITY_GG_12_c126_g1_i1	0	0	0	0	0	0	0	0	0	10.01	0	0	0	0	0	0	0	0	XP_052741505.1 striated muscle-specific serine/threonine-protein kinase-like [Bicyclus anynana]
TRINITY_GG_12_c127_g1_i1	0	0	0	0	0	0	0	0	0	0	0	0	0	23.79	0	0	0	0	MBF2463459.1 reverse transcriptase family protein [Listeria welshimeri]
TRINITY_GG_12_c128_g1_i1	11.74	0	0	0	0	0	0	0	0	0	0	0	5.12	0	0	0	0	0	KAG7297439.1 hypothetical protein JYU34_019427 [Plutella xylostella]	RVT_1 PF00078.31
TRINITY_GG_12_c129_g1_i1	0	0	0	0	0	0	0	0	0	0	0	0	0	0	0	0	0	0	KAJ8735417.1 hypothetical protein PYW07_007037 [Mythimna separata]	RVT_1 PF00078.31
TRINITY_GG_12_c131_g1_i1	0	0	0.47	0	0	0	0	0.23	0	0	0.45	0	0	0	0	0	0	0
TRINITY_GG_12_c132_g1_i1	0	0	0	0	0	1.53	0	0	0	0	0	0	1.82	0	0	0	0	0
TRINITY_GG_12_c133_g1_i1	3.13	0	0	0	0	0	0	0	0	0	0	0	0	0	0	0	0	0
TRINITY_GG_12_c134_g1_i1	0	0	0	0	0	0	0	0.79	0	0	0	0	0	0	0	0	0	0
TRINITY_GG_12_c135_g1_i1	0	0	0	0	0	0	0	0	0	0	0	0	0	0	0	0	0	1.76	AAQ57129.1 endonuclease and reverse transcriptase-like protein [Bombyx mori]	Exo_endo_phos_2 PF14529.10
TRINITY_GG_12_c136_g1_i1	0	0	0	0	0	0	0	0	0.79	0	0	0	0	0	0	0	0	0
TRINITY_GG_12_c137_g1_i1	0	0	0	0	0	0	0	0	0.88	0	0	0	0	0	0	0.9	0	0
TRINITY_GG_12_c139_g1_i1	0	0	0	0	0	0	0	0	0	0	0	0	0	0	0	0	0	0
TRINITY_GG_12_c141_g1_i1	0	0	0	0	0	0	0	0	0	0	0	0	2.03	0	0	0.5	0	0	XP_026746118.1 uncharacterized protein LOC113507465 [Trichoplusia ni]
TRINITY_GG_12_c142_g1_i1	0	0	0	0	0	0	0	0	1.34	0	0	0	0	0	0	0	0	0	XP_050358311.1 uncharacterized protein LOC126778732 [Nymphalis io]
TRINITY_GG_12_c143_g1_i1	0	0	0	0	0.38	0	0	0	0	0.47	0	0	0	0	0	0.34	0	0
TRINITY_GG_12_c144_g1_i1	0	0	0	0	0	0	0	0	0	0	0	0	0	0	0	0.78	0	0
TRINITY_GG_12_c145_g1_i1	10.12	0	0	0	0	0	0	2.22	0	0	0	0	0	0	0	0	0	0	KAH9639657.1 hypothetical protein HF086_017651 [Spodoptera exigua]
TRINITY_GG_12_c146_g1_i1	0	0	0	0	0	0	0	3.31	0	0	0	0	0	0	0	0	0	0	KAJ0170700.1 hypothetical protein K1T71_013472 [Dendrolimus kikuchii]
TRINITY_GG_12_c147_g1_i1	0	0	0	0	0	0	0	0	0	0	0	0	0	0	0	0	0	0	XP_022824005.1 uncharacterized protein LOC111354700 [Spodoptera litura]
TRINITY_GG_12_c149_g1_i1	0	0	2.08	0	0	0	0	0	0	0	0	0	0	0	0	0	0	0
TRINITY_GG_12_c150_g1_i1	1735.45	2130.26	2899.46	1312.65	1622.29	1721.6	2606.16	1362.04	1672.79	2621.9	4765.17	4333.56	2837.08	1831.43	4549.71	3837.42	2071.39	2770.98	CAG4972619.1 unnamed protein product [Parnassius apollo]
TRINITY_GG_12_c151_g1_i1	0	0	0	0	0	0	0	0	1.37	0	0	0	0	0	0	0	0	0
TRINITY_GG_12_c152_g1_i1	0	0	0	0	0	0	0	0	0	0	0	0	0	0	0	0	0	0
TRINITY_GG_13_c0_g1_i1	0	0	0.38	0	0	0	0	0.11	0	0.12	0	0	0.98	0	0	0	0	0.29	CAB3220776.1 unnamed protein product [Arctia plantaginis]
TRINITY_GG_13_c1_g1_i1	0	0	0	0.08	0	0	0.33	0	0.08	0.16	0	0	0	0.18	0	0.14	0	0	XP_028161487.1 uncharacterized protein LOC114353627 [Ostrinia furnacalis]
TRINITY_GG_13_c2_g1_i1	0	0	0.47	0.07	0	0	1.1	0	0.17	0.12	0.99	0	0	0	0	0	0	0	CAB3220776.1 unnamed protein product [Arctia plantaginis]	RT_RNaseH PF17917.5; RT_RNaseH_2 PF17919.5
TRINITY_GG_13_c3_g1_i1	0	0	0	0	0	0	0	1.87	0	0	0	0	0	0	0	0	0	0	XP_037866503.1 uncharacterized protein K02A2.6-like [Bombyx mori]
TRINITY_GG_13_c4_g1_i1	0	0	0	0	0	0	0	0	0	0	0	0	0	0	0	0	0	0
TRINITY_GG_14_c0_g1_i1	0	0.34	0	0	0	0	0	0.16	0.28	0	0	0	0	0	0	0	0	0
TRINITY_GG_14_c0_g2_i1	0	0	0	0	0	0.68	0	0.17	0.16	0	0	0	0	0	0	0	0	0
TRINITY_GG_14_c0_g3_i1	0	0	0	0	0	0	0	0	0.31	0	0	0	0	0	0	0	0	0
TRINITY_GG_14_c0_g4_i1	0	0	0	0	0	0	0.32	0	0	0	0	0	0	0	0	0	0	0
TRINITY_GG_14_c1_g1_i1	0.72	0.98	0	0.22	0.19	0.56	0.33	0.53	0.32	0	0	0	0	0	0	0	0	0
TRINITY_GG_14_c2_g1_i1	0	0	0	0	0	0	2.88	0	0	0	0	0	0	0	0	0	0	0
TRINITY_GG_14_c3_g1_i1	0	0	0	0	0.21	0.61	0.35	0	0.09	0	0	0	0	0	0	0.51	0	0
TRINITY_GG_14_c4_g1_i1	0	0	0	0	0	0	2.82	0.83	0.24	0	0	0	0	0	0	0	0	0
TRINITY_GG_14_c5_g1_i1	0	0	0	0	0	0	0	4.39	0	0	0	0	0	0	0	0	0	0
TRINITY_GG_14_c6_g1_i1	0	0	0	0	0	0	0	0.66	0.56	0	0	0	0	0	0	0	0	0
TRINITY_GG_14_c7_g1_i1	0	0	0	0	0	0	0	0	0.1	0	0	0	0	1.35	0	0	0.4	0
TRINITY_GG_14_c8_g1_i1	0	0	0	0.36	0	2.7	0	0	0	0	0	0	0	0	0	0	0	0
TRINITY_GG_14_c9_g1_i1	0	0	0	0.15	0.39	0	0	0	0.32	0	0	0	0	0	0	0	0	0
TRINITY_GG_14_c10_g1_i1	0	0	0	0	0	0	0	0	0	0	0	0	0	0	0	0	0	0
TRINITY_GG_14_c11_g1_i1	0	0	0	0	0	0	0	0.31	0.09	0.26	0	0	0	0	0	0	0	0
TRINITY_GG_14_c12_g1_i1	0	0	0	0	0	0	0	0	0.85	0	0	0	0	0	0	0	0	0
TRINITY_GG_14_c13_g1_i1	0	0	0	0	0	1.45	0	0	0.4	0	0	0	0	0	0	0	0	0
TRINITY_GG_14_c14_g1_i1	0	0	0	0	0	0	0	0	2.37	0	0	0	0	0	0	0	0	0	CAD0203545.1 unnamed protein product [Chrysodeixis includens]
TRINITY_GG_14_c15_g1_i1	0	0	0	0	0	0	0	0	0	2.06	0	0	0	0	0	0	0	0
TRINITY_GG_14_c16_g1_i1	0	0	0	0	0	0	0	0.34	0	0	0	0	0	0	0	0	0	0
TRINITY_GG_14_c17_g1_i1	0	1.04	0	0	0	1.57	0	0	0	0	0	0	0	0	0	0	0	0
TRINITY_GG_14_c18_g1_i1	0.88	0	0	0	0	0	0	0	0.19	0	0	0	0	0	0	0	0	0
TRINITY_GG_15_c0_g1_i1	0	0.42	1.52	0.98	0	0	0	0.2	0.17	0	0	0	0	0	0	0	1.4	0
TRINITY_GG_16_c0_g1_i1	0	0	0	0.43	0.16	0	0.54	0	0.13	0	0	0	0	0	0	0	0	0
TRINITY_GG_17_c0_g1_i1	0.46	0	0	0.38	0.12	0.36	0.82	0.23	0.2	0	0	0	0	0	0	0.47	0	0
TRINITY_GG_17_c0_g2_i1	0	0	0	0	0	0	0	0	0	0	0	0	0	0	0	2.25	0	0
TRINITY_GG_17_c1_g1_i1	0	0	0	0.29	1.44	0	0	0	0	0	0	0	0	0	0	0	0	0
TRINITY_GG_17_c1_g2_i1	0	0	0	0	0	0	0	0	0	0	0	0	0	0	0	0	0	0
TRINITY_GG_17_c1_g3_i1	0	0.18	1.03	0.43	0.38	0.12	0.29	0.08	0.04	0	0	0	0.14	0	0	0	0	0
TRINITY_GG_17_c1_g4_i1	0.14	0.25	0.16	0.43	0.12	1.04	0	0.07	0.03	0	0	0	0	0.14	0	0	0	0
TRINITY_GG_18_c0_g1_i1	0	0	0	0	0	3.93	0	0	0	0	0	0	0	0	0	0	2.33	0
TRINITY_GG_19_c0_g1_i1	0.21	0	0.23	0.13	0.06	0.17	0.2	0	0	0	0	0	0	0	0	0	0	0	CAG9123571.1 unnamed protein product [Plutella xylostella]
TRINITY_GG_20_c1_g1_i1	0	0	0	0.85	0	0	0	0	0	0	0	0	0	0	0	0	0	0
TRINITY_GG_21_c0_g1_i1	0	0	0	0.69	0	0	0	0	0	0	0	0	0	0	0	0	0	0
TRINITY_GG_22_c0_g1_i1	0	0	0	0	0	0	0	0	0	0	0.78	0	0	0	0	1.27	0	0	KAI5643982.1 UPA domain-containing protein [Phthorimaea operculella]
TRINITY_GG_22_c0_g2_i2	0	0.26	0	0.15	0.45	0	1.36	0.53	0.39	0	0	0	0	3.05	0	0	1.45	0
TRINITY_GG_22_c0_g2_i3	1.35	0.73	0	0.19	0	0	0	0.68	0.78	0.86	0	0	1.74	0	1.03	0.27	0	0	KAJ8736672.1 hypothetical protein PYW08_007328 [Mythimna loreyi]
TRINITY_GG_22_c0_g2_i4	0	0	0	0.27	0	0	0	0	0	0.42	0	0	0	0	0	0	0	0
TRINITY_GG_22_c0_g2_i6	0	0	0.36	0	0	0	2.98	0	0	0	2.88	1.54	0.66	0	3.49	0.1	0	0	KAJ8736672.1 hypothetical protein PYW08_007328 [Mythimna loreyi]
TRINITY_GG_22_c0_g2_i7	0	0.36	0	0.28	0.18	0	0	0.5	1.03	0.64	0	0	0.61	2.61	0	0	1.18	0	XP_026731469.1 rho GTPase-activating protein conundrum isoform X1 [Trichoplusia ni]
TRINITY_GG_22_c0_g2_i8	0.79	0	1.35	0.77	0.27	0.24	0.53	1.91	1.65	1.56	0	0	1.1	0	0	1.45	2.17	1.46	KAJ8736672.1 hypothetical protein PYW08_007328 [Mythimna loreyi]
TRINITY_GG_22_c0_g3_i1	0	0	0	0	0	0	0	0	0	0	0	0	0	0	6.52	0	0	0
TRINITY_GG_22_c0_g4_i1	0	0	0.7	0	0.19	0	0	0.18	0	0	0	0	1.95	0	0	0	0	0
TRINITY_GG_22_c0_g5_i1	0	0	0	0	0	0	0	0	0	0	0	0	0	0	1.27	0.24	0	0.44	GBN79837.1 Retrovirus-related Pol polyprotein from transposon TNT 1-94 [Araneus ventricosus]
TRINITY_GG_22_c0_g6_i1	0	0	0	0	0	0	0	0	0	0	0	0	0	0	0	0	0	3.55
TRINITY_GG_22_c0_g6_i2	0	0	0	0	0	0	0	0	0	0	0	0	0	0	0	0	0	0
TRINITY_GG_22_c0_g7_i1	0	0	0	0	0	0	0	0	0	0	0	0	0.31	0	0.32	0	0	0.33
TRINITY_GG_22_c0_g8_i1	0	0.09	0	0.04	0	0	0	0	0.31	0	0	0.18	0	0	0.23	0	0	0	XP_045450439.1 uncharacterized protein LOC123659234 [Melitaea cinxia]	RVT_1 PF00078.31
TRINITY_GG_22_c1_g1_i1	0	0.36	0.65	0	0	0	0	0	0.29	0	0	0	0	0	0	0	0	0
TRINITY_GG_22_c1_g1_i2	0	0	0	0	0	0	0	0	0	0	0	0	0	0	0	0	0	0
TRINITY_GG_22_c2_g1_i1	0	0	0	0	0	0	0	0	0	0	0	0	0	0	0	0	0	0
TRINITY_GG_22_c3_g1_i1	0	2.09	0	0	0.25	0	0	0	0	0	0.47	0	0	0.47	0	0	0	0
TRINITY_GG_22_c3_g1_i2	0	0	0.24	0	0.13	0	0	0.06	0	0.07	0	0	0.2	0	0.21	0	0	0
TRINITY_GG_22_c4_g1_i1	9.32	0	0	0	0	0	0	0	0	0	0	0	8.13	0	0	0	0	0
TRINITY_GG_22_c5_g1_i1	0	0	0	0.34	0.86	0	0.71	0	0.53	0.26	0	0.93	0	0	0	0	0	0
TRINITY_GG_22_c6_g1_i1	0	0	0	0.13	0	0	0	0	0.14	0	0	0	1.17	0	1.13	0	0.56	0
TRINITY_GG_22_c7_g1_i1	0	0	0	0	0	0	0	0	0	0	0	0	0	0	8.89	0	0	0
TRINITY_GG_22_c7_g2_i1	0	0.14	0	0.11	0	0.41	0.48	0	0	0	0	0	0.93	0	0	0.14	0	0.49
TRINITY_GG_22_c8_g1_i1	0	0.22	0	0	0	0	0.36	0	0	0.25	0	0	0.36	0	0	0.1	0	0
TRINITY_GG_22_c9_g1_i1	0	0	0	0	0	0	0	0	0	0	0	0	0	0	0	0	0	0
TRINITY_GG_22_c13_g1_i1	0	0	0	0	0	0	0	0	0	1.06	0	0	0	0	0	0	0	0
TRINITY_GG_22_c15_g1_i1	0	0	0	0	0	0	0	0	0	0	0	0	0	0	0	0	0	0
TRINITY_GG_22_c16_g1_i1	0	0	0	0.23	0	0	0	0	0	0	0	0	0	0	0	0	0	0
TRINITY_GG_22_c18_g1_i1	0	0	0	0	0	0	0	0	2.14	0	10.15	0	0	0	0	0	0	0
TRINITY_GG_22_c19_g1_i1	0	0	0	0	0	0	0	0.27	0	0	0	0	0	0	0	0	0	0
TRINITY_GG_22_c20_g1_i1	0	0	0	0	0	0	0	0	0	0	0	0	0	0	0	0	0	0
TRINITY_GG_22_c21_g1_i1	0	0	0	0	0	0	0	0.88	0	0	0	0	0	0	1.44	0	1.58	0
TRINITY_GG_22_c23_g1_i1	0	0	0	0	3.77	0	0	0	0	0	0	0	0	0	0	0	0	0
TRINITY_GG_22_c24_g1_i1	0	0	0	0	0	0	0	0	0	0	0	0	0	0	0	0	4.1	0	XP_046965798.1 uncharacterized protein LOC124534147 [Vanessa cardui]
TRINITY_GG_22_c25_g1_i1	0	0	0	0	0	0	0	0	0	0	0	0	0	0	0	0	0	0
TRINITY_GG_22_c25_g1_i2	0	0	0	4.57	0	0	0	0	0	0	0	0	0	0	0	0	0	0
TRINITY_GG_22_c26_g1_i1	0	0	0	0	0	0	0	0	0	0	0	0	3.18	0	0	0.4	4.7	0
TRINITY_GG_22_c27_g1_i1	0	0	0	2.97	0	0	0	0	0	0	0	0	0	0	2.32	0	0	0
TRINITY_GG_22_c28_g1_i1	0	0	0	0	0	0	0	0	0	0	0	0	0	0	0	0.57	0	0
TRINITY_GG_22_c29_g1_i1	0	0	0	0	0	0	0	0.72	0.31	0	0	0	0	0	0	0	1.29	0
TRINITY_GG_22_c30_g1_i1	7.31	0	0	0	0	0	0	0	0	0	0	0	19.17	0	0	0	0	0
TRINITY_GG_22_c31_g1_i1	0	0	0	0	0	0	0	0	0	0	0	0	0	0	0.75	0.21	0	0
TRINITY_GG_22_c32_g1_i1	0	0	0	0	0.55	0	0	0	0	0	0	0.81	1.9	0	0	0	0	0
TRINITY_GG_22_c33_g1_i1	0	0	0	0	0	4.11	0	0	0	0	0	0	0	0	0	0	0	0
TRINITY_GG_22_c34_g1_i1	0	0	0	0	1.05	0	0	0	0	0	0	0	0	0	0	0	0	0
TRINITY_GG_22_c35_g1_i1	0	0	0	4.71	0	8.63	0	0	0	0	0	0	0	0	0	0	0	0
TRINITY_GG_22_c36_g1_i1	0	0.22	0	0	0	0.32	0	0.1	0	0.13	0	0	0.37	0	0	0	0	0
TRINITY_GG_22_c37_g1_i1	0	0	1.7	0	0	0	3.26	0	0	0	0	0	0	0	0	0	0	0
TRINITY_GG_22_c38_g1_i1	0	0	0	0	0	0	0	0	0	0	0	0	0	0	0	0	0	0
TRINITY_GG_22_c39_g1_i1	0.64	0	0	0.13	0.17	0	0	0.16	0	0	0	0	0	0	0	0	0	0
TRINITY_GG_22_c40_g1_i1	4.17	0	0	0	0.51	0	0	0	0	0	0	0	0	0	0	0	0	0	AAC72919.1 reverse transcriptase, partial [Lymantria dispar]
TRINITY_GG_22_c41_g1_i1	0	0	0	0	2.97	0	0	0	0	0	0	0	0	0	0	0	0	0
TRINITY_GG_22_c42_g1_i1	12.78	0	0	0	0	0	0	0	0	0	0	0	0	0	0	0	0	0
TRINITY_GG_22_c43_g1_i1	0	0	0	0	0	0	0	0	0	0	0	0	0	0	0	1.06	0	3.82
TRINITY_GG_22_c44_g1_i1	0	0	0	0	0	0	0	0	0	0	0	0.96	0	0.82	0	0	0	0
TRINITY_GG_22_c45_g1_i1	0	0	0	0	0	0	3.76	0	0	0	0	0	0	0	0	1.03	0	0
TRINITY_GG_22_c46_g1_i1	0	0	0	0	0	0	0	0	0	0	4.54	0	0	0	0	0	0	0
TRINITY_GG_22_c47_g1_i1	0	0	0	0	0	0	0	0	0	0	0	0	0	0	0	0	0	5.68
TRINITY_GG_22_c48_g1_i1	0	0	0	0	0	0.97	2.12	0	0	0	0	0	0	0	0	0	0	0
TRINITY_GG_22_c49_g1_i1	4.42	0	0	0.86	0	0	0	0	0	0	0	0	0	0	0	0	0	0
TRINITY_GG_22_c50_g1_i1	0	1.78	0	0	0	0	2.84	0	0	0	0	0	0	0	0	0	0	0
TRINITY_GG_22_c51_g1_i1	1.5	0	0	0	0	0	0	0	0	0	0	0	0	0	0	0	0	0
TRINITY_GG_22_c52_g1_i1	0	1.21	0	0	0	0	0	0.6	0	0	0	0	0	0	0	0	0	0
TRINITY_GG_22_c53_g1_i1	0	0	0	0	0	1.8	0	0	0	0	0	0	0	0	0	0	0	0
TRINITY_GG_22_c54_g1_i1	0	2.13	0	0	0	0	0	0	0	0	0	0	0	0	0	0	0	0
TRINITY_GG_22_c55_g1_i1	0	0	0	0.43	0	0	0	0	0	0	0	0	0	0	0	0	0	0
TRINITY_GG_22_c56_g1_i1	0	0	0	0	0	0	0	0	0	0	0	0	0	0	0	0	0	0
TRINITY_GG_22_c57_g1_i1	0	0	0.77	0	0	0	0	0	0.35	0	0	0	0	0	0	0	0	0
TRINITY_GG_22_c58_g1_i1	2.81	0	0	0	0	0	0	0	0	0	0	0	0	0	0	0	0	0
TRINITY_GG_22_c59_g1_i1	0	0	0	0	0	0	0	0	0	0	0	0	0	0	0	0	0	0
TRINITY_GG_22_c60_g1_i1	0	0	0	0.41	0	0	0	0	0	0	0	0	0	0	1.62	0	0	0
TRINITY_GG_22_c61_g1_i1	0	0	0	0	0.44	0	0	0	0	0	0	0	0	0	0	0.39	0	0
TRINITY_GG_22_c62_g1_i1	0	0	0	0	0	0	0	0	0	0.33	0	0	0	0	0	0	0.94	0
TRINITY_GG_22_c63_g1_i1	0	0	0	0.65	0	0	0	0	0	0	0	0	0	0	0	0	0	0
TRINITY_GG_22_c64_g1_i1	0	0	0	0	0.65	0	2.03	0	0	0	0	0	0	0	0	0	0	0
TRINITY_GG_23_c0_g1_i1	0.18	0.1	0	0.23	0.3	0.14	0.17	0	0.04	0	0	0.24	0	0	0	0	0	0	KAF9822905.1 hypothetical protein SFRURICE_010434, partial [Spodoptera frugiperda]
TRINITY_GG_23_c0_g2_i1	0	0	0	0	0	0	0	0	0	0	0	0	0	0	0	0	0	0
TRINITY_GG_23_c1_g1_i1	0	0	0	0.61	0	0	0	0	0	0	0	0	0	0	0	0	0	0
TRINITY_GG_24_c0_g1_i1	0	0	0	0.04	0.11	0	0.58	0	0.05	0	0	0	0	0	0	0.17	0	0
TRINITY_GG_25_c0_g1_i1	0	0	0	0.05	0.18	0	0	0.15	0	0	0	0	0.22	0	0	0	0	0
TRINITY_GG_26_c0_g1_i1	0.56	0.32	0.85	0.09	0.31	0	2.42	2.75	3.93	5.92	6.72	2.72	5.42	4.97	7.77	6.06	6.29	8.36	KAJ2941705.1 hypothetical protein O0L34_g10513 [Tuta absoluta]
TRINITY_GG_27_c0_g1_i1	0	0	0.25	0.19	0.31	0	0	0.11	0.15	0.07	0	0	0	0	0	0	0	0.44
TRINITY_GG_28_c0_g1_i1	0	0.41	0	0.06	0.03	0.3	0	0.09	0	0.72	0.38	0	1.72	0.37	0	0	0.33	0	KAF9805437.1 hypothetical protein SFRURICE_019605 [Spodoptera frugiperda]
TRINITY_GG_29_c0_g1_i1	0	0	0	0	0	0	0	0	2.05	0	0	3.22	0	0	0	0	0	0
TRINITY_GG_30_c0_g1_i1	0	0	0	0.27	0.21	0	0	0	0	0	0	0	0	0	0	0	0	0	KAG7299827.1 hypothetical protein JYU34_016845 [Plutella xylostella]
TRINITY_GG_30_c0_g2_i1	0	0.31	1.42	0.35	0.15	0.75	2.74	0.39	1.43	0.98	4.77	11.83	1.07	0.91	2.15	5.15	0.69	4.01
TRINITY_GG_30_c0_g3_i11	0.06	0	0.47	0.23	0.15	0.42	0	0.02	0.03	0.11	0.07	0	0.06	0	0.13	0	0	0	XP_045537982.1 serine/threonine-protein phosphatase 2A 56 kDa regulatory subunit gamma isoform isoform X1 [Papilio machaon]	B56 PF01603.24	protein phosphatase regulator activity GO:0019888; signal transduction GO:0007165
TRINITY_GG_30_c0_g3_i12	0	0.34	0.54	0.28	0.19	0.1	0	0	0	0	1.09	0	0	0	2.15	2.33	0	0	XP_045537982.1 serine/threonine-protein phosphatase 2A 56 kDa regulatory subunit gamma isoform isoform X1 [Papilio machaon]	B56 PF01603.24	protein phosphatase regulator activity GO:0019888; signal transduction GO:0007165
TRINITY_GG_30_c0_g3_i2	0	0	0	0	0	0	0	0.02	0	0	0	0.26	0	0	0	0.03	0.09	0	CAB3246326.1 unnamed protein product [Arctia plantaginis]	B56 PF01603.24	protein phosphatase regulator activity GO:0019888; signal transduction GO:0007165
TRINITY_GG_30_c0_g3_i3	0	0	0	0.09	0	0	0	0.04	0	0	0.2	0	0	0	0	0.02	0.23	0	CAB3246326.1 unnamed protein product [Arctia plantaginis]	B56 PF01603.24	protein phosphatase regulator activity GO:0019888; signal transduction GO:0007165
TRINITY_GG_30_c0_g3_i5	0.97	0.67	0.63	0	0	0	0.09	1.41	0	0.58	0	6.89	0	4.35	0	5.99	2.75	0	KAJ8724098.1 hypothetical protein PYW07_008078 [Mythimna separata]	B56 PF01603.24	protein phosphatase regulator activity GO:0019888; signal transduction GO:0007165
TRINITY_GG_30_c0_g3_i6	0	0	0	0	0.42	0.41	1.88	2	3.7	7.29	8.11	0	8.85	2.44	8.86	4.34	8.09	8.49	KAJ8724098.1 hypothetical protein PYW07_008078 [Mythimna separata]	B56 PF01603.24	protein phosphatase regulator activity GO:0019888; signal transduction GO:0007165
TRINITY_GG_30_c0_g3_i7	0	0	0	0.25	0.7	0	0	0	0.09	0.13	0	0	0	0	0	0.05	0	0	CAB3246326.1 unnamed protein product [Arctia plantaginis]	B56 PF01603.24	protein phosphatase regulator activity GO:0019888; signal transduction GO:0007165
TRINITY_GG_30_c0_g3_i8	0	0	0	0	0	0	0	0	0	0	0	0	0	0	0	0	0	0
TRINITY_GG_30_c0_g3_i9	0	0	0	0	0	0	0	0	0	0.01	0	0	0	0	0	0.05	0	0	CAB3246326.1 unnamed protein product [Arctia plantaginis]	B56 PF01603.24	protein phosphatase regulator activity GO:0019888; signal transduction GO:0007165
TRINITY_GG_30_c0_g4_i1	0	0.17	0	0	0.04	0	0	0.04	0.07	0.24	0	0	0	0	0	0.08	0.26	0.46
TRINITY_GG_30_c0_g5_i1	0.19	0.05	0	0.36	0.26	0.38	0	0.02	0.02	0	0	0.13	0	0	0	0.08	0.08	0
TRINITY_GG_30_c0_g6_i1	0	0	0	0	0	0	0.83	0.24	0	0	0.86	1.08	0	0	0	0.47	0	0
TRINITY_GG_30_c0_g7_i1	0	0	0	0	0	0	0	0	0	0	0	0	0	0	0	0	0	0
TRINITY_GG_30_c1_g1_i1	0	2.56	2.11	0	0	0	0	0	0	0	2.03	2.55	0	0	0	0	0	0
TRINITY_GG_30_c1_g2_i1	1.5	0	0	0.31	0.26	0	0.44	0	0	0.16	0	0	0	0	0	0	0	0
TRINITY_GG_30_c2_g1_i1	0.71	0	0	0.25	0	0	0.22	0	0	0	0	0	0.21	0	0.44	0.19	0	0
TRINITY_GG_30_c3_g1_i1	0	0	0	0	0.37	2.22	0	0	0	0	0	0	0	0	0	0	0	0
TRINITY_GG_30_c3_g2_i1	0	0	0	0	0	0	0	0.2	0.09	0.13	0	0	0.37	0.39	0	0	0.35	0.76	CAB3237918.1 unnamed protein product [Arctia plantaginis]
TRINITY_GG_30_c4_g1_i1	3.97	0.5	0	0.2	0	0	0	0	0.21	0	0	0	0	0	0	0	0	0
TRINITY_GG_30_c5_g1_i1	0	0.18	0	0	0	0	0	0.08	0.29	0	0	0	0	0.32	0.3	0.26	0	0
TRINITY_GG_30_c6_g1_i1	0	0	0	0	0	0	0.74	0	0	0	0	0	0.37	0	0	0.32	0	0
TRINITY_GG_30_c7_g1_i1	0	0	0	0	0	0	0	0	0	0	0	0	0	0	0	0	0	0
TRINITY_GG_30_c9_g1_i1	0	0	6.32	0	0	3.88	0	0	0	0	0	0	2.32	0	0	0	0	0
TRINITY_GG_30_c10_g1_i1	0	0	0	0	0	5.16	0	0	0	0	0	0	0	0	0	0	6.16	0
TRINITY_GG_30_c11_g1_i1	0	0	0	0	0	0	0	0	0	0	0	16.15	0	0	0	0	0	0
TRINITY_GG_30_c12_g1_i1	0	0	0	0	0	0	0	0	0	0	0	0	11.11	0	0	0	0	0
TRINITY_GG_30_c13_g1_i1	0	0	0	0	0	0	0	0	0.56	0.2	0	0	0	0	0	0	0	0
TRINITY_GG_30_c14_g1_i1	0	0	0	2.45	0	0	0	0	0	0	0	0	0	0	0	0	0	0
TRINITY_GG_30_c15_g1_i1	0	0	0	0.31	0	0	0	0	0.33	0	0	0.87	0	0	0	0	0	0
TRINITY_GG_30_c16_g1_i1	0.48	0	0	0	0	0	0	0	0	0	0	0	0	0.23	0	0.13	0	0	KAG7299374.1 hypothetical protein JYU34_016314 [Plutella xylostella]	RVT_1 PF00078.31
TRINITY_GG_30_c17_g1_i1	0	0	0	0	0.74	0	0	0	0	0	0	0	2.65	2.81	0	0	0	0
TRINITY_GG_30_c18_g1_i1	1.94	0	0	0	0.24	0	0	0	0	0	0	0	0	0	0.76	0	0	0
TRINITY_GG_30_c19_g1_i1	0	0	0	0.1	0	0	0	0	0.21	0.44	0	0	0	0	0	0	0	0
TRINITY_GG_30_c20_g1_i1	0	0	0	0	0	0	1.77	0.26	0.22	0	0	0	0	0	0	0	0	0
TRINITY_GG_30_c21_g1_i1	0	0	0	0	0.26	0	0	0	0	0	0	0	0	0	0	0.31	0	0	KAJ8712232.1 hypothetical protein PYW07_005074 [Mythimna separata]
TRINITY_GG_30_c22_g1_i1	0	0	0	0	4.01	0	0	0	0	0	0	0	0	0	0	0	0	0	AAQ57129.1 endonuclease and reverse transcriptase-like protein [Bombyx mori]
TRINITY_GG_30_c23_g1_i1	0	0	0	0	0	1.43	0	0	0	0	0	0	0	0	0	0	0	0	KAJ2947585.1 hypothetical protein O0L34_g17380 [Tuta absoluta]
TRINITY_GG_30_c24_g1_i1	0	0	0	0	0	0	0	0	0	0	0	0	0	0	2.07	0	0	0
TRINITY_GG_30_c25_g1_i1	0	0	0	0	0.2	0	0	0	0	0.24	0	0	0	0	0	0	0	0
TRINITY_GG_30_c26_g1_i1	0	0	0	0	0	0	0	0	0.23	0.33	0	0	0	0	0	0	0	0
TRINITY_GG_30_c27_g1_i1	0	0	0	0	0	0	0	0	0	2.09	0	0	0	0	0	0	0	0
TRINITY_GG_31_c0_g1_i1	0.24	0	1.75	1.3	0.18	1.82	0.77	0.42	2.23	0.95	6.1	1.3	2.69	0	1.53	3.04	2.66	0.39	PZC83754.1 hypothetical protein B5X24_HaOG206911 [Helicoverpa armigera]
TRINITY_GG_31_c0_g1_i2	0.43	0	0	0.09	0.05	0	0	0	0	0.19	0.55	0.24	0	0	0	0.2	0	0	CAH0695785.1 unnamed protein product [Spodoptera exigua]
TRINITY_GG_31_c0_g2_i1	0	0	0	0	0	0	0.37	0	0	0	0	0	0.37	0	0	0.32	0	0.38	CAH2086628.1 unnamed protein product [Euphydryas editha]
TRINITY_GG_32_c0_g1_i1	0	0	0	0.24	0	0	0	0	0	0.75	0	0	0	0	0	0	0	0	XP_050552515.1 nascent polypeptide-associated complex subunit alpha, muscle-specific form-like [Spodoptera frugiperda]
TRINITY_GG_33_c0_g1_i1	0	0	0.58	0	0.77	0	0	0.15	0	1.11	1.65	0.69	0	0.57	1.55	0.4	0.51	0.06	GBP69719.1 hypothetical protein EVAR_79952_1 [Eumeta japonica]
TRINITY_GG_33_c0_g1_i2	0	0	0	0.05	0	0	0	0	0	0	1.78	0	0	0	0	0.14	0.31	0.43
TRINITY_GG_33_c0_g1_i3	0	0	0	0	0	0	0	0	0.14	1.23	2.86	0	0	0.63	2.83	0.99	1.39	0
TRINITY_GG_33_c1_g1_i1	0	0	0	0	0	0	0	0	0	0	0	0	0	0	0	0	0	0
TRINITY_GG_33_c2_g1_i1	0	0	0	0.03	0.08	0	0	0.27	0.14	1.1	0.64	0.2	0.28	0.44	1.89	0.64	1.94	0.76	KPJ17989.1 hypothetical protein RR48_02760 [Papilio machaon]
TRINITY_GG_33_c3_g1_i1	0	0	0	0	0	0	0	2.73	0	3.54	0	0	0	5.26	4.26	2.34	0	0
TRINITY_GG_34_c0_g1_i1	0	0	0	0.16	0	0	0	0	0	0	0	0	0	0	0	0	0	0
TRINITY_GG_34_c0_g1_i2	0	0	0	0	0.47	0	0	0	0	0.59	0	0	0	0	0	0	0	0
TRINITY_GG_34_c1_g1_i1	0	0	0	0	0	0	0	0	0	0	0	0	0	0	0	5.13	0	0
TRINITY_GG_34_c3_g1_i1	4.15	1.23	0.3	0.99	0.45	0.22	2.05	3.3	3.6	4	3.94	2.11	6.77	8.78	6.67	4.98	6.87	2.12	XP_047022136.1 uncharacterized protein LOC124631673 [Helicoverpa zea]
TRINITY_GG_34_c4_g1_i1	0	0	0	0	0	0	1.47	0.21	0	0	0	0.97	0	0	0	0	0	0
TRINITY_GG_34_c5_g1_i1	0	0	0	0	0	0	0	1.9	0	0	0	0	0	0	0	0	0	0
TRINITY_GG_34_c6_g1_i1	0	0.63	0	0	0	0	0	0	0	0	0	0	1.11	0	0	0	0	0
TRINITY_GG_35_c0_g1_i1	0	0	0	0	0	0.18	0	0	0.05	0.14	0.95	0	0	0	0	0.19	0	0
TRINITY_GG_36_c0_g1_i1	0	0	0	0	0	0	0	0	0	0	0.43	0	0.79	0.84	0	0	0.38	0	RVE43693.1 hypothetical protein evm_011647, partial [Chilo suppressalis]
TRINITY_GG_36_c0_g1_i2	0	0	0	0	0	0	0	0	0	0	0	0	0	0	0	0.41	0	0	RVE43693.1 hypothetical protein evm_011647, partial [Chilo suppressalis]
TRINITY_GG_36_c1_g1_i1	0	0	0	0	0	0	0	0	0	0	0	0	1.42	0	0	0	1.4	0
TRINITY_GG_36_c3_g1_i1	0	0	0	0	0	0	0	0	0	0	0	0	3.85	0	0	0.91	0	0
TRINITY_GG_37_c0_g1_i1	0	0	0.59	0.21	0	3.59	0	0	0	0	0	0	0	0	0.6	0	0	0
TRINITY_GG_37_c1_g1_i1	0	0	0	0	0	0	0	0	0	0	0	0	0	0	0	0.6	0	0
TRINITY_GG_38_c0_g1_i1	0	0	0	0	0	0	0	0	0	0.97	0	0	2.78	2.23	0	0	0	0	CAG4993770.1 unnamed protein product [Parnassius apollo]
TRINITY_GG_39_c0_g1_i1	0	0	0	0	0	0	0	0	0	0.17	0	0.65	0	0	0	0.14	0	0
TRINITY_GG_40_c0_g1_i1	1.17	0.61	1.71	0.48	0.15	0.89	0.96	0.14	0.75	0.18	1.09	1.36	0	0	0	0.44	0	0.46	CAH2109003.1 unnamed protein product [Euphydryas editha]
TRINITY_GG_41_c0_g1_i1	0	0	0	0.45	0.56	0	0	0	0	1.33	0	0	0	0	0	0	0	0
TRINITY_GG_41_c1_g1_i1	0	0	0	0	0	0	0	0	0	5.52	0	0	0	0	0	0	0	0
TRINITY_GG_42_c0_g1_i1	0	0	0	0	0	0	0	0	0	0	0	0	0	0	0	0	0	0	CAB3221998.1 unnamed protein product [Arctia plantaginis]
TRINITY_GG_42_c0_g1_i2	0	0	0.05	0	0	0	0	0	0	0.24	0.21	0	0.46	0	0.07	0.1	0.16	0.22	CAB3261496.1 unnamed protein product [Arctia plantaginis]	SAM_1 PF00536.34; SAM_2 PF07647.21
TRINITY_GG_42_c0_g1_i3	0	0	0	0	0	0	0	0.04	0.14	0.26	0	0.12	0.01	0.25	0.18	0.19	0	0.57	CAB3261492.1 unnamed protein product [Arctia plantaginis]
TRINITY_GG_42_c0_g2_i1	0	0	0	0	0	0	0	0	0	0.17	0	0	0	0	0	0.15	0	0	CAB3221998.1 unnamed protein product [Arctia plantaginis]
TRINITY_GG_42_c1_g1_i1	0	0	0	0	0	0	0	0	0	0.21	0	0	0.12	0	0.52	0.23	0.12	0
TRINITY_GG_42_c2_g1_i1	0	0	0	0	0	0	0	0	0	0	2.52	2.11	0	0	0	0	0	0
TRINITY_GG_42_c3_g1_i1	0	0	0	0	0	0	0	0	2.05	0	0	17.29	0	0	0	0	17.77	0
TRINITY_GG_43_c0_g1_i1	0	0	0	0.33	0.21	0	0	0	0	0	0	0	0	0.15	0	0.09	0	0.28	KOB70976.1 putative tick transposon [Operophtera brumata]	Exo_endo_phos_2 PF14529.10
TRINITY_GG_43_c1_g1_i1	0	0	0	0	0	0	0	0	0	0	0	0	0	0	0	0.24	0	0	KAF9791476.1 hypothetical protein SFRURICE_005377, partial [Spodoptera frugiperda]
TRINITY_GG_44_c0_g1_i1	0	0	0	0	0.25	0	0	0	0	0.24	0	0	0	0	0	0	0	0	XP_045452345.1 uncharacterized protein LOC123661426 [Melitaea cinxia]
TRINITY_GG_45_c0_g1_i1	0	0	0	0	0	0	0	0	0	0	0	0	0	0	0	0	0	0	KOB75076.1 putative Grunge [Operophtera brumata]
TRINITY_GG_46_c0_g1_i1	0	0.31	0.53	0	0	0.94	0.5	0.46	0.13	0	0	0	0	0	0	0	0	0	AAO72078.1 reverse transcriptase/integrase [Lymantria dispar]
TRINITY_GG_47_c0_g1_i1	0	0	0	0	0	0	0	0	0.13	0	0	0	0	0	0	0	0	0
TRINITY_GG_47_c1_g1_i1	0	0	0	0	0	0	0	0	0	0	0	0	0	0	0	0	1.16	0
TRINITY_GG_47_c1_g2_i1	0	0	0	0.14	0	0	0	0.17	0	0	0	0	0	0	0	0	0	0
TRINITY_GG_47_c2_g1_i1	0	0.2	0	0	0	0	1.96	0.19	0	0	0	0	0	0	0	0	0	0
TRINITY_GG_47_c3_g1_i1	0	0	0	0	0.13	0	0.83	0	0	0	0	0	0	0	0	0	0	0
TRINITY_GG_48_c0_g1_i1	0	0	0	0.03	0.04	0	0	0	0.17	0.07	0	0	0	0	0	0	0	0	CAB3228932.1 unnamed protein product [Arctia plantaginis]	Tsg PF04668.16
TRINITY_GG_48_c0_g1_i11	0	0	0	0	0.14	0	0.96	0.27	0	0.17	0	0	0.98	0	0	0.42	0.47	0
TRINITY_GG_48_c0_g1_i14	0	0	0	0	0	0	0	0.29	0	0	0	0	0	0	0	0	0	0
TRINITY_GG_48_c0_g1_i15	0.09	0.18	0	0	0.14	0.5	0	0	0	0.17	0	0	0	0	0	0.12	0	0
TRINITY_GG_48_c0_g1_i16	0.09	0.13	0.12	0.23	0.06	0.35	0.45	0.56	0.78	4.8	4.56	4.35	5.24	6.65	5.07	3.96	4.85	4.29	CAB3228932.1 unnamed protein product [Arctia plantaginis]	Tsg PF04668.16
TRINITY_GG_48_c0_g1_i5	0	0	0	0	0	0	0	0	0	0	0	0	0	0	0	0	0	0
TRINITY_GG_48_c0_g1_i6	0	0	0	0	0	0	0	0	0	0	0	0	0	0	0	1.45	0	0
TRINITY_GG_48_c0_g1_i8	0	0	0	0	0	0	0	0	0	0	0	0	0	0	0	0	0	0
TRINITY_GG_48_c0_g1_i9	0	0	0	0	0	0	0	0	0	0	0	0	0	0	0	0	0	0
TRINITY_GG_48_c1_g1_i1	0	0	0	0	0	0	0	0	0	0.25	0	0.9	0	0	0	0	0.46	1.38
TRINITY_GG_48_c2_g1_i1	0.69	0.72	0	0	0	0	0	0.34	0.3	1.07	0	0	0.61	0.66	0	0	0	0
TRINITY_GG_48_c3_g1_i1	0	0	0	0	0	0	0	0	0	0	0	0	0.47	0	1.71	0	0.47	0
TRINITY_GG_48_c4_g1_i1	0	0	0	0	0	0	0	0	0	0	0	0	0	0	11.26	0	0	0
TRINITY_GG_48_c5_g1_i1	0	0	0	0	0	0	0	0.44	0	0	0	0	0	0	0	0	0	4.34
TRINITY_GG_48_c6_g1_i1	0	0	0	0	0	0	2.65	0	0	1.12	0	0	0	0	0	0	0	2.57
TRINITY_GG_48_c7_g1_i1	0	0	9.46	0	0	0	0	0	0	0	0	0	0	0	0	0	0	9.85
TRINITY_GG_49_c0_g1_i1	0	0	0	0.3	0	0	0	0	0.25	0	0	0	0	0	0	0	0	0
TRINITY_GG_50_c0_g1_i1	0	0.09	0	0	0	0	0.93	0	0.15	0.05	0.34	0	0.15	0.16	0	0.05	0	0
TRINITY_GG_51_c0_g1_i1	0.45	0.13	0.73	0.19	0.12	0	0.42	0.28	0.2	0	0	0	0	0	0	0	0	0
TRINITY_GG_52_c0_g1_i3	1.53	1.04	1.69	1.88	1.73	1.9	0.35	0.5	0.66	1.48	3.62	2.06	1.09	0.12	2.92	2.77	1.12	1.73	KPJ17503.1 hypothetical protein RR48_01991 [Papilio machaon]
TRINITY_GG_52_c0_g1_i4	1.15	1.17	0.71	0.35	1.03	0.17	1	1.01	1.29	4.02	5.13	4.95	5.32	9.24	6.95	3.03	6.46	6.33	KPJ17503.1 hypothetical protein RR48_01991 [Papilio machaon]
TRINITY_GG_52_c0_g1_i5	0.53	0	0	0.18	0	0.15	0	0.08	0.38	1.76	1.88	2.39	3.08	0	1.44	2.18	0.54	0	KPJ17503.1 hypothetical protein RR48_01991 [Papilio machaon]
TRINITY_GG_53_c0_g1_i1	0	0	0	0	0	0	0	0	0	0	0	0	0	0	0	0	0	0
TRINITY_GG_53_c0_g2_i1	0	0.14	0	0.16	0.13	0	0	0.31	0.06	0	0	0	0	0	0	0.13	0	0
TRINITY_GG_54_c0_g1_i1	0	0.89	0.29	0.17	0.15	0.21	0.25	0.13	0.36	0	0	0	0	0.51	0	0	0	0
TRINITY_GG_55_c0_g1_i1	0	0	0	0	0	0	0	1.16	1.56	1.81	0	4.54	1	0.4	1.67	5.04	3.08	0.91	KAJ0174195.1 hypothetical protein K1T71_010341 [Dendrolimus kikuchii]
TRINITY_GG_55_c0_g1_i2	0	0	0	0	0	0	0	0	0	0	0	0	0	0	0	0	0	0	KAJ0174195.1 hypothetical protein K1T71_010341 [Dendrolimus kikuchii]
TRINITY_GG_55_c0_g1_i3	0.93	0.76	0.61	0.68	0.63	0.96	1.66	0.73	1.35	1.13	0.82	0.3	1.49	1.35	0.74	0.72	0.64	1.93	KAF9819019.1 hypothetical protein SFRURICE_000684 [Spodoptera frugiperda]
TRINITY_GG_55_c0_g2_i1	0	0	0	0	0	0	0	0	0	0	0	0	0	0	0	0	0	0
TRINITY_GG_55_c0_g3_i1	2.66	1.85	2.97	1.75	2.8	0.65	3.33	1.12	1.95	2.39	5.77	7.26	2.6	1.43	2.23	3.39	0.37	1.88
TRINITY_GG_55_c0_g4_i1	0	0	0	0	0	0	0	0	0	0	0	0	0	0	0	0	0	0
TRINITY_GG_55_c0_g5_i1	0	0	0	0	1.02	0	0	0	0	0	0	0	0	0	0	0	0	0
TRINITY_GG_55_c0_g6_i1	0	0	0	0	1.18	0	0	1.15	2.92	0	0	0	0	0	0	0	0	0
TRINITY_GG_55_c3_g1_i1	0	0	0	0	0	0	0	0.21	0	0	0	0	0	0	0	0	0	0
TRINITY_GG_55_c4_g1_i1	0.36	0.79	0.38	0.6	0.58	0	0.33	0.36	0.33	0.34	0.71	0	1.3	0.69	0.33	0.19	0.62	1.01	XP_026319270.1 uncharacterized protein LOC113229805 [Hyposmocoma kahamanoa]
TRINITY_GG_55_c5_g1_i1	0	2.22	0	1.19	0	0	0	0	0.31	0	0	0	0	2.79	0	0	0	0
TRINITY_GG_55_c6_g1_i1	0	1.67	0	0	0	0	0.55	0	0	0.2	0	0	0	0	0	0	0	0
TRINITY_GG_55_c7_g1_i1	0	0	0	0.18	0	0	0.26	0.07	0	0	0	0	0	0	0	0	0	0
TRINITY_GG_55_c8_g1_i1	0	0.15	0	0.06	0	0	0	0.41	0	0	0	0	0	0	0	0	0	0	CAH2233311.1 jg6233 [Pararge aegeria aegeria]
TRINITY_GG_55_c9_g1_i1	0	0.55	0	0.22	0	0.82	0	0.26	0	0	0	1.17	0	0	0	0	0	0
TRINITY_GG_55_c10_g1_i1	0	4.77	0	0	0	0	0	0	0	0	0	0	0	0	0	0	0	0	CAH2097769.1 unnamed protein product [Euphydryas editha]
TRINITY_GG_55_c11_g1_i1	1.22	0	0	0.24	0	0	0	0.59	0	0	0	0	0	0	0	0	0	0
TRINITY_GG_55_c12_g1_i1	0	0	0	0	0	0	0	1.59	0	0	0	0	0	0	0	0	0	0
TRINITY_GG_55_c13_g1_i1	0	0	0	0	0	0	3.5	0	0	0	0	0	0	0	0	0	0	0
TRINITY_GG_55_c14_g1_i1	0	0	0	0	0	0	0	2.07	0	0	0	0	0	0	0	0	0	0
TRINITY_GG_56_c0_g1_i1	0	0	0.5	0	0	0	0.44	0.12	0.22	0	0	0	0	0	0	0	0	0
TRINITY_GG_57_c0_g1_i1	0	0.5	0	0	0	0	0.95	0	0	0.26	0	0.56	1.68	1.24	0	0.7	0	0
TRINITY_GG_57_c0_g2_i1	0	0	0	0	0.44	0	0	0.42	0.37	0	0	0	0	0	0	0	0	0.74
TRINITY_GG_58_c0_g1_i1	0	0.27	0	0	0	0	0	0	0	0	0.65	0	0.14	0	0	0	0	0	CAG9112092.1 unnamed protein product [Plutella xylostella]	HTH_48 PF17906.5
TRINITY_GG_58_c1_g1_i1	0	0	0	0.23	0	0	0	0	0.24	0	0	0	0	1.08	0	0	0	0
TRINITY_GG_58_c2_g1_i1	0	0	0	0	0	0	0	0	0.62	0	0	0	0	0	0	0	0	0
TRINITY_GG_59_c0_g1_i1	0	0.31	0	0	0	0	0.52	0.05	0.05	0.03	0	0.14	0.1	0	0	0.03	0	0.22	KAJ0184203.1 hypothetical protein K1T71_000626 [Dendrolimus kikuchii]
TRINITY_GG_59_c0_g2_i1	0	1.26	0	0	0.25	0	0	0.12	0.1	0	0	0	0	0.45	0	0	0	0	TLM24766.1 hypothetical protein FEC38_18910, partial [Acinetobacter baumannii]
TRINITY_GG_60_c0_g1_i1	0	0.57	0	0	0	0	0.93	0.27	0	0	0	0	0	0	0	0	0	0
TRINITY_GG_61_c0_g1_i1	0.21	0.24	0	0.09	0	0	0	0.21	0.29	0	0	0	0	0.81	0	0	0	0
TRINITY_GG_61_c0_g2_i1	0	0	0	0	0	0	0	0	0	0	0	0	0	0	0	0	0	0
TRINITY_GG_61_c1_g1_i1	0	0	0	0	0	0	2.93	0	0	0	0	0	0	3.55	0	0	0	2.88	CAH2103828.1 unnamed protein product [Euphydryas editha]
TRINITY_GG_61_c2_g1_i1	0	0	0	0.37	0.93	0	0	0	0	1.15	0	0	0	0	0	0	0	0
TRINITY_GG_62_c0_g1_i1	0	0	0	0	0.3	0	0	0.07	0	0	0	0	0	0	0	0	0	0
TRINITY_GG_63_c0_g1_i1	0	0	0	0	0	0	0	0	0	0	0	0	0	0	0	0	0	0
TRINITY_GG_63_c0_g2_i1	0	0	0	0	0	0	1.6	0	0	0	0	2.01	0	0	0	0.44	0	0
TRINITY_GG_64_c0_g1_i1	0	0	0	0	0	0	1.92	0	0	0	0	0	0	0	0	0	0	0
TRINITY_GG_65_c0_g1_i1	4.47	7.12	3.66	5.69	4.09	4.71	2.24	5.31	4.85	17.98	20.38	35.38	11.01	21.03	11.16	14.96	13.6	10.59	CAB3240880.1 unnamed protein product [Arctia plantaginis]
TRINITY_GG_66_c0_g1_i1	0	0	0	0	0	0	0	0	0.24	0	0	0	0	2.18	0	0	0	0
TRINITY_GG_67_c0_g1_i1	0.3	0.26	0	0.1	0	0	0.14	0.08	0.03	0.05	0	0	0	0	0	0	0	0.3	AAO72078.1 reverse transcriptase/integrase [Lymantria dispar]
TRINITY_GG_67_c0_g2_i1	0.75	0	0	0	0.19	0	0	0	0	0.23	0	0	0	0	0	0	0	1.29
TRINITY_GG_68_c0_g1_i1	0	0	2.26	0	0	0	0	0	0	0	0	0	0	0	4.4	0	0	0
TRINITY_GG_68_c1_g1_i1	0	0	0	0.03	0	0	0	0	0.1	0.28	0.16	0	0.14	0	0.28	0.04	0.25	0	CAB3256570.1 unnamed protein product [Arctia plantaginis]	Sarcoglycan_1 PF04790.17	sarcoglycan complex GO:0016012
TRINITY_GG_68_c3_g1_i1	0	0	0	0	0	0	0	0.06	0	0.45	0.25	0	0	0.23	0.23	0.26	0	0.7	KAJ8867655.1 hypothetical protein PR048_031458 [Dryococelus australis]
TRINITY_GG_68_c4_g1_i1	0	0	0	0	0	0	0	0	0	0	0	0	0	0	0	5.62	0	0
TRINITY_GG_68_c5_g1_i1	0	0	0	0	0	0	0	0	0	3.14	0	0	0	0	0	0	0	0
TRINITY_GG_68_c6_g1_i1	0	0	0	0	0	0	0	0	0	0	0	0	2.92	0	0	0	0	0	CAH0669013.1 unnamed protein product [Spodoptera exigua]
TRINITY_GG_69_c0_g1_i1	0	0	0	0.63	0.04	0	0	0	0	0	0	0	0	0	0	0	0	1.06
TRINITY_GG_69_c0_g2_i1	0	0	0	0	0	0	0	0	0.4	0	0	0	3.41	2.69	0	0	0	0	XP_045453762.1 tigger transposable element-derived protein 4-like [Melitaea cinxia]	CENP-B_N PF04218.17; HTH_Tnp_Tc5 PF03221.20
TRINITY_GG_70_c0_g2_i1	0	0	0	0.09	0.11	0.07	0	0	0.05	0.16	0	0.08	0	0.6	0	0	0.3	0	CAB3224979.1 unnamed protein product [Arctia plantaginis]	Dynein_C PF18199.5
TRINITY_GG_70_c0_g2_i3	0	0.46	0	0	0.37	0.25	0	0	0.18	0.18	0	0	0	0	0	0.27	0.26	0.21	CAB3224973.1 unnamed protein product [Arctia plantaginis]
TRINITY_GG_70_c0_g2_i4	0.75	0.99	1.13	1.33	0.7	0.31	0.53	0.74	0.35	0.64	2.6	0.52	0.93	1.69	1.38	0.22	0.14	0	CAB3224973.1 unnamed protein product [Arctia plantaginis]
TRINITY_GG_70_c0_g2_i5	0.03	0.07	0.02	0.01	0.01	0.01	0	0.08	0	0.32	0	0.2	0.22	0.22	0.3	0.43	0	0.42	XP_049696858.1 cytoplasmic dynein 2 heavy chain 1 [Helicoverpa armigera]	AAA PF00004.33; AAA_16 PF13191.10; AAA_18 PF13238.10; AAA_22 PF13401.10; AAA_28 PF13521.10; AAA_30 PF13604.10; AAA_5 PF07728.18; AAA_6 PF12774.11; AAA_7 PF12775.11; DHC_N2 PF08393.17; nSTAND3 PF20720.1; RuvB_N PF05496.16	ATP binding GO:0005524; ATP binding GO:0005524; four-way junction helicase activity GO:0009378; DNA repair GO:0006281
TRINITY_GG_70_c0_g2_i6	0.15	0.04	0.41	0.07	0.09	0	0.18	0.11	0.22	0.18	0.17	0.44	0.48	0.12	0.06	0.22	0.04	0.44	CAB3224979.1 unnamed protein product [Arctia plantaginis]	AAA_lid_11 PF18198.5; Dynein_C PF18199.5
TRINITY_GG_70_c0_g2_i7	0	0	0	0	0	0	0	0	0.12	0	0.23	0	0	0	0	0.08	0.49	0	XP_049696858.1 cytoplasmic dynein 2 heavy chain 1 [Helicoverpa armigera]	AAA PF00004.33; AAA_16 PF13191.10; AAA_18 PF13238.10; AAA_22 PF13401.10; AAA_28 PF13521.10; AAA_30 PF13604.10; AAA_5 PF07728.18; AAA_6 PF12774.11; AAA_7 PF12775.11; DHC_N2 PF08393.17; nSTAND3 PF20720.1; RuvB_N PF05496.16	ATP binding GO:0005524; ATP binding GO:0005524; four-way junction helicase activity GO:0009378; DNA repair GO:0006281
TRINITY_GG_70_c0_g1_i2	0.34	0.44	0	0	0.11	0	0.77	0.76	0.85	0.11	0.35	0.52	0.64	0.4	1.15	0.34	1.14	0.83	KAJ8724962.1 hypothetical protein PYW07_015920 [Mythimna separata]	SET PF00856.32
TRINITY_GG_70_c0_g1_i3	0	0	0	0	0.01	0	0.03	0	0	0	0	0	0	0.1	0	0	0	0	KAJ8724962.1 hypothetical protein PYW07_015920 [Mythimna separata]	SET PF00856.32
TRINITY_GG_70_c0_g1_i4	9.01	5.93	9.46	7.42	9.01	7.5	6.75	6.99	5.94	8.87	7.88	7.33	6.82	9.41	6.35	9.05	12.3	8.6	KAJ8724962.1 hypothetical protein PYW07_015920 [Mythimna separata]	SET PF00856.32
TRINITY_GG_70_c0_g1_i7	0.32	0	0.1	0.14	0.1	0.13	0	0.23	0.18	0.14	0.37	0.32	0.13	0	0.19	0.16	0	0.19	KAJ8724962.1 hypothetical protein PYW07_015920 [Mythimna separata]	SET PF00856.32
TRINITY_GG_70_c0_g1_i8	0	0.07	0	0	0.03	0.11	0.05	0	0.04	0	0	0	0	0.31	0	0	0.19	0	KAJ8724962.1 hypothetical protein PYW07_015920 [Mythimna separata]	SET PF00856.32
TRINITY_GG_70_c0_g3_i1	0	0	0	0	0	0	0	0	0	0	0	0	0	0	0	0	0	0	XP_026747044.1 mitochondrial ornithine transporter 1 [Trichoplusia ni]	Mito_carr PF00153.31
TRINITY_GG_70_c0_g3_i10	0	0.19	0	0.11	0	0	0.13	0.22	0.1	0.84	1.06	0.31	0.64	1.57	0.52	0.74	0.63	0.68	XP_026747044.1 mitochondrial ornithine transporter 1 [Trichoplusia ni]	Mito_carr PF00153.31
TRINITY_GG_70_c0_g3_i2	0	0	0	0.83	0.49	0	0.45	0.51	0.69	1.05	0	0	1.21	0	1.67	0.3	0	0.44	XP_026747044.1 mitochondrial ornithine transporter 1 [Trichoplusia ni]	Mito_carr PF00153.31
TRINITY_GG_70_c0_g3_i3	5.82	8.29	2.81	8.25	6.71	3.9	4.24	4.36	5.36	6.2	3.79	4.51	5.84	5.02	7.9	4.48	4.66	5.05	XP_026747044.1 mitochondrial ornithine transporter 1 [Trichoplusia ni]	Mito_carr PF00153.31
TRINITY_GG_70_c0_g3_i5	0.88	0.35	0.24	0.58	0.55	0.47	0.81	0.18	0.84	1.82	0.6	0.5	0.36	0.19	1.02	0.79	0.65	0.6	CAB3224973.1 unnamed protein product [Arctia plantaginis]	Mito_carr PF00153.31
TRINITY_GG_70_c0_g3_i9	5.94	7.21	10.53	12.99	5.27	9.4	2.92	4.02	5.45	2.66	7.77	8.85	4.74	3.95	3.67	2.88	3.17	2.44	XP_026747044.1 mitochondrial ornithine transporter 1 [Trichoplusia ni]	Mito_carr PF00153.31
TRINITY_GG_70_c0_g5_i1	2.12	0	0	0	0	0	0	0.77	0	0.98	0	0	0	0	0	0	0	0
TRINITY_GG_70_c0_g6_i1	8.26	8.43	7.72	4.56	6.32	5.24	4.41	3.86	5.25	8.81	8.87	9.55	10.28	8.51	7.58	7.2	8.98	6.93	XP_050509452.1 uncharacterized protein LOC126886516 [Diabrotica virgifera virgifera]
TRINITY_GG_70_c0_g7_i1	0.25	0.58	0.72	0.14	0.21	0	0	0.16	0.38	0.36	0.82	0.51	0.12	0.86	0.61	0.61	0.22	0.64
TRINITY_GG_70_c0_g8_i1	1.16	0.76	1.27	0.36	0.95	0.41	1.48	2.02	3.14	17.5	20.19	22.13	15.19	13.48	18.14	28.76	27.27	24	CAH0628958.1 unnamed protein product [Chrysodeixis includens]	Laminin_EGF PF00053.28; LAMININ_IV_B PF21199.1; Laminin_N PF00055.21
TRINITY_GG_70_c0_g4_i2	0	0	0	0	0	0	0	0	0	0	0	0	0	0	0	0	0	0
TRINITY_GG_70_c1_g1_i3	0	0.2	0	0	0	0	0	0.09	0.16	0	0	0	0	0	0	0	0	0.17	KAJ8726933.1 hypothetical protein PYW08_015330 [Mythimna loreyi]
TRINITY_GG_70_c1_g1_i4	0	0	0	0	0.16	0.32	0	0	0	0.62	0.83	0	1.26	1.14	0.75	1.14	0.51	1.46	XP_026747040.1 uncharacterized protein LOC113508293 isoform X1 [Trichoplusia ni]
TRINITY_GG_70_c1_g2_i1	0.43	0	0	0.09	0	0.33	0	0	0	0	0	0	0	0	0	0	0	0
TRINITY_GG_70_c2_g2_i1	0	0	0	0.05	0	0.18	0	0	0	0.12	0	0.43	0.66	0	0.06	0.33	0	0
TRINITY_GG_70_c2_g2_i2	0.89	2.22	0.07	0.63	0.9	0.53	1.87	2	1.35	0.31	0	0	0	0.43	0.33	0.19	0.49	0.59
TRINITY_GG_70_c2_g1_i12	0.34	0.42	0	0	0.3	0.29	0	0.18	0.33	0	0	0.5	0	0	0	0	0	0.37	CAB3505654.1 unnamed protein product [Spodoptera littoralis]	Otopetrin PF03189.17	proton channel activity GO:0015252; proton transmembrane transport GO:1902600
TRINITY_GG_70_c2_g1_i14	0.25	0.41	0.74	0.55	0	0	0.25	0.43	0.13	0	0	0	0	0.39	0	0.53	0	0.59	XP_026747058.1 proton channel OtopLc-like [Trichoplusia ni]
TRINITY_GG_70_c2_g1_i15	0.19	0.25	0.23	0.13	0.11	0.35	0.19	0.24	0.28	0.15	0.26	0.32	0.11	0.23	0.09	0.15	0.2	0.08	KAI5636046.1 reverse transcriptase (RNA-dependent DNA polymerase) domain-containing protein [Phthorimaea operculella]
TRINITY_GG_70_c2_g1_i17	8.24	11.41	4.53	2.52	4.54	1.47	15.53	9.9	11.76	5.36	3.45	3.12	6.9	4.42	5.36	4.64	10.15	3.47	XP_026747058.1 proton channel OtopLc-like [Trichoplusia ni]
TRINITY_GG_70_c2_g1_i18	16.77	17.46	10.52	15.15	13.15	11.34	18.86	16.6	17.7	6.63	4.67	5.04	6.2	5.46	6.31	6.28	7.04	6.46	CAB3505654.1 unnamed protein product [Spodoptera littoralis]	Otopetrin PF03189.17	proton channel activity GO:0015252; proton transmembrane transport GO:1902600
TRINITY_GG_70_c2_g1_i23	1.71	1.18	0.76	0.42	0.71	0.4	2.16	2.56	2.58	1.35	0.98	0.62	1.24	0.56	1.32	1.03	2.39	0.93	XP_047023577.1 proton channel OtopLc-like [Helicoverpa zea]	Otopetrin PF03189.17	proton channel activity GO:0015252; proton transmembrane transport GO:1902600
TRINITY_GG_70_c2_g1_i26	0	0.67	1.02	0.8	0.29	0	0	0.12	0.47	0.03	0	0	0.09	0	0	0.16	0.25	0.11	CAB3224962.1 unnamed protein product [Arctia plantaginis]	Otopetrin PF03189.17	proton channel activity GO:0015252; proton transmembrane transport GO:1902600
TRINITY_GG_70_c2_g1_i3	0	0.11	0	0	0.09	0	0	0.12	0	0	0	0	0	0	0	0	0.24	0	CAB3224962.1 unnamed protein product [Arctia plantaginis]	Otopetrin PF03189.17	proton channel activity GO:0015252; proton transmembrane transport GO:1902600
TRINITY_GG_70_c2_g1_i5	0	0	0	0	0	0	0	0	0	0	0	0	0	0	0	0	0	0	XP_047023577.1 proton channel OtopLc-like [Helicoverpa zea]	Otopetrin PF03189.17	proton channel activity GO:0015252; proton transmembrane transport GO:1902600
TRINITY_GG_70_c2_g1_i6	0	0	0	0	0	0	0	0	0	0	0	0	0	0	0	0	0	0	XP_047023577.1 proton channel OtopLc-like [Helicoverpa zea]	Otopetrin PF03189.17	proton channel activity GO:0015252; proton transmembrane transport GO:1902600
TRINITY_GG_70_c2_g1_i7	0	0	0.59	0	0.08	0	0	0.26	0	0	0	0	0	0	0.77	0	0.24	0	XP_026747058.1 proton channel OtopLc-like [Trichoplusia ni]
TRINITY_GG_70_c2_g3_i1	0	0	0	0	0	0	0	0.43	0.11	0.47	0	0	0.22	0	0	0	0.21	0
TRINITY_GG_70_c2_g4_i1	0.15	0.34	0	0.38	0	0.96	0.29	0.04	0.03	0	0.32	0	0	0.14	0	0.08	0	0
TRINITY_GG_70_c2_g5_i1	0	0.25	0.48	0.49	0	0.37	0	0	0.21	0	0	0	0	0	0	0	0	0	PZC81057.1 hypothetical protein B5X24_HaOG213397 [Helicoverpa armigera]
TRINITY_GG_70_c3_g1_i3	0	0.35	0	0	0	0	0	0.38	0.66	0.75	0	0	0	0	1.35	1.33	0.8	0	KAG7306984.1 hypothetical protein JYU34_007107 [Plutella xylostella]
TRINITY_GG_70_c3_g1_i4	0.08	0.54	0.47	0.08	0.29	0	0.08	0	0	0.78	1.18	0.38	0.97	1.39	0	0	0	1.24	KAG7306984.1 hypothetical protein JYU34_007107 [Plutella xylostella]
TRINITY_GG_70_c3_g2_i1	0	0	0	0.47	0.09	0	0	0.16	0.21	0.1	0	0.4	0.29	0	0	0.6	0.28	0
TRINITY_GG_70_c3_g3_i1	0	0	1.98	0.12	0.42	0	0	0	0	0	2.99	0.79	0.32	0.95	0.88	0.47	0	0	KAI8430992.1 hypothetical protein MSG28_001085 [Choristoneura fumiferana]
TRINITY_GG_70_c4_g1_i1	1.57	0	0	0.21	0	0	0	0.51	0.34	0.16	0	0	0	0.5	1.83	0.66	0.45	0.47		M3K_C PF21433.1; PLAC PF08686.15
TRINITY_GG_70_c5_g2_i1	0	0	0	0	0	0	0	0	0	0	0	0	0	0	0	0	0	0
TRINITY_GG_70_c5_g1_i12	0	0.88	0	0.37	0	0.23	0	0.68	1.42	0.45	0.25	0	0	0.41	0	0.79	0	0.88	XP_047023728.1 proton channel OtopLc-like isoform X1 [Helicoverpa zea]	Otopetrin PF03189.17	proton channel activity GO:0015252; proton transmembrane transport GO:1902600
TRINITY_GG_70_c5_g1_i2	1.05	1.16	0	0.08	0	0	0	0	0.7	0	0	0	0.12	0.3	0	0.76	0.62	1.25	XP_021184698.2 proton channel OtopLc isoform X2 [Helicoverpa armigera]	Otopetrin PF03189.17	proton channel activity GO:0015252; proton transmembrane transport GO:1902600
TRINITY_GG_70_c5_g1_i3	0	0	0	0	0	0	0	0	0	0	0	0	0	0	0	0	0	0.01	XP_047023728.1 proton channel OtopLc-like isoform X1 [Helicoverpa zea]	Otopetrin PF03189.17	proton channel activity GO:0015252; proton transmembrane transport GO:1902600
TRINITY_GG_70_c5_g1_i7	0	0	5.54	0	0	0.61	0.08	0.29	0	0	0	0.15	0	0	0	0.36	0	0	CAB3224967.1 unnamed protein product [Arctia plantaginis]	Otopetrin PF03189.17	proton channel activity GO:0015252; proton transmembrane transport GO:1902600
TRINITY_GG_70_c5_g1_i8	2.66	0.84	0	0.86	0.11	0.5	0.9	2	1.11	1.59	2.23	1.22	2.72	1.45	2.08	0.29	1.12	0.38	XP_021184698.2 proton channel OtopLc isoform X2 [Helicoverpa armigera]	Otopetrin PF03189.17	proton channel activity GO:0015252; proton transmembrane transport GO:1902600
TRINITY_GG_70_c5_g1_i9	0	0	0	0.07	0.17	0	0	0	0	0.2	0	0	0	0	0	0	0	0	CAH0669007.1 unnamed protein product [Spodoptera exigua]
TRINITY_GG_70_c5_g3_i1	0	0	0	0	0	0	0	0	0.36	0.54	0	0	0	0	0	0.39	0	0	KAH9646015.1 hypothetical protein HF086_017544 [Spodoptera exigua]
TRINITY_GG_70_c5_g4_i1	0.42	0.91	0	0	0	0	0	1.15	1.4	0.66	0.83	0	0	0.41	1.14	0.99	0	0	CAB3224968.1 unnamed protein product [Arctia plantaginis]
TRINITY_GG_70_c6_g2_i1	0.68	0.74	2.13	0.56	0.82	0.79	0	0.08	0	0.11	0	0	0	0	0.31	0	0	0
TRINITY_GG_70_c6_g3_i1	0	0.89	2.49	0.69	1.23	0.63	0.25	0.13	0	0	0.27	1.02	0.48	0.28	0.25	0.08	0.23	0	CAB3224976.1 unnamed protein product [Arctia plantaginis]
TRINITY_GG_70_c6_g3_i2	0	0	0	0.36	0	0	0	0	0.08	0.27	0.18	0	0	0	0	0	0	0	CAB3224976.1 unnamed protein product [Arctia plantaginis]
TRINITY_GG_70_c6_g3_i3	0	0	0	0	0	0	0	0	0	0	0	0	0	0	0	0	0	0
TRINITY_GG_70_c6_g4_i1	0	0.83	0	0	0.84	0	0	0	0	0	0	0	0	0	1.34	0	0	0
TRINITY_GG_70_c6_g1_i2	1.6	2.49	1.27	0.43	0.86	0.51	1.89	2.51	4.49	9.58	6.2	8.63	14.39	6.99	11.73	7.02	8.54	9.43	CAB3224976.1 unnamed protein product [Arctia plantaginis]
TRINITY_GG_70_c6_g1_i3	0.86	0.58	0.5	0.01	0	0	0	0	0.27	0.13	0	0	0.98	1.21	0	0.2	0.99	0	CAB3224976.1 unnamed protein product [Arctia plantaginis]
TRINITY_GG_70_c6_g1_i4	0	0	0	0	0	0	0	0	0	0	0	0	0	0	0	0.2	0	0	CAB3224976.1 unnamed protein product [Arctia plantaginis]
TRINITY_GG_70_c6_g1_i5	0	0	0	0.28	0	0	0	0	0	0	0	0	0	0	0	0.19	0	0
TRINITY_GG_70_c7_g1_i1	0.53	0	0	0	0	0.35	0	0	0.21	0	1.44	0	0.36	0	1.51	0.35	0	1.36	KOB65066.1 Cytochrome b561 domain-containing protein 1 [Operophtera brumata]	Cytochrom_B561 PF03188.20
TRINITY_GG_70_c7_g1_i2	0.94	0.79	1.31	0.36	0.88	0.64	1.11	1.24	1.73	3.11	2.27	3.67	3.7	3.33	1.41	3.85	4.77	3.25	XP_049865036.1 transmembrane reductase CYB561D2-like [Pectinophora gossypiella]	Cytochrom_B561 PF03188.20
TRINITY_GG_70_c7_g3_i1	0	0.24	0.12	0	0.13	0.08	0.4	0.13	0.12	0	0	0	0	0.4	0	0.03	0	0
TRINITY_GG_70_c7_g3_i2	0	0	0	0	0.13	0	0	0	0	0	0	0	0	0	0	0	0	0
TRINITY_GG_70_c7_g3_i3	0.49	0	0	0	0	0	0	0.24	0	0	0	0	0	0.94	0	0	0	0
TRINITY_GG_70_c8_g1_i1	0	0	0	0	0	0	0	0.35	0.15	0	0	0	0	0	0	0	0	0
TRINITY_GG_70_c8_g1_i3	1.17	0	0	0	0	0	0	0	0	0	1.98	0	3.08	0	0	0.54	1.01	0
TRINITY_GG_70_c8_g1_i4	0	0	0	0	0	0	0	0.19	0	0.24	0	0	0	0	0	0.19	2.02	0
TRINITY_GG_70_c9_g1_i2	0	0	0	0	0	0	0	0	0	0.43	0	0	0	0	1.27	0.15	0.47	0
TRINITY_GG_70_c10_g1_i1	0	0.28	0	0.06	0.06	0	0.73	0.13	0.49	0.13	0.31	0.13	0	0	0.08	0.19	0.34	0.45
TRINITY_GG_70_c10_g1_i2	0.19	0.95	0.3	0.07	0.33	0.08	0.39	0.83	0.82	0.22	0	0	0.17	0.38	0.2	0.19	0.19	0.22	CAB3246704.1 unnamed protein product [Arctia plantaginis]
TRINITY_GG_70_c10_g2_i1	0	0	0	4.14	0	0	0	0	0	0	0	0	0	0	0	0	0	0
TRINITY_GG_70_c11_g1_i1	1.74	0.3	0	0	0	0	0.5	1.84	1.62	1.44	0	0	0.52	0	0	0.43	0.5	0	RVE52335.1 hypothetical protein evm_002973 [Chilo suppressalis]
TRINITY_GG_70_c11_g1_i3	0	0.19	0	0.07	0.09	0	0	0	0	0	0	0	0.61	0	0	0.09	0.29	0	RVE49824.1 hypothetical protein evm_005554 [Chilo suppressalis]
TRINITY_GG_70_c11_g3_i1	0.58	0.03	0.26	0.11	0	0.11	0.18	0.37	0.21	0.38	0.4	0.49	0.33	0.26	0.18	0.18	0.38	0.14	CAB3224966.1 unnamed protein product [Arctia plantaginis]
TRINITY_GG_70_c11_g2_i10	0	0.42	3.63	0.63	0.03	0.44	0	0	0.42	0	0	0	0	0	0	0	0.49	0	CAB3224966.1 unnamed protein product [Arctia plantaginis]	Otopetrin PF03189.17	proton channel activity GO:0015252; proton transmembrane transport GO:1902600
TRINITY_GG_70_c11_g2_i2	0	0	0	0	0	0	0	0	0.25	0	0	0	0	0	0	0	0	0	CAB3505653.1 unnamed protein product [Spodoptera littoralis]	Otopetrin PF03189.17	proton channel activity GO:0015252; proton transmembrane transport GO:1902600
TRINITY_GG_70_c11_g2_i3	0	0	0	0	0	0	0	0.29	0.36	0	0	0	0	0.17	0.41	0	0	0	CAH0669008.1 unnamed protein product [Spodoptera exigua]	Otopetrin PF03189.17	proton channel activity GO:0015252; proton transmembrane transport GO:1902600
TRINITY_GG_70_c11_g2_i4	10.79	11.71	11.56	2.27	0	0	4.52	9.91	8.33	9.56	8.78	5.22	10.9	6.31	7.23	5.24	8.41	5.59	CAH0669008.1 unnamed protein product [Spodoptera exigua]	Otopetrin PF03189.17	proton channel activity GO:0015252; proton transmembrane transport GO:1902600
TRINITY_GG_70_c11_g2_i5	0	1.46	0	0	0	0	1.22	4.64	5.7	4.63	0	5.15	5.82	1.18	9.96	6.37	3.44	1.45	XP_022829677.1 otopetrin-2-like isoform X1 [Spodoptera litura]
TRINITY_GG_70_c11_g2_i8	1.71	1.58	0	0.72	0	0.37	0.51	1.6	0.94	0.36	0.54	0	0.71	1.31	1.54	1.92	1	1.2	CAB3505653.1 unnamed protein product [Spodoptera littoralis]	Otopetrin PF03189.17	proton channel activity GO:0015252; proton transmembrane transport GO:1902600
TRINITY_GG_70_c11_g4_i1	0	0.38	0	0.44	0	2.22	0	0.36	0	0.23	0	0	0	0	0	0	0	0
TRINITY_GG_70_c11_g5_i1	0	0	0	0	0	0	0	0.61	0.36	0	0	0	0	0	0	0	0	0
TRINITY_GG_70_c12_g1_i1	0.13	0.08	0	0.03	0	0	0.52	0	0	0.04	0	0	0.12	0	0.13	0.11	0.12	0.14
TRINITY_GG_70_c13_g1_i2	0	0.14	0.18	0	0	0	0	0	0.03	0.06	0	0	0	0.09	0	0.19	0.48	0.1
TRINITY_GG_70_c13_g1_i3	0	0.83	0.6	1.03	0.67	0.56	0.19	0.12	0.15	0	0.11	0	0	0	0	0	0	0.1	GBP20766.1 hypothetical protein EVAR_14492_1 [Eumeta japonica]
TRINITY_GG_70_c13_g2_i1	0	0	0	0	0	0	0	0	0	1.04	4.1	0	0	4.74	1.34	0	0	0
TRINITY_GG_70_c14_g1_i1	0	1.79	0	0.36	0.45	0	0	0	0.38	0	0	0	1.61	0	0	1.21	0	5.79
TRINITY_GG_70_c15_g1_i1	0	0	0	0	0	0	2.13	0	0	0	0	0	2.42	0	0	0	0	0
TRINITY_GG_70_c15_g2_i1	0	0	0	0	0	0	0	0	0	0	0	0	0	0	0	0	0	0
TRINITY_GG_70_c15_g3_i1	0	0	0	0	0	0	0	0	0	0	0	0	0	0	0	0	0	0	KAJ8709615.1 hypothetical protein PYW08_009619 [Mythimna loreyi]
TRINITY_GG_70_c16_g1_i2	0	0	0	0	0	0	0	0	0.17	0	0	0	0	0	0	0	0	0	CAG9791922.1 unnamed protein product [Diatraea saccharalis]
TRINITY_GG_70_c16_g1_i3	0	0	0	0	0.16	0	0	0	0	0.38	0	0	0.55	0	0	0.48	0	1.74	XP_045492304.1 uncharacterized protein LOC123691792 [Colias croceus]
TRINITY_GG_70_c16_g1_i5	0	0	0	0	0.03	0	0	0.12	0.2	0.04	0	0	0	0.12	0	0.04	0	0	XP_045492304.1 uncharacterized protein LOC123691792 [Colias croceus]
TRINITY_GG_70_c16_g2_i4	0	0	0	0	0	0	0	0	0.1	0.2	0	0	0	0	0.4	0.23	0	0.21	CAB3224961.1 unnamed protein product [Arctia plantaginis]
TRINITY_GG_70_c16_g2_i6	0	0.14	0	0.05	0	0	0	0	0	0	1.26	0	0	0	0	0.13	0	0	XP_026765206.2 uncharacterized protein LOC113523429 [Galleria mellonella]
TRINITY_GG_70_c17_g2_i1	0.48	1.03	0.57	0.68	0.37	0.75	0.62	0.46	0.25	0.86	1.34	0.18	0.95	0.9	1.43	1.41	1.36	1.13	OWR41893.1 hypothetical protein KGM_209331 [Danaus plexippus plexippus]
TRINITY_GG_70_c17_g2_i2	3.37	2.06	7.23	5.45	3.21	4.22	2.05	1.88	1.97	2.34	8.39	8.09	4.1	2.68	3.63	4.34	2.79	4.44
TRINITY_GG_70_c17_g1_i2	0.69	2.24	0	0.7	1.13	1.56	2.33	2.94	3.42	2.16	4.17	3.14	1.37	2.87	5.8	2.67	0.87	2.04	ADZ95915.1 reverse transcriptase, partial [Lymantria dispar]
TRINITY_GG_70_c17_g1_i4	7.04	3.58	6.47	5.21	5.13	5.25	2.31	3.91	3.04	6.29	1.82	2.49	8.76	4.1	1.14	5.42	8.76	5.59	ADZ95915.1 reverse transcriptase, partial [Lymantria dispar]
TRINITY_GG_70_c17_g3_i1	0.54	0.26	0	0.22	0.2	0	0	0.06	0.52	0.42	1.08	0.77	0.44	0	0	0.43	0.18	0.18	OWR41893.1 hypothetical protein KGM_209331 [Danaus plexippus plexippus]
TRINITY_GG_70_c17_g4_i1	27.71	18.42	31.31	11.77	20.97	19.06	29.3	26.32	27.91	30.74	34.54	32.94	34.14	32.54	33.55	55.41	50.24	39.15	CAH0669003.1 unnamed protein product [Spodoptera exigua]	Skp1 PF01466.23; Skp1_POZ PF03931.19
TRINITY_GG_70_c17_g5_i1	27.71	18.42	31.31	11.77	20.97	19.06	29.3	26.32	27.91	30.74	34.54	32.94	34.14	32.54	33.55	55.41	50.24	39.15	CAH0669003.1 unnamed protein product [Spodoptera exigua]	Skp1 PF01466.23; Skp1_POZ PF03931.19
TRINITY_GG_70_c18_g1_i1	0	0	0	0	0	0	0	0	0	0	0	0	0	0	0	0.59	0	0	PZC81982.1 hypothetical protein B5X24_HaOG211538 [Helicoverpa armigera]
TRINITY_GG_70_c18_g2_i1	0	0	0	0	0	0	0	0	0	0.4	0	0	0	0	0	0	0	0	KAF9801861.1 hypothetical protein SFRURICE_009714 [Spodoptera frugiperda]
TRINITY_GG_70_c19_g1_i3	0	0.8	0	0.31	0	0.39	0.88	0.25	0.76	0	0	0	0	0	0	0.13	0	0
TRINITY_GG_70_c20_g1_i1	1.66	1.16	0	0	0.14	0	0	0	0.12	0	0	0	0	0	0	0	0	0
TRINITY_GG_70_c20_g2_i1	0	1.78	0	0	0	0	0	0	0	0	0	0	0	0	0	0	0	0
TRINITY_GG_70_c20_g3_i1	0	0.38	0.49	0	0.06	0	0	0.11	0.2	0	0	0	0	0	0.21	0.18	0	0.65
TRINITY_GG_70_c21_g1_i1	7.02	6.23	8.21	1.89	0.69	2.65	2.35	8.64	5.28	2.6	1.99	0.48	1.62	2.31	1.61	3.83	3.17	4.68	XP_035431694.2 organic cation transporter protein-like [Spodoptera frugiperda]	MFS_1 PF07690.20; Sugar_tr PF00083.28	transmembrane transporter activity GO:0022857; transmembrane transporter activity GO:0022857; transmembrane transport GO:0055085
TRINITY_GG_70_c22_g1_i1	0.15	0.08	0	0.03	0.41	0.35	0.28	0	0.03	0	0.16	0.39	0.27	0	0	0.04	0.25	0	CAH2235334.1 jg5904 [Pararge aegeria aegeria]
TRINITY_GG_70_c23_g1_i1	0	0	0	0.1	0	0	0	0	0.1	0.22	0	0.6	0	0	0.65	0.19	0	0.45	GBP72193.1 hypothetical protein EVAR_90376_1 [Eumeta japonica]
TRINITY_GG_70_c23_g2_i1	0	0	0	0	0	0	0	0	0	0	0	0	0	0	0	0	0	0
TRINITY_GG_70_c23_g3_i1	0	0	0	0	0	0	0.58	0	0	0	0	0	0	0	1.73	0	0	0.59
TRINITY_GG_70_c24_g1_i1	0	0	0	0	0	0	0	0	0	0	0	0	0	0.71	0	0	0	0
TRINITY_GG_70_c24_g1_i2	0	0	0	0	0	0	0	0	0	0	0	0	0	0	0	0	1.48	0
TRINITY_GG_70_c25_g1_i1	0	0	0	0	0.88	0	0	0.42	0	0	0	0	0	0	0	0	0	0
TRINITY_GG_70_c25_g2_i1	1.67	2.96	2.87	3.38	4.37	3.63	2.74	2.6	3.68	4.88	3.85	3.24	4.91	5.36	4.78	5.79	6.23	6.68
TRINITY_GG_70_c26_g1_i1	0.14	0.16	0.16	0.39	0.43	0.34	0.27	0.14	0.26	0.22	0.3	0	0.26	0.68	0.27	0.1	0.24	0
TRINITY_GG_70_c28_g1_i1	0	0	0	0	0	0	0	0	0	0	0	0	0	0	0	0	0	0	RVE41228.1 hypothetical protein evm_014122 [Chilo suppressalis]
TRINITY_GG_70_c29_g1_i2	0	0	0	0	0	0	0.31	0	0	1.32	0	0	0	0	0.46	0.22	0	0.52	CAH2105990.1 unnamed protein product [Euphydryas editha]	RVT_1 PF00078.31
TRINITY_GG_70_c30_g1_i1	0	0	0.17	0	0	0	0.14	0.04	0.1	0.14	0.16	0	0	0.29	0	0.13	0.13	0.3
TRINITY_GG_70_c31_g1_i1	0	0	0.18	0	0.04	0	0	0.12	0.18	0.05	0	0	0	0	0	0.13	0	0
TRINITY_GG_70_c32_g1_i1	0	0	0	0.07	0.17	0	1.14	0.08	0.14	0	0	0.39	0	0.6	0	0	0	0
TRINITY_GG_70_c33_g1_i1	0	0	0	0	0	0	0	3.45	0	0	3.48	0	0	0	0	0	0	0
TRINITY_GG_70_c33_g2_i1	0	0	0	0	0	0	0	0	0	0	0	0	0	0	0	0	0	0
TRINITY_GG_70_c33_g3_i1	0	0.88	0	0	0	0	0	0.27	0.12	0	0	0	0	0.51	0	0.14	0	0.5
TRINITY_GG_70_c33_g4_i1	0	0.13	0.25	0	0	0	0.44	0.12	0.32	0	0.48	0.3	0	0	0	0.19	0	0	TLL71529.1 reverse transcriptase family protein [Acinetobacter baumannii]
TRINITY_GG_70_c34_g1_i1	0	0.28	0	0	0.32	0.26	0.31	0.16	0.11	0.1	0	0.43	0	0	0	0.05	0	0
TRINITY_GG_70_c35_g1_i1	0	0	0	0	0	0	0	0.22	0	0	0	0	0	0	1.19	0.34	0.77	0.41
TRINITY_GG_70_c36_g1_i1	0	0.21	1.96	0	0	0.3	0.42	0	0.42	0	0	0	0.68	0	0	0	0	0.35
TRINITY_GG_70_c36_g1_i2	0.17	0	0	0	0	0	0.62	0.04	0	0	0	0	0	0	0.16	0	0.29	0	GBP35858.1 Proton channel OtopLc [Eumeta japonica]
TRINITY_GG_70_c36_g2_i1	0	0	0	0	0.27	0.81	0	0.13	0.11	0	0	0	0	0.5	0.46	0	0	0	KAJ8719457.1 hypothetical protein PYW08_011632 [Mythimna loreyi]
TRINITY_GG_70_c37_g1_i1	0	0	0	0	0	0	0	0	0	0	0	0	0	0	0	0	0	0
TRINITY_GG_70_c38_g1_i1	0	0	0	0	0	0	3.66	0.56	0	0.72	0	0	0	0	0	0	0	0
TRINITY_GG_70_c39_g1_i1	0.47	0	0	0.05	0	0.19	0.88	0.06	0.11	0	0	0.3	0	0	0	0	0	0
TRINITY_GG_70_c40_g1_i1	0	0	0	0	0	0	0	0	0	0	0	0	0	1.87	0	0	0	0
TRINITY_GG_70_c41_g1_i1	0	0	0	0	0	0	0	0	0.12	0	0	0	0	0	0	0	0	0	CAB3224981.1 unnamed protein product [Arctia plantaginis]	DHC_N1 PF08385.16
TRINITY_GG_70_c41_g1_i2	0	0	0	0.03	0.07	0	0	0.1	0.04	0.18	0	0.11	0.22	0	0.15	0.59	0.4	0.48	CAB3224981.1 unnamed protein product [Arctia plantaginis]	DHC_N1 PF08385.16
TRINITY_GG_70_c42_g1_i1	0	0	0	0	0	0	0	0.57	0	0	0	0	0	0	0	0	0	0
TRINITY_GG_70_c42_g2_i1	0	0	0	0	0	0	0	0	0.15	0	0	0	0	0	0	0	0	0
TRINITY_GG_70_c43_g1_i1	0	0	0	0	0	0	0	0	0	0	0	0	4.46	0	0	0	0	0
TRINITY_GG_70_c43_g2_i1	0	0	0	0	0	0	0	0	0	0	0	0	0	0	2.68	0	0	0
TRINITY_GG_70_c44_g1_i1	0	0.13	0	0	0	0.05	0	0.24	0.15	0.48	0	0.18	0.59	0.72	0.13	0.04	0.24	0	CAB3251234.1 unnamed protein product [Arctia plantaginis]
TRINITY_GG_70_c44_g1_i2	0	0	0	0.07	0	0	0	0	0	0.38	0	0.39	0.18	0	0.49	0.03	0	0.21	CAB3237920.1 unnamed protein product [Arctia plantaginis]
TRINITY_GG_70_c46_g1_i1	0	0.43	0	0.32	0.49	0.41	0	0.06	0.12	0	0	0	0	0	0	0	0.22	0
TRINITY_GG_70_c47_g1_i1	0	0	0	0	0.3	0	0	0	0	0.03	0	1.58	5.62	0	0	0	0	3.2	XP_022816300.1 uncharacterized protein LOC111349429 [Spodoptera litura]
TRINITY_GG_70_c48_g1_i1	0	0	0	0	0.14	0	2.31	0	0	0	6.4	0	0	0	0	0.9	1.01	0.96	KAI8423456.1 hypothetical protein MSG28_012588 [Choristoneura fumiferana]
TRINITY_GG_70_c48_g2_i1	0	7.78	5.92	19.8	0	0	6.65	0	1.18	0	0	0	0	0	4.18	0	0	0	KAI8430992.1 hypothetical protein MSG28_001085 [Choristoneura fumiferana]
TRINITY_GG_70_c49_g1_i1	0	0	0	0	0	0.82	0.28	0	0	0.49	0	0	0	0	0	0	0.46	0	PZC79931.1 hypothetical protein B5X24_HaOG215613 [Helicoverpa armigera]
TRINITY_GG_70_c50_g1_i1	0	0	0	0	0	0	0	0	0	0	0	0	0	0	2.74	0	0	0
TRINITY_GG_70_c52_g1_i1	0	0	0	0	0	0	0	0	0	0	0	0	0	0	0	0	0	0	RVE46368.1 hypothetical protein evm_008991 [Chilo suppressalis]
TRINITY_GG_70_c53_g1_i1	0	3.6	0	0	0	0	0	0.22	0	0	0	2.65	1.83	0	0	0	0	0	CAB3243345.1 unnamed protein product [Arctia plantaginis]
TRINITY_GG_70_c55_g1_i1	0	0	0	0	0	0	0	0	0	0	0	0	0	0	0	0	0	0
TRINITY_GG_70_c56_g1_i1	0.38	0	0.79	0	0	0	0	0.09	0	0	0	0.47	0	0	1.04	0	0	0
TRINITY_GG_70_c57_g1_i1	0.38	0.21	0	0	0.51	0.59	0	0	0.08	0	0	0	0.34	0	0	0	0	1.06
TRINITY_GG_70_c58_g1_i1	0	0	0	0	0	0	0.24	0	0.28	0.32	0.78	0.32	0	0	0.47	0	0.22	0
TRINITY_GG_70_c59_g1_i1	0	0	0	0	0	0	0	0	0	4.72	0	0	0	0	3.45	0	0	0	BAA94852.1 transposase, partial [Antheraea pernyi]
TRINITY_GG_70_c61_g1_i1	0	0	0	0	0	0	0	0	0	0	0	0	0	0	0	0	0	0	XP_045497540.1 uncharacterized protein LOC123695678 [Colias croceus]	Exo_endo_phos PF03372.27; Exo_endo_phos_2 PF14529.10
TRINITY_GG_70_c62_g2_i1	0	0	0	0	0	0	0	0	0	0	0	0.87	0	0	0	0.28	0	1.64	CAB3224958.1 unnamed protein product [Arctia plantaginis]
TRINITY_GG_70_c63_g1_i1	0	0	0	0	0	0	0	0	0	0	0	0	1.69	0	0	0	0	2.42
TRINITY_GG_70_c64_g1_i1	0	0	0	0.09	0.11	0	0	0.32	0.09	0	0	0	0	0	0	0	0	0
TRINITY_GG_70_c65_g1_i1	0	0	0	0	0	0	0	0	0	0	0	0	0	0	0	0	0	0
TRINITY_GG_70_c65_g2_i1	0	0.46	0	0	0.23	0	0	0	0	0	0	0	0.79	0	1.5	0	0	0
TRINITY_GG_70_c66_g1_i1	0	0.41	0	0	0	0	0	0	0	0	0.63	0	0.41	0	0	0	0	0	AAC72920.1 putative gag-related protein [Lymantria dispar]	PRE_C2HC PF07530.15
TRINITY_GG_70_c67_g1_i1	0	0	0	0	0	0.96	0	0	0	0	0	0	0	0	0	0	0	0
TRINITY_GG_70_c68_g1_i1	0.26	0	0	0.6	0.83	0	0	0	0.27	0	0	2.07	1.16	0	1.81	0.47	0	0.53	KAI8430992.1 hypothetical protein MSG28_001085 [Choristoneura fumiferana]	RVT_1 PF00078.31
TRINITY_GG_70_c69_g1_i1	0	0	0	0	0	0	0	0	0	0	0	0	0	0	0	0	0	0	XP_022906697.1 uncharacterized protein LOC111418393 [Onthophagus taurus]
TRINITY_GG_70_c70_g1_i1	2.14	0	0	0.21	0	0	0.88	0.52	0.89	0	0	1.15	0	0	0	0	0	0.89	CAG4960833.1 unnamed protein product [Colias eurytheme]
TRINITY_GG_70_c71_g1_i1	0	0.51	0	0	0	0	0	0	0	0	0	0	0.88	0	0	0	0	0
TRINITY_GG_70_c72_g1_i1	0	0	0	0	0	0	0	0	0	0	0	0	0	0	0	0	0	0
TRINITY_GG_70_c73_g1_i1	0	0	0	0	0	0	0	0	1.37	0	0	0	0	0	0	0	5.91	0	CAB3505644.1 unnamed protein product [Spodoptera littoralis]
TRINITY_GG_70_c74_g1_i1	0	0	0	0.25	0	0	0.54	0.76	0.8	0.19	0	0	0	0	0	0	0	0
TRINITY_GG_70_c75_g1_i1	0	0	0	0	0	0	0	0	0.7	0	0	0	0	0	0	0	0	0
TRINITY_GG_70_c75_g2_i1	0	0	0	0	0	0	0	0	0	0	0	0	0	0	0	0	0	0
TRINITY_GG_70_c76_g1_i1	0	0.37	0	0.07	0	0.26	0	0	0	0.11	0	0	0	0	0	0	0	0
TRINITY_GG_70_c77_g1_i1	0	0	0	0	0	0	0	0	0	0	0	0	0	0	0	2.38	0	0
TRINITY_GG_70_c78_g1_i1	0	0	0	0	0	0.52	0	0	0	0	0	0	0	0	0	0	0.19	0	CAB3224959.1 unnamed protein product [Arctia plantaginis]
TRINITY_GG_70_c78_g1_i2	1.17	0.29	0	0.42	0	0	0	0.14	0.09	0	0.57	0	0	0	0.08	0.3	0	0	XP_026747061.1 uncharacterized protein LOC113508308 [Trichoplusia ni]
TRINITY_GG_70_c78_g1_i3	0.48	0.37	0	0.05	0.17	0	0	0.09	0.16	0.08	0	0.33	0.23	0	0.44	0	0	0.37	CAB3256572.1 unnamed protein product [Arctia plantaginis]
TRINITY_GG_70_c79_g1_i1	7.49	0	0	0	0	0	0	0	1.5	0	0	0	0	0	0	0	0	0
TRINITY_GG_70_c80_g1_i1	0	0	0	0	0	0	0	0	0	0	0	0	0	0	4.72	0	0	0
TRINITY_GG_70_c81_g1_i1	0	0	0	0	0	0	0	0.05	0	0	0	0	0	0.38	0	0	0	0	KAJ8731327.1 hypothetical protein PYW07_004491 [Mythimna separata]
TRINITY_GG_70_c82_g1_i1	0	0	0	0	0	0	0	0	0	0	0	0	0	0	0	0	0	0
TRINITY_GG_70_c83_g1_i1	0	0	0	0	0	0	0	0.47	0.8	0.6	3.08	0	3.41	0	0	0.85	0	0
TRINITY_GG_70_c84_g1_i1	0	0.74	0	0	0.07	0.1	0.25	0.22	0.3	0	0	0.17	0	0	0.12	0.25	0.11	0.51	KAJ8882360.1 hypothetical protein PR048_014163 [Dryococelus australis]
TRINITY_GG_70_c85_g1_i1	0	0.46	0	0	0	0	0	0.11	0	0.27	0	0	0	0	0	0	0.74	0.4
TRINITY_GG_70_c86_g1_i1	1.57	1.94	0.74	2.29	2.35	4.04	3.22	1.16	1.93	2.44	0.99	0	1.87	0.5	1.38	0.66	0.45	0.47
TRINITY_GG_70_c87_g1_i1	0.15	0	0	0	0	0	0	0.29	0.01	0	0	0	0	0	0.18	0	0	0	KAJ8735995.1 hypothetical protein PYW08_006651 [Mythimna loreyi]	RVT_1 PF00078.31
TRINITY_GG_70_c88_g1_i1	0	0	0	0	0	0	0	0.16	0.14	0	0.44	0	0	0	0	0.06	0.71	0.41
TRINITY_GG_70_c89_g1_i1	0.21	0.12	0	0.04	0.2	0	0.2	0.05	0.17	0	0	0	0.1	0	0.2	0	0	0
TRINITY_GG_70_c90_g1_i1	0	0.25	0.46	0	0	0.36	0	0	0	0	0	0	0.33	0	0.81	0.09	0	0	KAH9628226.1 hypothetical protein HF086_006703 [Spodoptera exigua]	Crescentin PF19220.4; DUF3450 PF11932.12; GAS PF13851.10; GIDA_C_1st PF21680.1; NPV_P10 PF05531.16	cell motility GO:0048870
TRINITY_GG_70_c91_g1_i1	0	0	0.28	0.06	0.29	0	0.24	0	0.12	0.08	0.27	0	0.24	0	0	0	0	0.25
TRINITY_GG_70_c93_g1_i1	0	0	1.24	0	0	0	0	0.7	0.6	0	0	0	0	0	0	0	1.24	0
TRINITY_GG_70_c94_g1_i1	0	0	0	0	0	0	0	0	0.1	0.14	0	0	1.19	0	0	0	0	0
TRINITY_GG_70_c95_g1_i1	0	0	0	0	0	0	0	0	0.81	0	1.56	0	0	0	0	0	0	0
TRINITY_GG_70_c96_g1_i1	0	0.48	0	0	0	0	0	0.46	1.2	0	0	0	0	0	0	0	0	0
TRINITY_GG_70_c97_g1_i1	0	0	0	0	0	0	0	0	0	0	0	0	11.91	0	0	0	0	0	GBP67813.1 hypothetical protein EVAR_53809_1 [Eumeta japonica]
TRINITY_GG_70_c98_g1_i1	9.66	2.28	0	0	0	3.46	0	0	0	0	0	0	0	0	0	0	0	0
TRINITY_GG_70_c99_g1_i1	0	0	0	0	0	0	0	0	0.28	0	0	0	0	0	0	0	0	0
TRINITY_GG_70_c100_g1_i1	0	0	0	1.81	0	0	0	0	0	0	0	0	0	0	0	0	0	0
TRINITY_GG_70_c101_g1_i1	0	0	0	0	0	0	0	0	0	0	22.02	0	0	0	0	0	0	0
TRINITY_GG_70_c102_g1_i1	0	0	0	0	0	0	0	0.25	0	0	0	0	0	1.95	0	0.48	0	0	CAH2084365.1 unnamed protein product [Euphydryas editha]
TRINITY_GG_70_c103_g1_i1	0	0	0	0	0	0	0	0	0	0.33	0.27	0	0.24	0.25	0.24	0	0	0
TRINITY_GG_70_c104_g1_i1	2.29	0.57	0	0.68	0.58	0	0.94	3.83	0.24	1.41	5.82	2.44	1	0	0	0.79	0	0
TRINITY_GG_70_c105_g1_i1	0	0	0	0.13	0.17	0	0	0	0.28	0	0	0	0	0	0	0.48	0	0
TRINITY_GG_70_c106_g1_i1	0	0	0	0	0	2.7	0	0	0	0	0	0	0	0	0	0	0	8.39	CAB3224972.1 unnamed protein product [Arctia plantaginis]
TRINITY_GG_70_c107_g1_i1	0	0	0	0.22	0	0	0	0.79	0	0	0	0	0	0	0	0	0	0
TRINITY_GG_70_c108_g1_i1	0	0	0	0	0	0	0	0	0	3.03	0	0	0	0	0	0	8.51	0	CAH2097769.1 unnamed protein product [Euphydryas editha]
TRINITY_GG_70_c109_g1_i1	6.54	0	0	0	0	0	0	0	0.89	0	0	0	0	0	0	0	0	0
TRINITY_GG_70_c110_g1_i1	0	0	0	0	0	0	0	0	0.11	0	0	0	0	0.5	0	0	0	0	KAA5655339.1 hypothetical protein F3G58_31385, partial [Pseudomonas aeruginosa]
TRINITY_GG_70_c111_g1_i1	0	0	0	0	0	0	0	0	0.36	0	0	0	0	0	0	0.11	0	0.38
TRINITY_GG_70_c112_g1_i1	0	0	0	0	0	0	0	0	0	4.52	0	0	0	0	0	0	0	0
TRINITY_GG_70_c113_g1_i1	0.79	0	0	0	0	0	0.67	0	0	0.49	0	0	0	0	0.66	0	0	0
TRINITY_GG_70_c114_g1_i1	0	0	0	0	0	0	0.81	0	0	0.9	1.7	0	0	0	0	0	0	0
TRINITY_GG_70_c115_g1_i1	0	0	0	0	0	0	0	0	0.3	0	0	0	0	0	1.21	0	0	0	XP_045448905.1 craniofacial development protein 2-like [Melitaea cinxia]
TRINITY_GG_70_c116_g1_i1	0	0	0	0	0.29	0	0	0	0	0	0	0	0	1.07	0	0	0	1.88
TRINITY_GG_70_c117_g1_i1	0	0	1.18	0	0	0	0	0	0.04	0	0	0	0	0	0	0.27	0	0	KAG7305783.1 hypothetical protein JYU34_009916 [Plutella xylostella]
TRINITY_GG_70_c118_g1_i1	0	0	0	0	0	0	0	0	0	0	0	0	0	0	0	5.66	0	0
TRINITY_GG_70_c119_g1_i1	0	0	0	0	0.81	4.79	2.53	0	0	0	0	0	0	3.05	2.51	0.7	0	0
TRINITY_GG_70_c120_g1_i1	0	0	0	0	0	0	0	0	0.25	0.37	0	0	0	0	0	0	0	0
TRINITY_GG_70_c121_g1_i1	0	0	0	0.24	0	0	0	0	0.49	0	0	0	0	0	0	0.27	0	0
TRINITY_GG_70_c122_g1_i1	0	0	0	0	0	0	0	0.72	0	0	0	0	0	0	0	0	0	0
TRINITY_GG_70_c123_g1_i1	0	0.86	0.33	0	0	0	0	0	0	0	0	0	0	0	0	0.08	0.54	0.3
TRINITY_GG_70_c124_g1_i1	0	0	0	0	0	0	0	0.51	0	0.43	0	0	0	0	0	0	0	0.61
TRINITY_GG_70_c125_g1_i1	0	0	4.43	0	0	0	0	0	0	0	4.28	16.15	0	0	0	0	0	0	GBP37984.1 hypothetical protein EVAR_84972_1 [Eumeta japonica]
TRINITY_GG_70_c127_g1_i1	0	0	0	0	0	0	0	0	0	0	0	0	0	0	0	0	0	12.35
TRINITY_GG_70_c128_g1_i1	0	0	0	0	0	0	0	0	1.16	0	0	0	0	0	0	0	0	0
TRINITY_GG_70_c129_g1_i1	0	0	0	0	0	0	0	0.34	0	0	0	0	0	0	0	0.65	0	0
TRINITY_GG_70_c130_g1_i1	0	0	0	0.42	0	0	0	0	0	0	0	0	0	0	0	0	0	0
TRINITY_GG_70_c131_g1_i1	0	0	0	0	0	0	0	0	0	0	0	16.8	0	0	0	0	0	0
TRINITY_GG_70_c132_g1_i1	0.36	1.48	1.47	0.95	0.78	0	3.66	0	0	2.68	2.43	1.05	0.55	0	6.56	3.64	0	0.24	XP_047027196.1 uncharacterized protein LOC124635360 [Helicoverpa zea]	Exo_endo_phos PF03372.27; Exo_endo_phos_2 PF14529.10
TRINITY_GG_70_c133_g1_i1	0	0	0	0	0	0	0	0	0	0.28	0	0	0.82	0.87	0	0	0	0
TRINITY_GG_70_c134_g1_i1	0	0	0	0	0	0	0	0	0.28	0	0	0	0	0	0	0.91	0	0
TRINITY_GG_70_c135_g1_i1	0	0	0	0	0	0	35.14	0	0	0	0	0	0	0	0	0	0	0
TRINITY_GG_70_c136_g1_i1	0	3.27	0	1.35	0	0	0	0	0	2.15	0	0	0	0	0	0	0	0
TRINITY_GG_70_c137_g1_i1	0	0	0	0	0	0	0	0	0	0	0	0	0	0	3.73	0	0	0
TRINITY_GG_70_c138_g1_i1	0.2	0.11	0	0.05	0.22	0	0	0	0.06	0	0	0	0	0.21	0	0	0	0.24	GBP08873.1 hypothetical protein EVAR_78268_1 [Eumeta japonica]
TRINITY_GG_70_c139_g1_i1	0	0	0	0	0	1.07	0	0	0	0.89	0	0	0	0	0	0	0	0
TRINITY_GG_70_c140_g1_i1	0	0	0	0.41	0	0	0	0	0	0.32	0	0	0	0	0	0	0	0
TRINITY_GG_70_c141_g1_i1	0	0	0	0	0.14	0	0	0	0	0.17	0	0	0	0.51	0	0.27	0	0
TRINITY_GG_70_c142_g1_i1	0	0	0	0.1	0.13	0	0	0	0	0	0.46	0	0	0	0	0	0	0
TRINITY_GG_70_c143_g1_i1	0	0	0	0	0	0	0	0	0.38	0	0	0	0	0	0	0.15	0.51	0
TRINITY_GG_70_c144_g1_i1	0	0	0	0	0	0	0	0	0	2.62	0	0	3.72	0	0	0	0	0
TRINITY_GG_70_c145_g1_i1	0	0	0	1.44	0	0	0	0	0	0	0	0	0	0	0	0	0	0
TRINITY_GG_70_c146_g1_i1	0	0	0	0	0	0	0	0	0	0	0	0	0	0	8.87	0	0	0
TRINITY_GG_70_c147_g1_i1	0	0	0	0	0	0	0	0	0	0	0	0	0	0	0	0	0	1.66
TRINITY_GG_70_c148_g1_i1	0	0.42	0	0.47	0.05	0	1.02	0.41	0.3	0.41	0	0	1.01	0	0.53	0.38	0	0
TRINITY_GG_70_c150_g1_i1	0	0	0	0	0	0	0	0	0	0	0	0	0	0	0	0	0	0	KAG7305783.1 hypothetical protein JYU34_009916 [Plutella xylostella]	RVT_1 PF00078.31
TRINITY_GG_70_c151_g1_i1	0	0	0	0	0	0	0	0	0	0	0	0	0	0	0	0	0	0
TRINITY_GG_70_c152_g1_i1	0	0	0	0	0	0	0	0	0	0	0	0	0	0	0	0	9.95	0
TRINITY_GG_70_c153_g1_i1	0	0	0	0	0	0	0	0	0	0	0	0	0	0	0	0	0	0
TRINITY_GG_70_c154_g1_i1	0	0	0	0	0	0	0	0	2.11	0	0	0	0	0	0	0	0	0
TRINITY_GG_70_c155_g1_i1	0	0	10.19	0	0	0	0	0	0	0	0	0	0	0	0	0	0	0
TRINITY_GG_70_c156_g1_i1	0	0	0	0	0	0	0	0.16	0	0.21	0	0	0	0.64	0	0.16	0	0
TRINITY_GG_70_c157_g1_i1	0	0	0	0	9.91	0	0	0	3.35	4.52	0	13.84	0	0	0	0	0	0	XP_022827624.1 uncharacterized protein LOC111357240 [Spodoptera litura]
TRINITY_GG_70_c158_g1_i1	0	0	0	0	0	0	9.51	0	0	0	0	0	0	0	0	0	0	0
TRINITY_GG_70_c159_g1_i1	0	0.22	0	0.09	0.71	3.18	1.74	0.63	0.55	0.78	1.4	0	3.3	1.9	4.37	0.29	1.81	2.62
TRINITY_GG_70_c160_g1_i1	0	0	0	0	0	0	0	0	0	0	0	0	0	0	2.86	0	3.28	0	CAH2103828.1 unnamed protein product [Euphydryas editha]
TRINITY_GG_70_c161_g1_i1	0	0	0	0	0	0	0	0	3.21	0	0	0	0	0	0	0	0	0
TRINITY_GG_70_c162_g1_i1	0	0	0	0	0	0	0	0	0	0	0	0	0	0	0	0	0	5.35	CAH2103828.1 unnamed protein product [Euphydryas editha]
TRINITY_GG_70_c164_g1_i1	0	0	0	0	0	0	0	0	2.53	0	0	0	0	0	0	2.49	0	0
TRINITY_GG_70_c165_g1_i1	0	0	0	0	0	0	0	0	0.38	1.14	0	0	0	0	0	0	0	0
TRINITY_GG_70_c166_g1_i1	0	6.85	0	0	0	0	0	0	0	0	0	0	0	0	0	0	0	0
TRINITY_GG_70_c170_g1_i1	0	0	0	0	0	0	0	0	0	0	0	0	7.6	0	0	0	0	0
TRINITY_GG_70_c173_g1_i1	0	0	0	0	0	6.04	0	0	0	0	0	0	0	0	0	0	0	0
TRINITY_GG_70_c174_g1_i1	0	0	0	0	0	0	0	0.85	0	0	0	0	0	0	0	0	0	0
TRINITY_GG_70_c175_g1_i1	15.14	0	0	4.07	1.03	0	0	2.58	0.52	0.22	4.78	0	0	5.35	0	0.55	18.39	0
TRINITY_GG_70_c178_g1_i1	0	0	0	0	0	0	4.96	0	0	0	0	0	0	0	0	0	0	0
TRINITY_GG_70_c179_g1_i1	0	0	0	0	0	0	0	0	0	0.54	0	1.76	0	0	0	0	0	0
TRINITY_GG_70_c182_g1_i1	1.37	0	0	0	0	0	0	0	0	0	0	0	0	0	0	0	0	0
TRINITY_GG_70_c187_g1_i1	0	0	0	0	0	0	0	0	0	1.7	0	0	0	0	0	0	0	0
TRINITY_GG_70_c189_g1_i1	0	7.91	0	0	0	0	0	0	0	0	0	0	0	0	0	0	0	0
TRINITY_GG_70_c190_g1_i1	0	0	0	0	0	0	0	0	0	1.74	0	0	0	0	0	0	0	0
TRINITY_GG_70_c191_g1_i1	0	0	0	0	0	0	0	0	0	0	0	0	0	0	0	0	22.71	0
TRINITY_GG_70_c192_g1_i1	0	0	0	0	0	0	0	0.88	0	0	0	0	0	0	0	0	0	0
TRINITY_GG_71_c0_g1_i1	0	0	0	3.96	0	0	0	0	0	0	0	0	0	0	0	0	0	0
TRINITY_GG_72_c0_g1_i1	0	0	0	0	2.13	0	0	0	3.73	0	2.21	24.2	3.77	0	0	3.68	8.45	0	XP_045453762.1 tigger transposable element-derived protein 4-like [Melitaea cinxia]
TRINITY_GG_72_c0_g2_i1	0	0	0	0	0	0.47	0	0.18	0	0.65	0	0	0	0.71	0	0.24	0.52	0	XP_045541632.1 tigger transposable element-derived protein 4-like [Papilio machaon]
TRINITY_GG_72_c0_g3_i1	4.96	0	0	0	0	0	0	0	0	0	0	0	0	0	0	0	0	0	KAH9632963.1 hypothetical protein HF086_003005 [Spodoptera exigua]	DDE_1 PF03184.23
TRINITY_GG_72_c1_g1_i1	0	0	0	0	0	0	0	0	0	0	0	0	0	0	0	0	0	0	XP_037298024.1 uncharacterized protein LOC115444489 isoform X1 [Manduca sexta]
TRINITY_GG_72_c1_g1_i2	0	0	0	0	0	0	0	0	0	0	0	0	0	0.71	0	0	0.05	0
TRINITY_GG_73_c0_g1_i1	0	0	0	0.84	0	0	0	1.03	0	0	0	0	0	0	0	0	0	0	XP_026319270.1 uncharacterized protein LOC113229805 [Hyposmocoma kahamanoa]
TRINITY_GG_73_c1_g1_i1	0	0	0	0	0	7.18	0	0	0	0	0	0	0	0	0	0	0	0
TRINITY_GG_74_c0_g1_i1	0	1.01	0	0	0	0	0	0	0	0	0	0	0	0	0	0	1.79	0
TRINITY_GG_74_c0_g2_i1	0	0	0	0	0	0	0	0	0	0	0	0	0	0	0	0	0	0
TRINITY_GG_74_c0_g2_i2	0	0	0	0	0	0	0	1.63	0	0	0	0	0	0	0	0	0	0
TRINITY_GG_74_c1_g1_i1	0	0	0	0	0.31	0	0	0	0	0	0	0	0	0	0	0	2.14	0
TRINITY_GG_74_c1_g2_i1	0	0	0	0	0	0	0.93	0	0	0.21	0	0	0	0.33	0	0	0	0
TRINITY_GG_74_c1_g3_i1	0	0	0	0	0	0	0	1.1	0.47	0	0	0	0	0	0	0	0	0
TRINITY_GG_74_c2_g1_i1	0	0	0	0	0	0	0	0	0	1.35	0	0	0	0	0	0	0	0
TRINITY_GG_74_c3_g1_i1	0	0	1.03	0	0	0	0	0	0	0	0	0	1.03	0	0	0	0	0
TRINITY_GG_74_c4_g1_i1	0	0.4	0	0	0.2	0	0	0.38	0	0	0	0	0	0	0	0	0	0
TRINITY_GG_74_c6_g1_i1	0	0	0	0	0.5	0	0	0	0	0	0	0	0	0	0	0	0	0
TRINITY_GG_74_c7_g1_i1	0	0.34	0	0	0.51	0	0	0.16	0	0	0	0	0	0	0	0	0	0
TRINITY_GG_74_c8_g1_i1	0	0	0	1.32	0	9.72	0	0	0	0	0	0	0	0	0	0	0	0
TRINITY_GG_74_c9_g1_i1	0	0.58	1.03	0	0	0	0	0	0	0	0	0	0	0	0	0	0	0	CAB3222369.1 unnamed protein product [Arctia plantaginis]
TRINITY_GG_74_c10_g1_i1	0	0	0	0	0.19	0	0	0	0	0.45	0	0	0	0	0	0	0	0
TRINITY_GG_75_c0_g1_i1	0	0	0	0	0	0	0	0	0	0	0	0	0	0	0	4.96	0	0
TRINITY_GG_76_c0_g1_i2	0	0.14	0.21	0.02	0.1	0.3	0	0	0	0.06	0	0.61	0.14	0	0	0.09	0	0
TRINITY_GG_76_c0_g1_i4	0	0	0	0	0	0	0	0	0	0	0	0	0	0	0	0	0	0
TRINITY_GG_76_c1_g1_i1	0	0.8	0	0	0	0	1	0	0	1.75	0	0	0	0	0	0	0	0
TRINITY_GG_77_c0_g1_i1	0	2.27	1.38	0.86	4.24	1.21	0.71	0.13	0.8	2.08	2.87	0.65	3.24	0	0.24	0.69	0.22	0
TRINITY_GG_78_c0_g1_i1	0	0.13	0.51	0.25	0.26	0.37	0	0	0	0	0	0	0.21	0	0	0	0.2	0
TRINITY_GG_78_c0_g2_i1	0	0	0	0.17	0	0	0	0	0.35	0	0	0	0	0	0	0.2	0	0
TRINITY_GG_78_c0_g3_i1	0	0.31	0	0	1.23	0	0	0	0.13	0.18	0	0.69	1.05	0	0	0	0	0	GBP29091.1 hypothetical protein EVAR_17625_1 [Eumeta japonica]
TRINITY_GG_79_c0_g1_i1	0	0	0	0	0.03	0	0	0	0	0	0	0	0	0	1.11	0	0	0	XP_026749459.3 LOW QUALITY PROTEIN: uncharacterized protein LOC113510208 [Galleria mellonella]
TRINITY_GG_80_c0_g1_i1	0.66	0.63	0.11	0	0.16	0	0	0.09	0.21	0.09	0	0.41	0	0	0.19	0	0	0.38	XP_026749459.3 LOW QUALITY PROTEIN: uncharacterized protein LOC113510208 [Galleria mellonella]
TRINITY_GG_80_c0_g2_i1	0	0	0.87	0.02	0.83	0	0	0	0	0.28	0	0.7	0	0	0	0.01	0	0	XP_013139165.1 PREDICTED: craniofacial development protein 2-like, partial [Papilio polytes]
TRINITY_GG_81_c0_g1_i1	0	0	0	0	0	0	0	0	0.27	0	0	0	0	0	0	0.3	0	0	KAJ8735838.1 hypothetical protein PYW07_007458 [Mythimna separata]
TRINITY_GG_81_c1_g1_i1	0	0	0	0	0	4.28	0	0	0	0	0	0	0	0	0	0	0	0
TRINITY_GG_82_c0_g1_i1	0	0	0	0	0	0	0	0	0	0	0	0	0	0	13.39	0	0	0
TRINITY_GG_83_c0_g1_i1	0	0	0	0	0	0	0	0	0.34	0	0	0	0	0	2.59	0	2.82	0	CAH0699751.1 unnamed protein product [Spodoptera exigua]
TRINITY_GG_83_c0_g1_i4	0	0	0	0	0	0	0	0	0.36	1.08	4.24	0	0	0	0	0.39	3.04	0	CAH0699752.1 unnamed protein product [Spodoptera exigua]
TRINITY_GG_84_c0_g1_i1	0	0.07	0	0.59	0	0	0	0.15	0	0	0	0.53	0	0	0.64	0	0	0
TRINITY_GG_84_c1_g1_i1	0	3.82	0	6.47	3.97	8.82	0	0.81	0.79	0.39	0	0	0.97	1.03	0	0	0	0
TRINITY_GG_85_c0_g1_i2	0	0	0	0	0	0	0	0.05	0	0	0	0	0	0.17	0	0.2	0	0	CAG9118032.1 unnamed protein product [Plutella xylostella]	Asp_protease PF09668.14; RVP PF00077.24; RVT_1 PF00078.31	aspartic-type endopeptidase activity GO:0004190
TRINITY_GG_85_c0_g2_i1	0	2.38	0	0	0	0	0	0	1.14	0	0.61	0	0	0	0	0	0	0	KAF9412800.1 hypothetical protein HW555_008803, partial [Spodoptera exigua]	DDE_3 PF13358.10
TRINITY_GG_85_c1_g1_i1	0	0.92	0	0.14	0.19	2.11	0.34	0	0.77	2.65	0.13	0	0.65	0	0	0.66	3.79	0.4
TRINITY_GG_86_c0_g1_i1	0	0	0	0	0	0.85	0	0	0.15	0	0	0	1.53	0.66	0	0.06	0	0	XP_021181448.2 coiled-coil domain-containing protein 93 [Helicoverpa armigera]	CCDC93_N PF21673.1
TRINITY_GG_86_c0_g1_i2	0.62	0	0	0	0	0	0.62	0.48	0.83	0.62	0.68	0	0	0	0	0.27	0.49	2.05	XP_021181448.2 coiled-coil domain-containing protein 93 [Helicoverpa armigera]	CCDC93_N PF21673.1
TRINITY_GG_86_c1_g1_i1	0	0	0	0	0	0	0	0	0.82	0	2.95	0	0	0	0	0	0	0
TRINITY_GG_87_c0_g1_i1	0	0	0	0	0	0	0	0	0	0.41	0	0	0	0	1.03	0	0	0
TRINITY_GG_87_c1_g1_i1	0	0	0	0	0	0	0	0	0	0.51	0	3.35	0	0	0	0	0	2.63
TRINITY_GG_87_c2_g1_i1	0	0	0	0.19	0	0.71	0	0	0.4	0.29	3.3	0	0	0	0	0.12	0	0
TRINITY_GG_88_c0_g1_i1	0	0	0	1.77	2.22	0	0	2.18	3.67	0	0	0	0	0	0	3.65	0	0
TRINITY_GG_88_c0_g2_i1	5.45	7.52	4.81	6.84	6.36	4.29	5.41	4.69	3.74	7.86	14.42	12.31	10.85	14.91	12.31	11.76	9.94	13.12	CAB3233461.1 unnamed protein product [Arctia plantaginis]	F-box PF00646.37; F-box-like PF12937.11
TRINITY_GG_88_c0_g2_i10	0.48	0.4	0.1	0.12	0.09	0.77	0.16	0.44	0.39	0.69	0	0.54	0	0	0.15	0.22	0	0.51	CAB3233461.1 unnamed protein product [Arctia plantaginis]	F-box PF00646.37; F-box-like PF12937.11
TRINITY_GG_88_c0_g2_i11	0.58	0	0	0	0.77	0	0	0	0	0	0	0	0	0	0	0	0	0	CAB3233461.1 unnamed protein product [Arctia plantaginis]
TRINITY_GG_88_c0_g2_i3	0	0	0	0	0	0	0	0	0.18	0	0.6	0	1.05	0	0	0.21	0	0	CAB3233461.1 unnamed protein product [Arctia plantaginis]
TRINITY_GG_88_c0_g2_i5	0	0	0	0	0	0	0	0.19	0	0.14	0	0	0	0	0	0	1.4	0	CAB3233461.1 unnamed protein product [Arctia plantaginis]	F-box PF00646.37; F-box-like PF12937.11
TRINITY_GG_88_c0_g2_i7	0	0	0	0	0	0	0	0	0	0	0.2	0	0	0.64	0	0	0.82	0	CAB3233461.1 unnamed protein product [Arctia plantaginis]
TRINITY_GG_88_c0_g2_i9	0	0	0	0	0	0	0	0	0	4.74	0	0	3.37	0	0	0	0	0
TRINITY_GG_88_c0_g3_i1	0.13	1	0.91	0.2	0.52	0	1.03	0.44	0.68	0.93	2.44	1.96	0.74	0.66	0.77	1.14	0	1.48	CAB3233461.1 unnamed protein product [Arctia plantaginis]
TRINITY_GG_88_c1_g1_i1	0.46	0.26	1.25	0.05	0.19	0.18	0	0.06	0.1	0.65	0.24	2.37	0.21	0.24	0	0.25	0.96	0.45
TRINITY_GG_88_c1_g2_i1	0	0	0	0.42	0	1.56	0	1.02	0.87	0	0	0	0	0	4.96	0.46	0	0
TRINITY_GG_88_c2_g1_i2	0.68	0.39	0.2	0.16	0.6	0.41	0.41	0.19	0.16	0.38	0.18	0	0.16	0.9	0.91	0.31	0.14	0.61	XP_033212386.1 protein GVQW3-like [Belonocnema kinseyi]	HTH_24 PF13412.10; HTH_32 PF13565.10; HTH_48 PF17906.5
TRINITY_GG_88_c3_g1_i1	0.21	0.12	0	0.09	0.4	0	0	0.1	0.09	0.46	0.43	0	0	0.6	0	0.4	0.35	0.2
TRINITY_GG_88_c4_g1_i1	0	0	0	0	0.42	0	0	0.4	0	0	0	0	0	0	0	0.14	0	0	CAB3230818.1 unnamed protein product [Arctia plantaginis]	RVT_1 PF00078.31
TRINITY_GG_88_c4_g2_i1	2.18	0	0	0	0.21	0	0	0	0	0	0	0	0	0	1.69	0.47	1.87	0	CAB3260936.1 unnamed protein product [Arctia plantaginis]	RVT_1 PF00078.31
TRINITY_GG_88_c5_g1_i1	3.4	8.33	9.97	0.67	2.53	0	10.79	1.63	4.56	4.69	19.13	17.18	2.97	6.32	9.39	5.65	2.93	6.74
TRINITY_GG_88_c6_g1_i1	0.56	0	0	0.12	0.15	0	0.49	0	0	0	1.58	0	0.5	0	0	0.14	0.48	0
TRINITY_GG_88_c7_g1_i1	0	1.35	0	0	0	0	1.47	0	0.19	0	0	0	0	0	0	0	0	0
TRINITY_GG_88_c8_g1_i1	0	0	0	0	0	0	0	0	0	0	0	0	0	0	0	1.47	0	0
TRINITY_GG_88_c9_g1_i1	0	0.96	0	0.39	0	2.9	1.55	0.95	0.81	1.21	0	0	1.72	1.83	0	0.43	0	0
TRINITY_GG_88_c10_g1_i1	0	4.18	3.3	0	1.08	0	0	0	0	1.36	19.08	0	0	0	0	1.82	0	0
TRINITY_GG_88_c11_g1_i1	0	0	0	0	0.39	0	0	0	0	0	0	0	0	0	0	0	1.35	0
TRINITY_GG_88_c12_g1_i1	0	0	0	0	0	0	0	0	0	0	8.91	0	0	0	0	0	0	0
TRINITY_GG_89_c0_g1_i1	0	0	0	0	0	0	0	0	0	0	0	0	0	0	0	0	0	0	CAH0596328.1 unnamed protein product [Chrysodeixis includens]
TRINITY_GG_89_c0_g1_i2	0	0	0	0	0	0	0	0	0	0	0	0	2.29	0	0	0.42	4.88	0	CAH0596328.1 unnamed protein product [Chrysodeixis includens]
TRINITY_GG_89_c0_g1_i3	0	0	0	0	0	0	0	0	0	0.3	0	0.58	0	0	0.85	0.37	0	0	CAH0596328.1 unnamed protein product [Chrysodeixis includens]
TRINITY_GG_89_c0_g2_i1	0	0	0	0	0	0	0	0	0	0	0.57	2.22	0	0	0	0	0	0	KAJ8711743.1 hypothetical protein PYW08_008697 [Mythimna loreyi]
TRINITY_GG_89_c1_g1_i1	0	0	0	0	0	0	0	0	0	0	0	0	0	0	0	0	0	0
TRINITY_GG_89_c2_g1_i1	0	0	0	0	0	0	0	0	0	0	0	0	0	0	0	0.94	4.35	0
TRINITY_GG_90_c0_g1_i1	0	0	0	0	0	0	0	0	0	0	0	0	0	0	0	0	0	0
TRINITY_GG_90_c0_g2_i1	0	0	0	0	0	0	0	0	0.33	0	0	0	0	1.51	2.57	0	0	0
TRINITY_GG_91_c0_g1_i1	0	0	0	0	0	0	0	0	0	0	0	0	0	0	0	0	0	0
TRINITY_GG_92_c0_g1_i1	0	0	0	0.67	0	0	0	0	0	0	10.09	0	0	0	0	0	0	0	XP_026743979.1 uncharacterized protein LOC113505464 isoform X6 [Trichoplusia ni]
TRINITY_GG_93_c0_g1_i1	0	0	0	0.09	0.13	0	0	0	0.35	0.25	0	0	0	0	0	0.1	0.51	0	CAF4761859.1 unnamed protein product [Pieris macdunnoughi]
TRINITY_GG_93_c0_g2_i1	0	0	0	0	0	0	0	0.69	0.08	0.3	0	2.26	0	0	0	0	0	0	KAF9424858.1 hypothetical protein HW555_000159 [Spodoptera exigua]
TRINITY_GG_93_c1_g1_i1	0	0	0	0.11	0	0	0	0.12	0.44	0	0	0	2.08	1.11	0	0	0	0	KAF9824721.1 hypothetical protein SFRURICE_010328 [Spodoptera frugiperda]
TRINITY_GG_94_c0_g1_i1	0	0	0	0	0	0	0	0	0	0	0	0	0	0	0	0	0	0.53	XP_049885261.1 piggyBac transposable element-derived protein 3-like [Pectinophora gossypiella]
TRINITY_GG_94_c0_g2_i1	0	0	0	0	0	0	0	0	0	0	0	0	0	0	0	0	0	0
TRINITY_GG_94_c0_g3_i1	1.12	0.36	1.81	0.55	0	3.63	0.32	2.11	0	2.13	6.45	0	1.83	0	0	0	0	2.75	XP_061729026.1 uncharacterized protein K02A2.6-like [Cydia pomonella]
TRINITY_GG_94_c3_g1_i1	0	0	0	0	0	0	0	0	0	0	1.51	0	0	0	6.29	0	0	0	KAG7295050.1 hypothetical protein JYU34_022520 [Plutella xylostella]	RT_RNaseH PF17917.5; RT_RNaseH_2 PF17919.5
TRINITY_GG_94_c6_g1_i1	0	0	0	0	0	0	0	0	0	0	0	0	0	0	0	0	0	11.88	XP_045446614.1 uncharacterized protein LOC123654773 [Melitaea cinxia]
TRINITY_GG_94_c7_g1_i1	3.56	0	0	0	0	0	0	0	0	0	0	0.98	0	0	0	0	0	0
TRINITY_GG_94_c8_g1_i1	1.72	0	0.27	0.59	0	1.71	0	0.26	0	0	0	3.25	1.77	0	0	0.74	4.35	0	XP_061729026.1 uncharacterized protein K02A2.6-like [Cydia pomonella]	rve PF00665.30
TRINITY_GG_94_c9_g1_i1	0	0	0	0	0	0	0	1.22	0	0	6.63	4.57	0	9.36	0	0	8.6	3.75
TRINITY_GG_94_c10_g1_i1	0	0	0	0	0	0	5.36	0	0	0	0	0	0	0	0	0	0	0
TRINITY_GG_94_c11_g1_i1	0	0	0	0	0	0	0	2.24	0	0	0	0	0	0	0	0	0	0
TRINITY_GG_94_c12_g1_i1	0	0	0	0	0	0	0	0	0	0	0	0	0	0	0	0	0	0	KAG7299311.1 hypothetical protein JYU34_016233 [Plutella xylostella]	Integrase_H2C2 PF17921.5; zf-H2C2 PF09337.14
TRINITY_GG_94_c13_g1_i1	0	0	0	0	0	0	0	0	0	0	0	0	0	0	0	0	0	0	KAF9803162.1 hypothetical protein SFRURICE_018313 [Spodoptera frugiperda]
TRINITY_GG_94_c14_g1_i1	0	0	6.6	0	0	0	0	0	0	0	0	0	0	0	0	0	0	0
TRINITY_GG_94_c15_g1_i1	0	0	0	3.03	0	0	0	0	3.15	0	0	6.77	0	0	0	0	0	0
TRINITY_GG_95_c0_g1_i1	0	0	0	0	0	0	0	0	0.91	0	0	0	10.69	0	0	0	0	0	KAF9416078.1 hypothetical protein HW555_006490 [Spodoptera exigua]
TRINITY_GG_95_c1_g1_i1	0	0	0	0.25	0	0	0	0	0.26	0	0	0.46	0	0	0.37	0	0	0	KAF9416078.1 hypothetical protein HW555_006490 [Spodoptera exigua]
TRINITY_GG_96_c0_g1_i1	0	0	0	0	0	0	0	0	0	0	0	0	0	2.37	0	0	0	0
TRINITY_GG_96_c0_g2_i1	0	0	0	0	0	0	0	0	0	0.38	0.57	0	0	0	1.06	0	0	0
TRINITY_GG_97_c0_g1_i1	0	0	0	0	0	0	0	0	0.06	0.34	0	0	0	0	0	0.04	4.99	0	CAF4761876.1 unnamed protein product [Pieris macdunnoughi]
TRINITY_GG_98_c0_g1_i1	0	0	0	0	0	0	0	0.06	0	0	0	0	0	0	0	0	0	0	XP_028166266.1 uncharacterized protein LOC114357040 [Ostrinia furnacalis]	RVT_1 PF00078.31
TRINITY_GG_98_c0_g2_i1	0	0	0	0	0.01	0	0	0.01	0.02	0	0.52	6.35	0	0.98	0	0.21	0.85	0	KAH9645705.1 hypothetical protein HF086_003378 [Spodoptera exigua]	Exo_endo_phos PF03372.27
TRINITY_GG_98_c0_g3_i1	0	0	0	0	0	0	0	0.16	0.1	0	0	0	0.61	0	0	0.12	0.36	0	KAG7305783.1 hypothetical protein JYU34_009916 [Plutella xylostella]	RVT_1 PF00078.31
TRINITY_GG_99_c0_g1_i1	0	0	0	0.44	0	0	0	3	0	0	0	0	0	0	0	0	0	3.49
TRINITY_GG_100_c0_g1_i1	0	0	0	0	0.3	0	0	0	0	0	0	0	0	0	0	0	0	0	XP_045764998.1 uncharacterized protein LOC123867153 [Maniola jurtina]
TRINITY_GG_101_c0_g1_i1	0	0.32	7.21	0.85	1.09	1.87	0	0	1.18	0	0	1	0	1.36	0.58	0	0	0	XP_045450960.1 uncharacterized protein LOC123659836 [Melitaea cinxia]
TRINITY_GG_102_c0_g1_i1	0	0	0	0	0	0	0	0	0	0	0	0	0	0	0	0	0	0	XP_061706714.1 uncharacterized protein LOC133517414 [Cydia pomonella]
TRINITY_GG_102_c0_g1_i2	0	0	0	0	0	0	0	0	0	0	0	0	0	0	0	0	0	0	XP_048485280.1 uncharacterized protein LOC125490348 [Plutella xylostella]
TRINITY_GG_103_c0_g1_i1	0	0	0	1.08	0	0	0	0.87	0	0	0	0	0	0	0	0	0	0
TRINITY_GG_104_c0_g1_i1	83.18	40	16.55	97.64	79.02	134.89	18.45	56.8	25.53	94.49	6.32	0.52	102.23	139.1	14.48	3.8	76.17	2.98	CAH2097769.1 unnamed protein product [Euphydryas editha]
TRINITY_GG_104_c0_g2_i1	0	3.99	0	0.83	0.8	0	0	0.73	1.6	2.76	3.19	0	1.38	0	7.36	2.29	1.53	0	CAH2097769.1 unnamed protein product [Euphydryas editha]
TRINITY_GG_104_c0_g2_i2	18.31	14.46	5.55	22	16.41	22.31	6.51	9.25	8.58	28.69	10.65	8.76	39.21	37.9	12.69	6.37	17.13	12.23	CAH2097769.1 unnamed protein product [Euphydryas editha]
TRINITY_GG_104_c0_g3_i1	18.37	19.64	68.66	26.02	16.14	28.3	7.95	6.41	7.54	26.59	111.55	119.97	20.42	54.32	18.47	23.7	11.48	10.61
TRINITY_GG_104_c0_g4_i1	2.94	3.64	3.91	5.65	3.66	3.13	1.98	2.72	4.52	19.2	32.68	24.92	25.69	24.36	24.47	13.84	12.55	14.79	CAB3225491.1 unnamed protein product [Arctia plantaginis]	Ank PF00023.34; Ank_2 PF12796.11; Ank_4 PF13637.10; Ank_5 PF13857.10
TRINITY_GG_104_c1_g1_i1	1.29	0.64	0	9.75	1.94	1.92	3.13	0.31	0.27	3.96	0	0	2.26	14.48	0	0	5.55	1.05
TRINITY_GG_105_c0_g1_i1	0	0	0	0	0	0	0	0	0	0	0	0	0	0	0	0	0	0	XP_037876423.1 uncharacterized protein LOC119630595 [Bombyx mori]	RVT_1 PF00078.31
TRINITY_GG_106_c0_g1_i1	0	0	0	0	1.04	0	0	0	0	0	0	0	0	0	0	0.46	0	0
TRINITY_GG_107_c0_g1_i1	0	0	0	0	0	0	0	0	0.29	0	0	0.75	0	0	0	0	0.93	0	XP_047027178.1 uncharacterized protein LOC124635343 [Helicoverpa zea]
TRINITY_GG_108_c0_g1_i1	0	0	0	0	0.33	0	0	0	0	0	0	0	0	0	0	0	0	0	XP_028174015.1 uncharacterized protein LOC114362705 [Ostrinia furnacalis]
TRINITY_GG_108_c1_g1_i1	0	0	0	0	0	0	0	0	0	0	0	0	0	0	0	0	0	0	KAI8431411.1 hypothetical protein MSG28_015933 [Choristoneura fumiferana]
TRINITY_GG_109_c0_g1_i1	0	0	0	0	0	0	0	0	0	0	0	0	0	0	0	0	0	0	XP_037298294.1 uncharacterized protein LOC119190434 [Manduca sexta]
TRINITY_GG_110_c0_g1_i1	0	0	0	0.14	0	0	0	0	0	0	0.97	0	0	0	0	0	0	0.23	KAJ8722705.1 hypothetical protein PYW07_003885 [Mythimna separata]
TRINITY_GG_110_c0_g1_i2	0	0	0	0	0	0	0	0	0	0	0	0	0	0	0	0.52	0	0
TRINITY_GG_111_c0_g1_i1	0	0.18	0	0.58	0.52	0.46	0	0.08	0.08	1.47	0	0	0	2.02	0.52	0.55	0	0.4	XP_057329826.1 testis-specific H1 histone-like [Microplitis mediator]
TRINITY_GG_111_c0_g1_i2	0.4	1.04	0.93	0.13	1.18	1.61	0	0.29	0.52	0.31	2.07	0	0.35	0	0	0.11	0.34	0	XP_057329826.1 testis-specific H1 histone-like [Microplitis mediator]
TRINITY_GG_112_c0_g1_i1	0	0.26	0.2	0.32	0.39	0.4	0	0.38	0.42	0.7	0.5	0.47	1.22	0	0.96	0.93	1.75	1.07	CAB3233417.1 unnamed protein product [Arctia plantaginis]	APH PF01636.27; Choline_kinase PF01633.24; DUF1679 PF07914.15; EcKL PF02958.24
TRINITY_GG_112_c0_g1_i2	0.57	0.45	0.88	0.69	0.38	0.48	0.56	0.14	0.2	0.65	0	1.77	0.44	1.11	0.94	0	0.67	0.34	CAB3233417.1 unnamed protein product [Arctia plantaginis]	DUF1679 PF07914.15; EcKL PF02958.24
TRINITY_GG_112_c0_g1_i3	0.33	0.2	0	0.04	0.06	0	0	0.29	0.36	0.55	0.47	0.44	0.21	1.17	0.13	0.38	0.27	1.21	CAB3233417.1 unnamed protein product [Arctia plantaginis]	DUF1679 PF07914.15; EcKL PF02958.24
TRINITY_GG_112_c0_g1_i4	0	0	0	0	0	0	0	0.24	0.29	0.62	0	0	0	0	0	0.42	0.17	0	CAB3233417.1 unnamed protein product [Arctia plantaginis]	DUF1679 PF07914.15; EcKL PF02958.24
TRINITY_GG_113_c0_g1_i1	0	0	0	0	0	0.38	0	0.19	0.06	0	0	0	0.55	0	0	0	0	0
TRINITY_GG_114_c1_g1_i1	0	0	0	0	0	0	0	0	0	0	0	0	0	0	0	0.79	0	0
TRINITY_GG_114_c2_g1_i1	0	0	0	0	0	0	0	0	0	0	0	0	0	0	0	0	14	0	CAH2089378.1 unnamed protein product [Euphydryas editha]
TRINITY_GG_115_c0_g1_i1	0	0	0	0	0	0	0	0	0	1.56	0	0	0	0	0	0	0	0	CAH2101323.1 unnamed protein product [Euphydryas editha]	Exo_endo_phos PF03372.27; Exo_endo_phos_2 PF14529.10
TRINITY_GG_116_c0_g1_i1	0	0	0	0	0	0	0	0	0	0	0	0	0	0	0	0	0	0
TRINITY_GG_117_c0_g1_i1	0	0	0	0	0	0	0	0	0	0	0	0	0	0	0	0	0	0	CAH0732046.1 unnamed protein product, partial [Brenthis ino]
TRINITY_GG_118_c0_g1_i1	0	0	0	0.89	0.89	0	0	0	0	0	0	0	3.97	0	0	0.49	0	0
TRINITY_GG_119_c0_g1_i1	0	0	0	0	0	0	0	0	0	0	0	0	0	0	0	0	0	0	CAH0716696.1 unnamed protein product, partial [Brenthis ino]	gag_pre-integrs PF13976.10
TRINITY_GG_120_c0_g1_i1	0	0	0	0	0	0	0	0	0	0	0	0	0	0	0	0	0	0
TRINITY_GG_120_c0_g1_i2	0	0	0	0	0	0	0	0	0	0	0	0	0	0	0	0	0	0
TRINITY_GG_120_c0_g1_i3	0	0	0	0.42	0.27	0	0	0	0	0.32	1.81	0	0	0	0	0.25	0	0	KAF9796768.1 hypothetical protein SFRURICE_012619 [Spodoptera frugiperda]
TRINITY_GG_120_c0_g2_i1	0.14	0	0	0	0.14	0	0.07	0.05	0.08	0.07	0	0.09	0.13	0	0.14	0.1	0.12	0.07	XP_049886464.1 uncharacterized protein LOC126380934 [Pectinophora gossypiella]	DDE_1 PF03184.23; HTH_psq PF05225.20; HTH_Tnp_Tc5 PF03221.20
TRINITY_GG_121_c0_g1_i10	0	0	0	0	0.25	0.59	0	0	10.99	13.52	36.89	21.03	25.3	3.94	33.3	62.38	14.06	22.77	KAI5632161.1 protein kinase domain-containing protein [Phthorimaea operculella]	ABC1 PF03109.20; Pkinase PF00069.29; Pkinase_fungal PF17667.5; PK_Tyr_Ser-Thr PF07714.21	protein kinase activity GO:0004672; ATP binding GO:0005524; protein kinase activity GO:0004672
TRINITY_GG_121_c0_g1_i12	31.73	28.92	10.62	8.16	17.71	11.59	26.8	30.23	29.53	49.14	17.25	16.52	50.81	51.53	39.51	23.62	52.31	33.22	KAJ8709588.1 hypothetical protein PYW08_009592 [Mythimna loreyi]	ABC1 PF03109.20; Pkinase PF00069.29; Pkinase_fungal PF17667.5; PK_Tyr_Ser-Thr PF07714.21	protein kinase activity GO:0004672; ATP binding GO:0005524; protein kinase activity GO:0004672
TRINITY_GG_121_c0_g1_i2	0.04	0.05	0.04	0.08	0.09	0.04	0.12	0.25	0.41	0.55	0.33	0.37	0.66	0.42	0.86	0.43	0.32	0.84	XP_049704955.1 casein kinase I-like isoform X3 [Helicoverpa armigera]	ABC1 PF03109.20; Pkinase PF00069.29; Pkinase_fungal PF17667.5; PK_Tyr_Ser-Thr PF07714.21	protein kinase activity GO:0004672; ATP binding GO:0005524; protein kinase activity GO:0004672
TRINITY_GG_121_c0_g1_i3	0	0	0	0	0.03	0	0	0.24	0.2	0.16	0	1.1	0.64	0.25	0	0.85	1.12	0.48	KAI5632161.1 protein kinase domain-containing protein [Phthorimaea operculella]	ABC1 PF03109.20; Pkinase PF00069.29; PK_Tyr_Ser-Thr PF07714.21	protein kinase activity GO:0004672; ATP binding GO:0005524; protein kinase activity GO:0004672
TRINITY_GG_121_c0_g1_i4	0	0	0	0	0	0	0	0	0	0.41	0	0	0	1.29	0	0.6	0	2.21	CAH0697183.1 unnamed protein product [Spodoptera exigua]
TRINITY_GG_121_c0_g1_i5	1.11	0.53	0.56	0.4	0.98	0.66	0.77	0.67	0.7	1.82	1.63	2.13	2.69	2.03	2.5	1.26	1.45	1.89	KAJ8709588.1 hypothetical protein PYW08_009592 [Mythimna loreyi]	ABC1 PF03109.20; Pkinase PF00069.29; Pkinase_fungal PF17667.5; PK_Tyr_Ser-Thr PF07714.21	protein kinase activity GO:0004672; ATP binding GO:0005524; protein kinase activity GO:0004672
TRINITY_GG_121_c0_g1_i7	6.86	3.44	3.04	1.12	2.03	2.41	4.23	6.72	8.16	12.81	5.96	5.34	9.52	9.59	7.71	12.86	13.37	7.1	XP_047036194.1 casein kinase I isoform X3 [Helicoverpa zea]	ABC1 PF03109.20; Pkinase PF00069.29; Pkinase_fungal PF17667.5; PK_Tyr_Ser-Thr PF07714.21	protein kinase activity GO:0004672; ATP binding GO:0005524; protein kinase activity GO:0004672
TRINITY_GG_121_c0_g1_i8	34.74	19.35	26.26	33.56	34.51	35.07	10.25	10.15	11.52	11.79	12.49	12.48	16.98	14.41	13.88	15.76	13.93	10.71
TRINITY_GG_121_c0_g2_i1	31.93	26.77	26.55	22.24	26.87	15.64	40.44	52.55	48.87	30.73	25.5	21.36	29.03	24.19	27.05	32.25	41.18	34.55	XP_028166584.1 uncharacterized protein LOC114357260 [Ostrinia furnacalis]	AcetylCoA_hyd_C PF13336.10
TRINITY_GG_121_c0_g2_i2	0	1.44	12.25	3.23	0	1.07	1.59	0.73	0.48	0.23	0	0	0	0.25	0	0.45	0	0.44	XP_028166584.1 uncharacterized protein LOC114357260 [Ostrinia furnacalis]
TRINITY_GG_121_c0_g3_i2	46.19	40.12	45.11	38.95	63.68	41.61	30.96	37.89	39.25	35.14	19.3	21.94	40.34	44.03	45.36	40.88	38.89	46.97	XP_013185166.1 serine/threonine-protein phosphatase PP2A 65 kDa regulatory subunit [Amyelois transitella]	Cnd1 PF12717.11; HEAT PF02985.26; HEAT_2 PF13646.10; HEAT_EZ PF13513.10; Htt_N-HEAT_1 PF20926.1; PDS5 PF20168.2; SCD PF21581.1; Vac14_Fab1_bd PF12755.11
TRINITY_GG_121_c0_g3_i3	0.12	0.27	0	0.1	0.13	0	0	0.03	0.03	0.17	0	0.14	0.37	0	0	0	0.11	0.23	XP_013185166.1 serine/threonine-protein phosphatase PP2A 65 kDa regulatory subunit [Amyelois transitella]	HEAT PF02985.26; HEAT_2 PF13646.10; HEAT_EZ PF13513.10; Vac14_Fab1_bd PF12755.11
TRINITY_GG_121_c0_g4_i1	0	0	0	0	0.89	1.33	0	0.43	0.37	0.55	1.44	0	0	1.67	1.42	1.59	0	0
TRINITY_GG_121_c0_g5_i1	0	0	0	0.02	0.05	0	0	0	0.08	0.6	0.45	0.67	0.84	0.24	0.81	0.4	0.42	0.76
TRINITY_GG_121_c0_g6_i1	301.85	256.68	224.85	244.41	294.45	194.05	361.05	360.18	350.5	148.47	81.74	70.26	149.45	146.51	150.57	149.84	177.1	166.44	AKM20772.1 V-ATPase subunit B [Agrotis ipsilon]	ATP-synt_ab PF00006.29
TRINITY_GG_121_c0_g7_i1	0.07	0	0	0.02	0	0	0	0	0	0.76	0.63	0.2	0.2	1.12	0.85	0.41	0.43	0.07
TRINITY_GG_121_c1_g1_i1	0.07	0.04	0	0	0	0.12	0	0.02	0.12	0.33	0.41	0.41	0.14	0.22	0.15	0.32	0.25	0.15
TRINITY_GG_121_c1_g2_i1	0	0	0.62	0	0.1	0	0	0.05	0.09	0.12	0.2	1.22	0.51	0.36	1.42	0.26	0	0.55
TRINITY_GG_121_c1_g3_i1	0	0	0	0	0	0	0	0	0.14	0.98	0	0	0	3.02	0	0.16	0	1.12
TRINITY_GG_121_c2_g1_i1	0	0	0	0.1	0	0.34	0	0	0	0	0.51	0	0.31	0.11	0.34	0.22	0	0.12
TRINITY_GG_121_c2_g1_i2	0	0	0.57	0.11	0.09	0.19	0	0.04	0	0.22	0	0.23	0.03	0	0	0.11	0.15	0
TRINITY_GG_121_c2_g2_i1	0.38	0.42	1.98	0.08	0	0.32	0	0.34	0.12	0.36	0	0	0	0	0	0.1	0	0
TRINITY_GG_121_c3_g1_i1	0	0	0.86	0	0	0	0	0	0	0	0	0	0	0.81	0	0.22	0	0
TRINITY_GG_121_c4_g1_i1	0	0	0	0	0	0	0	0.12	0.54	0	0	0	0	0	0	0.25	0	0
TRINITY_GG_121_c5_g1_i1	0	0	0	0	0	0	0	0.18	0.71	0.23	0	0	0	0	0	0	0	0	CAD0205574.1 unnamed protein product [Chrysodeixis includens]	ATP-synt_ab PF00006.29; ATP-synt_ab_N PF02874.27	ATP metabolic process GO:0046034
TRINITY_GG_121_c6_g1_i1	0	0	0	0	0	0	0	0	0	1.03	0	2.02	0.74	0.4	1.11	0.64	0.71	0.38
TRINITY_GG_121_c7_g1_i1	0	0	0	0	0	0	0	0	1.14	0	0	0	0	0	0	0	0	0	XP_026490233.1 uncharacterized protein LOC113396493 isoform X1 [Vanessa tameamea]
TRINITY_GG_121_c7_g1_i2	0	0	0	0	0	0	0	0	0	0	0	0	0	0	5.1	0	0	0	KAJ0170928.1 hypothetical protein K1T71_013700 [Dendrolimus kikuchii]
TRINITY_GG_121_c8_g2_i1	0	0.74	0	0	0	0	0	0	0	0.46	0	0	0	1.41	0	1.02	0	0
TRINITY_GG_121_c8_g3_i1	0	0	0	0	0	0	0.43	0.07	0	0.42	0.18	1.4	1.36	0.86	0	0.75	0	0.3
TRINITY_GG_121_c9_g1_i1	0	0	0	0	0	0	0	1.15	0	0	0	0	0	0	0	0	0	0
TRINITY_GG_121_c9_g2_i1	2.01	1.01	0	0	0	0	0	0	0.42	0	0	0	1.77	0	0	0	0	0
TRINITY_GG_121_c10_g1_i1	0	0	0	0	0	0	0	1.47	0	0	0	0	0	0	0	0	0	0
TRINITY_GG_121_c11_g1_i1	0	0	0.4	0	0	0	0	0.19	0.09	0	0	0	0	0	0	0.1	0	0
TRINITY_GG_121_c12_g1_i1	0	0	0	0	0	0	0	0	0	0	0	0	0	0	0	0	0	0
TRINITY_GG_121_c12_g2_i1	0	0	0	0	0	0	0	0	0	0.62	0.66	0.41	0.59	0	0	0.09	0.28	0
TRINITY_GG_121_c13_g1_i1	0	0	0	0.12	0	0	0	0	0	0	0	0	0	0	0	0.86	0	0
TRINITY_GG_121_c14_g1_i1	0.22	0.38	0	0.04	0.25	0	0.26	0	0	0.11	0	0	0	0	0	0.05	0.43	0	VEN50414.1 unnamed protein product, partial [Callosobruchus maculatus]
TRINITY_GG_121_c15_g1_i1	0	0	0	0	0	0	0	0	0	0	0	0	0	0	0	0	0	0
TRINITY_GG_121_c16_g1_i1	0	0	0	0	0	0	0	0	0	0.94	0	0	0	0	0	0.34	0	0
TRINITY_GG_121_c16_g1_i2	0	0.64	1.12	0.51	0	1.91	0	0.31	1.33	0	0	0	0	0	0	0	0	0
TRINITY_GG_121_c17_g1_i1	0	0	0	0	0	0	0	0	0	0.37	0	0	1.06	0	0.98	0	0	0
TRINITY_GG_121_c21_g1_i1	0	0	0	0	0	0	0	0	0	0	0	0	0	0	0	3.3	0	0
TRINITY_GG_121_c22_g1_i1	0	0	0	0	0	0	0	0	0	0.55	0	0	0	0	0	0	1.21	0
TRINITY_GG_121_c23_g1_i1	0	0	0	0	0	0	0	0	0	0.38	0	0	0.55	0	0	0.15	0.53	0
TRINITY_GG_121_c23_g2_i1	0	0	0	0	0.31	0	0	0	0	0	0	0	0.53	0	0	0	0	0
TRINITY_GG_121_c24_g1_i1	0	0	0	0	0	0	0	0.17	0	0.11	0	0.42	0.61	0.33	0.31	0.27	0	0
TRINITY_GG_121_c25_g1_i1	0	0	0	0	0	0	0	0	0.71	0	0	0	3.03	0	0	0	0	0
TRINITY_GG_121_c26_g1_i1	0	0	0	0	0	0	0.66	0.09	0	0.23	0	0	0	0	0	0	0.62	0
TRINITY_GG_121_c27_g1_i1	0	0	0	0	0	0	0	0	0	0	0	0	0	0	0	0	0	0
TRINITY_GG_121_c28_g1_i1	0	0	0.88	0	0	1.46	0	0	0	0	0	0	0	0	0	0	0	0
TRINITY_GG_121_c29_g1_i1	0	0	0	0	0	0	0	0	0	0	0	0	0	6.02	0	0	0	0
TRINITY_GG_121_c30_g1_i1	0	0.07	0	0.03	0	0	0	0	0.01	0.39	0.26	0.08	0.38	0.06	0.74	0.23	0.35	0.54	CAB3257694.1 unnamed protein product [Arctia plantaginis]	Na_Ca_ex PF01699.28	transmembrane transport GO:0055085
TRINITY_GG_121_c32_g1_i1	0	0	0	0	0	0	0	0	0	0	0	0	0	0	0	0	0	0
TRINITY_GG_121_c33_g1_i1	0	0	0	0	0	0	1.1	0	0	0	2.26	0	0	0	0	0	0	0
TRINITY_GG_121_c34_g1_i1	0.06	0	1.05	0	0.2	0	0	0.43	0.5	0	0	0	0.2	0	0	0	0	0	XP_003479390.1 V-type proton ATPase subunit B, brain isoform [Cavia porcellus]
TRINITY_GG_121_c35_g1_i1	0	0	2.93	0	0.13	2.46	0	0	0.44	0	0	0	0	0	0	0	0	0
TRINITY_GG_121_c37_g1_i1	0	0.65	0	0	0.64	0	0.54	0	0	0	0	0.72	1.1	0	0	0	0	0
TRINITY_GG_121_c38_g1_i1	1.31	0	0	0.78	0.66	0	1.06	0.67	0.46	5.22	0	1.39	1.15	1.25	0	0	4.32	5.33	RVE40220.1 hypothetical protein evm_015130 [Chilo suppressalis]
TRINITY_GG_121_c38_g2_i1	0	0.28	0	0	0.07	0.4	0	0.12	0	0.16	0.51	0	0.91	0.24	0	0.07	0.21	0
TRINITY_GG_121_c39_g1_i1	0.21	0.08	0	0.06	0.2	0.17	0.28	0.29	0.17	0.14	0.31	0	0.39	0.62	0.21	0.02	0.18	0.22	GFT45893.1 mariner Mos1 transposase [Trichonephila clavipes]	HTH_48 PF17906.5
TRINITY_GG_121_c40_g1_i1	0	0	0	0	0	0	0	0.32	0	2.41	0	0	0	0	2.11	0.3	0	0
TRINITY_GG_121_c41_g1_i1	0	0	0	0	0.38	0	0	0.56	0	0	0	0	0	0	0	0	0	0
TRINITY_GG_121_c42_g1_i1	0	0	0	0	0	0	0	0	0.36	2.12	0	0	0	1.61	0	0.77	0	0
TRINITY_GG_121_c43_g1_i1	0	0	0	0	0	0	2.28	0	0	0	0	0	0	0	0	0	0	1.16
TRINITY_GG_121_c44_g1_i1	0.49	0.41	0	0.16	0.6	0.88	1.02	0.74	0.66	0.12	1.11	0	0	0	0.68	0	0	1.05
TRINITY_GG_121_c45_g1_i1	0	0.57	0.37	0.22	0.75	0.82	0.32	0	0	0.11	0	0.43	0	0.67	0	0.55	0.6	0
TRINITY_GG_121_c46_g1_i1	0	3.91	0	0	0	0	32.7	2.11	0	0	0	0	0	0	0	0	0	0
TRINITY_GG_121_c47_g1_i1	0	0	0	0.13	0	0	0	0	0.57	0	0	0	0	0	0	0	2.28	0
TRINITY_GG_121_c48_g1_i1	0	0	0	0	0	0	3.87	0	0.27	0	0	0	0.57	0.61	0	0	0	0
TRINITY_GG_121_c49_g1_i1	0	0.54	0	0	0	0.19	0.45	0	0	0	0.25	0	0	0	0	0.2	0	0.24
TRINITY_GG_121_c50_g1_i1	0	0	0	2.34	0	0	0	0	0	0	1.84	0	0	0	0	0	0	0
TRINITY_GG_121_c51_g1_i1	0	0	0	0	0	0	0	0.45	0.39	0.29	0	0	0	0	0.77	0	0	0
TRINITY_GG_121_c52_g1_i1	0	0	0	0	0	0	0	0.36	0.47	0.46	0.67	0	0.66	1.41	0	0	0	0
TRINITY_GG_121_c53_g1_i1	0	0	0	0	0	0	0	0	0	0	0	0	0	0	0	0	0	0
TRINITY_GG_121_c54_g1_i1	0	0	0	0	0	0	0	0	0	0	0	0	0	0	10.75	2.94	0	0
TRINITY_GG_121_c55_g1_i1	0	0	0	0	0	0	1.11	0	0.57	0	0	0	0	0	0	0.31	0	0
TRINITY_GG_121_c56_g1_i1	0	0.34	0	0	0	0.51	0.57	0	0.14	0	0	0	0	0	0	0	0	2.33
TRINITY_GG_121_c57_g1_i1	0	0	0	0	0	0	0	0.21	0.28	0.4	0	0	0	0	0	0	0	0
TRINITY_GG_121_c58_g1_i1	0	0	0	0	0	0	0	0.33	0	0.21	0	0	1.22	0	0	0.34	0	0
TRINITY_GG_121_c59_g1_i1	0	0	0	0	0	0	0	0	0.44	0	0	0	0	0	0	0.1	0	0
TRINITY_GG_121_c60_g1_i1	1.13	0.57	0	0	0	0	0	0	0	0	0	0	2.97	0	0	0	0	0
TRINITY_GG_121_c61_g1_i1	0	0	0	0	0	0	0	0	0.92	0	6.56	0	0	0	0	0	0	0
TRINITY_GG_121_c62_g1_i1	0	0.45	0	0	0	0	0	0	0	0	0	0	0	0.4	0.38	0	1.08	0
TRINITY_GG_121_c63_g1_i1	0	0	0	1.58	0	0	0	0	0	0	0	0	0	0	0	0	0	0
TRINITY_GG_121_c64_g1_i1	0	0	0	0	0	0.49	1.11	0	0	0	0	0	0	0	0	0	0	0
TRINITY_GG_121_c65_g1_i1	0	0	2.88	0	0	0	1.3	0	0	0	0	0	0	0	0	0	0	0
TRINITY_GG_121_c66_g1_i1	0	11.37	0	0	0	0	0	0	0	0	0	0	0	0	0	0	0	0
TRINITY_GG_121_c67_g1_i1	0.7	0.38	0	0.22	0	0	0	0	0	0	0	0	0	0	0	0	0	0
TRINITY_GG_121_c68_g1_i1	0	0	0	0	0	0	0	0	0	0	0	0	0	0	0	0	0	0
TRINITY_GG_121_c69_g1_i1	2.47	0	0	0	0	0	0	1.19	0	0	0	0	0	0	0	0.49	0	0
TRINITY_GG_121_c70_g1_i1	0.19	0	0	0	0.11	0	0.18	0	0.04	0	0	0.25	0	0.19	0.18	0	0	0.38
TRINITY_GG_121_c71_g1_i1	0	0	0	0.68	0	0	0	0	0	0	0	0	0	0	0	1.45	0	0
TRINITY_GG_121_c72_g1_i1	0	0	0	0	0.25	0	0	0	0	0.45	0	0	0	0	0	0	0	0.44
TRINITY_GG_121_c73_g1_i1	0	0	0	0	0	0	0	0.97	0	0	0	0	0	0	6.09	0	0	0
TRINITY_GG_121_c74_g1_i1	0	0.62	0	0	0	0	0	0	0	0	0	1.31	0	0	0	0	0	0
TRINITY_GG_121_c75_g1_i1	0	0	0	0	0	0	0	0	1.47	0	0	0	0	0	0	0	0	0	KAH9629655.1 hypothetical protein HF086_001126 [Spodoptera exigua]
TRINITY_GG_121_c76_g1_i1	0	0	0	0	0	0	1.75	0	0	0	0	0	0	0	0	0.25	0.92	0
TRINITY_GG_121_c77_g1_i1	0	0	0	0	0	0	0	0	0	0	0	0	0	0	2.35	0	0	0	KAB0341579.1 hypothetical protein FD754_018505 [Muntiacus muntjak]
TRINITY_GG_121_c78_g1_i1	0	0	0	0	0	0	0	0	0	0	0	0	0	0	0	0	0	0
TRINITY_GG_121_c79_g1_i1	0	0	0	0	0	0	0	0	0	0	0	0	0	15.47	0	0	0	0
TRINITY_GG_121_c80_g1_i1	0	0	0	0	0	0	0	0	0.61	0	0	0	0	0	1.18	0	0	0
TRINITY_GG_121_c81_g1_i1	0	0	0	0	0	0	1.62	0	0	0	0	0	11.68	0	0	0	0	0	XP_004933631.1 4-hydroxybutyrate coenzyme A transferase [Bombyx mori]	AcetylCoA_hydro PF02550.19
TRINITY_GG_121_c82_g1_i1	9.95	0	0	0	0	0	0	0	0	0	0	0	0	0	0	0	0	7.1
TRINITY_GG_121_c83_g1_i1	0	0	0	0	0	0	0	0	0	4.63	0	0	0	0	0	0	0	0
TRINITY_GG_121_c84_g1_i1	0	0	0	0	0	0	4.96	0	0	0	0	0	0	0	0	0	0	0
TRINITY_GG_121_c86_g1_i1	0	0	0	0	0	0	0	0.22	0	0.28	0	0	0	0	0	0	0	0
TRINITY_GG_121_c87_g1_i1	0	0	0	0	0	0	0	0	1.69	0	0	0	0	0	0	0	0	0
TRINITY_GG_121_c88_g1_i1	0	0	0	0	0	0	0	0	0	0	0	0	0	0	0	0	0	4.64
TRINITY_GG_121_c89_g1_i1	0	0.78	0	0	0	0	1.27	0	0	0	0	0	0	0	0	0	0	0
TRINITY_GG_121_c90_g1_i1	0	0	0	0	0	0	0	0	0	0	0	0	0	2.26	0	0	0	0
TRINITY_GG_121_c91_g1_i1	0	0	0	0	0	0	0	0.2	0	0	0	0	0	0.76	0	0.19	0	0
TRINITY_GG_121_c92_g1_i1	0	2.13	0	2.32	4.95	6.45	3.39	1.07	2.72	6.91	0	0	0	4.12	0	0.93	0	6.65
TRINITY_GG_121_c93_g1_i1	0	0	0	0	0	0	0	0	0	0	0	0	0	0	0	0	0	0	KAI8435500.1 hypothetical protein MSG28_003797 [Choristoneura fumiferana]
TRINITY_GG_121_c95_g1_i1	0	0.91	0	0	0	0	0	0	0	0	0	0	0	0	0	0	1.6	0
TRINITY_GG_121_c96_g1_i1	0	0	0	0	0	0	0	0	0	1.79	0	0	0	0	0	0	0	0
TRINITY_GG_122_c0_g1_i1	0	0	0	0	0	0	0	0	0	0	0	0	0.48	0	0	0.38	0	0	XP_045455522.1 uncharacterized protein LOC123665231 [Melitaea cinxia]
TRINITY_GG_123_c0_g1_i1	0	0	0	0	0	0	0	0	0	0	16.53	6.05	0	0	0	0	0	0
TRINITY_GG_124_c0_g1_i1	0	0.18	0	0.22	0.19	0	0	0	0.08	0.22	0	0.96	0	0.34	0	0	0	0	CAB3221829.1 unnamed protein product [Arctia plantaginis]
TRINITY_GG_124_c0_g1_i11	1.22	1.1	0.8	0.79	1.6	2.24	0	1.4	1.72	4.02	1.98	2.31	4.99	2.45	5.34	3.26	2.91	3.56	CAB3221829.1 unnamed protein product [Arctia plantaginis]	zf-C2H2 PF00096.30; zf-C2H2_3rep PF18868.5; zf-C2H2_4 PF13894.10; zf-C2H2_6 PF13912.10; zf-C2H2_jaz PF12171.12; zf-H2C2_2 PF13465.10; zf-met PF12874.11
TRINITY_GG_124_c0_g1_i12	0	0.43	0	0	0	0	0.14	0	0	0.31	0	0	0.11	0	0	0	0.14	0.11
TRINITY_GG_124_c0_g1_i5	0	0	0	0	0	0	0	0	0	0	0	0	0	0	0	0	0	0	CAG9837480.1 unnamed protein product [Diabrotica balteata]	Dimer_Tnp_hAT PF05699.18
TRINITY_GG_124_c0_g1_i6	0	0	0	0.28	0	0	0.01	0	0	0	0	0	0	0.11	0	0	0	1.11	CAB3221829.1 unnamed protein product [Arctia plantaginis]	zf-C2H2 PF00096.30; zf-C2H2_3rep PF18868.5; zf-C2H2_4 PF13894.10; zf-C2H2_6 PF13912.10; zf-C2H2_jaz PF12171.12; zf-H2C2_2 PF13465.10; zf-met PF12874.11
TRINITY_GG_124_c0_g1_i8	0.09	0	0	0.03	0.08	0	0.48	0.07	0.07	0.21	0	0	0.24	0.12	0.41	0.03	0.51	0	CAB3221829.1 unnamed protein product [Arctia plantaginis]	zf-C2H2 PF00096.30; zf-C2H2_3rep PF18868.5; zf-C2H2_4 PF13894.10; zf-C2H2_6 PF13912.10; zf-C2H2_jaz PF12171.12; zf-H2C2_2 PF13465.10; zf-met PF12874.11
TRINITY_GG_124_c0_g1_i9	0.34	0.07	0.07	0.21	0.4	0.17	0.31	0.12	0.23	0.11	0.16	0	0.45	0.23	0	0.14	0.39	0.11	CAB3221829.1 unnamed protein product [Arctia plantaginis]	zf-C2H2 PF00096.30; zf-C2H2_3rep PF18868.5; zf-C2H2_4 PF13894.10; zf-C2H2_6 PF13912.10; zf-C2H2_jaz PF12171.12; zf-H2C2_2 PF13465.10; zf-met PF12874.11
TRINITY_GG_124_c0_g2_i1	0	0	0	0	0	0.87	0	0	0	0	0	0	0	0	0	0	0	0
TRINITY_GG_124_c0_g3_i1	0.39	0.11	0	0.52	0.22	1.01	0.1	0.2	0.15	0.14	0.32	0	0.19	0.19	0	0.28	0.25	0.1	CAH2218440.1 jg4419 [Pararge aegeria aegeria]
TRINITY_GG_124_c0_g4_i1	0.24	0.23	0.45	0.48	0.47	0.28	0.05	0.08	0.14	0.11	0.24	0.4	0	0.09	0.05	0.04	0.21	0	XP_054711079.1 uncharacterized protein LOC129220674 [Uloborus diversus]
TRINITY_GG_124_c0_g5_i1	1.86	0.71	0.67	0.89	1.67	2.9	0	0.67	0.15	1.26	0.3	0	2.17	1.58	0	0.31	0.7	0.31	CAH2086369.1 unnamed protein product [Euphydryas editha]	RVT_1 PF00078.31
TRINITY_GG_124_c1_g1_i1	0	0	0	0.11	0	0	0	0.13	0	0	0.49	0	0	0	0.46	0	0	0
TRINITY_GG_124_c2_g1_i1	0	0	0	0	0	0	0	0	0	0	0	0	10.4	0	0	0	0	0	AAC72921.1 putative endonuclease/reverse transcriptase [Lymantria dispar]
TRINITY_GG_124_c2_g2_i1	0	0	0	0	0	0	0	0	0	0	0	0	0	0	0	0	0	0	AAC72920.1 putative gag-related protein [Lymantria dispar]
TRINITY_GG_124_c2_g3_i1	0	0	0	0	0	0	1.57	0	0.1	0.14	1.7	0	0.39	0	0	0.11	0	0	AAC72920.1 putative gag-related protein [Lymantria dispar]	PRE_C2HC PF07530.15
TRINITY_GG_124_c3_g1_i1	0	0	0	0	0	0	0	0	0	0.91	0	0	0	2.73	0	0	0	0
TRINITY_GG_124_c3_g1_i2	0	0	0	0	0	0	9.87	0	0	0	0	0	0	0	0	0	0	0
TRINITY_GG_124_c5_g1_i1	0	0	0	0	0	0	0	1.11	0	0	0	0	0	17.09	0	0	0	0
TRINITY_GG_124_c6_g1_i1	0	0	0	0	0	0	0	0	0	0	0	0	0	1.18	0	0	0	1.43
TRINITY_GG_124_c7_g1_i1	0	0	0	0	0.23	0	0	0.22	0	0	0	0	0	0	0	0.21	0.77	0
TRINITY_GG_124_c8_g1_i1	0.43	0	0	0	0	0	0	0.11	0.19	0	0	0	0	0	0	0.11	0.37	0
TRINITY_GG_124_c9_g1_i1	0	0	0	0	0	0	0.68	0	0	0.99	0	0	0	0	0	0	0	0
TRINITY_GG_124_c10_g1_i1	0	1.03	0	0.2	0	1.57	0.57	0	0.8	0	0	0	1.17	0	0.57	0.16	0.57	0	CAH2097769.1 unnamed protein product [Euphydryas editha]
TRINITY_GG_124_c11_g1_i1	0	0	0	0	0	0	0	0	0.29	0	0	0	0	0	0	0	0	0
TRINITY_GG_124_c12_g1_i1	0	0	0	0	4.01	0	0	0	0	0	5.63	7.09	0	0	0	0	7.16	0	AAC72921.1 putative endonuclease/reverse transcriptase [Lymantria dispar]
TRINITY_GG_124_c13_g1_i1	0.35	0	0	0	0	0	0	0	0	0	0	0	0	0.33	0.32	0	0.3	0
TRINITY_GG_124_c14_g1_i1	0	0	0	0.87	0	0	0	0	0.37	0.99	0	0	0.81	0	8.39	0.96	0	0	KAI5640813.1 reverse transcriptase (RNA-dependent DNA polymerase) domain-containing protein [Phthorimaea operculella]	RVT_1 PF00078.31
TRINITY_GG_124_c15_g1_i1	0	0	0	0	0	0	0	0	0	2.49	0	0	0	0	0	0	0	0	KAI5632269.1 hypothetical protein NE865_15024 [Phthorimaea operculella]
TRINITY_GG_124_c16_g1_i1	0	0	0	3.55	0	0	0	0	0	0	25.35	0	0	0	8.49	1.39	0	0	KAJ2941429.1 hypothetical protein O0L34_g3641 [Tuta absoluta]
TRINITY_GG_124_c17_g1_i1	0	0	0	0	0	0	1.72	0	0	0	0	0	0	0	0	0.48	0	0
TRINITY_GG_125_c0_g1_i1	0	0	0	6.32	1	9.27	0	3.15	0.4	0	9.96	0	0	4.26	2.4	0	6.83	3.64
TRINITY_GG_125_c0_g2_i1	1.68	0	0	0.61	0	0	0	0	0	0	0	0	0	2.47	0	0	0	0
TRINITY_GG_126_c0_g1_i1	3.73	0.31	0.94	1.15	1.17	2.31	1.67	2.5	1.64	2.13	3.07	5.41	5.2	0.61	3.38	3.75	2.43	3.11
TRINITY_GG_127_c0_g1_i1	0	0	0	0	0.2	0.41	0	0.15	0.09	0	0	0	0	0	0	0	0	0
TRINITY_GG_127_c1_g1_i1	0	0.9	0	0.29	0.36	0	0.29	0.35	0.3	0.11	0	0	0	0	0	0	1.27	0
TRINITY_GG_128_c0_g1_i1	0	0	0	0.6	0	0	1.88	0	0	0	0	0	0	0	0.93	0	0.71	0	CAH2251398.1 jg6007 [Pararge aegeria aegeria]
TRINITY_GG_129_c0_g1_i1	0	0	0	0	0.37	0	0	0	0	0	0	0	0	0	0	0	0	0
TRINITY_GG_129_c1_g1_i1	0	9.25	0	0	0	0	0	0	0	0	0	0	0	0	0	0	0	0	CAH2246833.1 jg12405 [Pararge aegeria aegeria]
TRINITY_GG_130_c0_g1_i1	0	0	0	0	0	3.05	0	0	0	0	0	0	0	1.93	0	0	0	0
TRINITY_GG_130_c0_g2_i1	0	0	0	0.09	0	0	0	0	0.18	0	0	1.01	0	0	0	0	0	0
TRINITY_GG_131_c0_g1_i1	0	0	0	0	0	0	0	0	0	0.27	0	0	0	0	0	1.06	0	0
TRINITY_GG_131_c0_g2_i1	0	0	0	0	0.29	0.43	0	0.14	0	7.9	2.12	14.58	9.57	7	14.29	4.38	0	3.54	KAF9818682.1 hypothetical protein SFRURICE_011728 [Spodoptera frugiperda]	OS-D PF03392.17
TRINITY_GG_131_c0_g2_i2	0	0	0	0	0	0	0	0	0	0	0	0	0	0	0	0	1.05	0	KAF9818682.1 hypothetical protein SFRURICE_011728 [Spodoptera frugiperda]	OS-D PF03392.17
TRINITY_GG_131_c0_g3_i1	0	0	0	0	0	0	0	0	0	0	0.44	0	0	0	0.41	0.24	0.79	0
TRINITY_GG_131_c1_g1_i1	2.16	0	0	0	0	0	0	0	0.17	0	0	0	0.86	0	0	0	0	0	CAH2087003.1 unnamed protein product [Euphydryas editha]
TRINITY_GG_131_c2_g1_i1	0	0	0	0	0	0	0	0	0	0	0	0.57	1.27	0.45	0	0.48	0	0
TRINITY_GG_131_c3_g1_i1	0	0	0	2.96	0	0	0	0	0	2.84	0	0	0	0	0	0.47	0	0	XP_032523173.1 uncharacterized protein LOC116774537 [Danaus plexippus plexippus]
TRINITY_GG_131_c4_g1_i1	0	0	0	0	0	0	0	0.47	0	0	0	0	0	0	0	0	0	0	CAH2007781.1 unnamed protein product [Acanthoscelides obtectus]	DDE_1 PF03184.23
TRINITY_GG_131_c5_g1_i1	0	0	0	0	0	0	0	0	0	0	0	0	0	0	0.62	0.18	0	0.64
TRINITY_GG_131_c6_g1_i1	0	0	0	0	0	0	0	0	0	0	0	0	0	0	0	0.73	0	0
TRINITY_GG_132_c0_g1_i1	0.34	0.05	0	0	0	0	0	0.22	0.6	0.27	0	0.69	0	0.96	1.16	1.07	1.57	0	XP_035435681.1 G-protein coupled receptor dmsr-1 isoform X3 [Spodoptera frugiperda]	7tm_1 PF00001.25; 7TM_GPCR_Srsx PF10320.13; 7TM_GPCR_Srw PF10324.13	G protein-coupled receptor activity GO:0004930; G protein-coupled receptor signaling pathway GO:0007186
TRINITY_GG_132_c0_g1_i2	0	0.31	0.14	0.12	0.3	0.25	0.38	0.14	0.18	0.71	1.17	0	0.67	0	0	0	0	0.56	XP_022817535.1 sex peptide receptor-like isoform X2 [Spodoptera litura]	7tm_1 PF00001.25; 7TM_GPCR_Srw PF10324.13	G protein-coupled receptor activity GO:0004930; G protein-coupled receptor signaling pathway GO:0007186
TRINITY_GG_132_c0_g1_i3	0	0	0	0	0	0	0	0	0	0.2	0	0	0.3	0	0	0.07	0.13	0	XP_035435679.1 G-protein coupled receptor dmsr-1 isoform X1 [Spodoptera frugiperda]	7tm_1 PF00001.25; 7TM_GPCR_Srsx PF10320.13; 7TM_GPCR_Srw PF10324.13	G protein-coupled receptor activity GO:0004930; G protein-coupled receptor signaling pathway GO:0007186
TRINITY_GG_132_c0_g1_i4	0	0	0	0	0	0	0	0	0	0	0	0	0	0.8	0	0.01	0	0
TRINITY_GG_132_c0_g1_i9	1.18	0.41	0.49	0.63	1.13	0.87	0.23	0.72	0.52	0	0	0.04	0	0	0	0	0	0
TRINITY_GG_132_c0_g2_i1	0	0	0	0	0	6.12	0	0	0	0	8.51	0	0	4.13	0	0	0	0	KAA5654786.1 hypothetical protein F3G64_35995 [Pseudomonas aeruginosa]
TRINITY_GG_132_c0_g3_i1	0	0	0	0	0	0	0	0	0	0	0	0	0	0	0	0	0	0
TRINITY_GG_132_c1_g1_i1	0	0	0	0	0	0	0	0	0	0	0	0	0	0	0	0	0	0
TRINITY_GG_132_c2_g1_i1	0	0	0	0	0	0	0	0	0	0	0	0	0	0	0	0	0	0
TRINITY_GG_132_c4_g1_i1	0	0	0	0	0.5	0	0	0	0	0	0	7.98	0	0	0	0	0	0
TRINITY_GG_132_c5_g1_i1	0	0	0	2.28	5.76	0	0	0	0	0	0	0	0	0	0	0	0	0
TRINITY_GG_132_c6_g1_i1	0	0	0	0	0	0	0	0	0.56	0	0	0	0	0	0	0	0	0	RVE49824.1 hypothetical protein evm_005554 [Chilo suppressalis]
TRINITY_GG_132_c7_g1_i1	0	0	0	0	0.28	0	0	0	0	0	0	0	0	0	0	0	0	0	CAH2091642.1 unnamed protein product [Euphydryas editha]	CENP-B_N PF04218.17; HTH_23 PF13384.10; HTH_28 PF13518.10; HTH_29 PF13551.10; HTH_32 PF13565.10; HTH_38 PF13936.10; HTH_7 PF02796.19; HTH_Tnp_Tc3_2 PF01498.22; MarR_2 PF12802.11; PAX PF00292.22	DNA strand exchange activity GO:0000150; DNA binding GO:0003677; DNA binding GO:0003677; DNA transposition GO:0006313; DNA-binding transcription factor activity GO:0003700; DNA binding GO:0003677
TRINITY_GG_132_c8_g1_i1	0	0	0	0	0	0	0	0	0	1.23	0	0	0	0	0	0	0	2.97
TRINITY_GG_132_c9_g1_i1	0	0	0	0	0	0	0	1.45	0	0	0	0	0	0	0	0	0	0
TRINITY_GG_132_c10_g1_i1	0	0	0	0	0	0	0	0	0	0	0	0	0	3.38	0	0	0	0	CAB3240880.1 unnamed protein product [Arctia plantaginis]
TRINITY_GG_133_c0_g1_i1	0	2.91	0	0	1.44	0	0	0	0	0	0	0	0	0	0	0	0	0
TRINITY_GG_133_c1_g1_i1	0	0	0	0	1.08	0	0	0	0	0	0	0	0	0	0	0	0	0
TRINITY_GG_133_c2_g1_i1	0	0.48	2.56	0.28	0	0	0	0.23	0	0	0	0	0	0	0	0	0	0
TRINITY_GG_134_c0_g1_i1	0	0	0	0	0.6	0	0	0	0	0	0	0	0	2.26	0	0.5	0	0	KAI5640894.1 reverse transcriptase (RNA-dependent DNA polymerase) domain-containing protein [Phthorimaea operculella]
TRINITY_GG_135_c0_g1_i1	0	2.13	10.05	0	0	0	0	0	0	0	0	0	0	0	0	0	0	0
TRINITY_GG_136_c0_g1_i1	0	0.58	0	0	0	0	0	0	0	0	0	6.13	0	0	0	0	0	0
TRINITY_GG_136_c1_g1_i1	0	0	0	0	0.37	0	0	0	0	0	1.31	0.82	0	0	0	0	0	0
TRINITY_GG_137_c0_g1_i1	0	1.49	0	0	0	0	0	0	0	0	2.47	0	0	0	0	0	0	0
TRINITY_GG_138_c0_g1_i1	0	0	0	4.68	0	0	0	0	0	0	0	0	0	0	0	0	0	0
TRINITY_GG_138_c1_g1_i1	0.83	0	0	0.39	0	0	0.13	0.03	0	0.13	0.15	0	0	0.27	0	0	0.12	0
TRINITY_GG_139_c0_g1_i1	0	0.3	0.24	0	0	0	0	0	0	0.03	0.11	0	0.1	0.1	0	0.03	0	0	KAG6451262.1 hypothetical protein O3G_MSEX007035 [Manduca sexta]
TRINITY_GG_139_c1_g1_i1	0	0	0	0.94	0	0	0	0	0	0	0	0	0	0	0	0	0	0
TRINITY_GG_140_c0_g1_i1	0	0	0	0	0	0	0	0	0	0	0	0	0	0	0	0	0	0
TRINITY_GG_141_c0_g1_i1	0	0	0	0	0	0	0	0	0.18	1.56	0	0	0	0	1.41	0.6	1.45	0	XP_021191871.1 eye-specific diacylglycerol kinase isoform X5 [Helicoverpa armigera]
TRINITY_GG_141_c0_g1_i3	1.36	0	0	0	1.01	0	0	0	0.28	0	0	0	0	0	0	0	0	0
TRINITY_GG_141_c1_g1_i1	3.93	0	0	0	0	0	0	0	0	0	0	0	0	0	0	0	0	0
TRINITY_GG_142_c0_g1_i1	0	0	0.78	0.51	0.43	0.64	0	0	0	0	0	0	0	0	0	0	0	1.44	CAB3227165.1 unnamed protein product [Arctia plantaginis]
TRINITY_GG_142_c0_g1_i2	0	0	0	0	0	0	0	1.74	5.87	0	0	0	0	0	0	1.47	0	5.28	CAB3227165.1 unnamed protein product [Arctia plantaginis]
TRINITY_GG_143_c0_g1_i1	0	0	0	0	0	0	0.12	0	0.09	0.97	0.82	0.68	1.99	0.99	1.55	0.69	0.69	0.51	XP_050561436.1 eye-specific diacylglycerol kinase isoform X14 [Spodoptera frugiperda]
TRINITY_GG_143_c0_g1_i2	0	0	0	0	0	0	0	0.06	0	0	0	0	0.94	3.2	0.82	0.12	0.15	0	XP_050561436.1 eye-specific diacylglycerol kinase isoform X14 [Spodoptera frugiperda]
TRINITY_GG_144_c0_g1_i1	0	0.13	0	0.09	0.12	0.71	0	0	0.05	0.07	0	0	0	0	0.42	0.37	0	0.22
TRINITY_GG_145_c0_g1_i1	0.56	0	0	0.11	0	0	0	0	0	0	0	0	0	1.07	0	0.14	0	0	CAB3226097.1 unnamed protein product [Arctia plantaginis]
TRINITY_GG_145_c1_g1_i1	0	0	0	0	0	2.11	0	0	0	0	0	0	0	0	0	0	0	0
TRINITY_GG_145_c2_g1_i1	0	0	0	0	0	0	0	0	0	0	0	0	0	0	0	0	0	0
TRINITY_GG_145_c3_g1_i1	0	0	0	0	0	0	0	0	0	4.2	0	0	0	0	0	0	0	0
TRINITY_GG_146_c0_g1_i1	16.12	34.88	146.81	43.9	41.17	58.62	30.22	12.47	19.41	17.05	121.1	117.36	33.87	27.2	39.54	54.8	13.78	23.45	CAB3226099.1 unnamed protein product [Arctia plantaginis]
TRINITY_GG_146_c0_g1_i2	15.51	19.17	67.26	29.74	21.5	27.24	12.81	8.07	11.6	10.55	34.44	18.03	9.94	4.68	16.35	17.32	6.44	6.95	CAB3226099.1 unnamed protein product [Arctia plantaginis]
TRINITY_GG_146_c1_g1_i1	0	0.43	0.28	0.27	0.42	0.62	0	0.32	0.12	0	0.53	0.99	0	0.5	0.24	0	0	0.75	TLO55361.1 hypothetical protein FEG31_19215 [Acinetobacter baumannii]
TRINITY_GG_147_c0_g1_i1	0.48	0.08	0	0.05	0.18	0.02	1.39	0.9	1.17	2.05	0.46	0.34	2.39	1.71	1.07	1.72	3.24	1.42	CAH0577951.1 unnamed protein product [Chrysodeixis includens]	Pkinase PF00069.29; PK_Tyr_Ser-Thr PF07714.21	protein kinase activity GO:0004672; ATP binding GO:0005524; protein kinase activity GO:0004672
TRINITY_GG_147_c1_g2_i1	0.53	0.34	0.52	0.11	0.16	0.07	0.44	0.55	0.79	1.2	2.83	1.64	0.98	0.73	1.09	2.88	2.63	2.29
TRINITY_GG_147_c1_g1_i2	0.84	0.91	1.69	0.43	0.89	0.85	1.33	0.93	0.83	1.24	2.62	2.98	2.13	1.63	1.94	1.76	2.6	1.82	KAJ8882360.1 hypothetical protein PR048_014163 [Dryococelus australis]
TRINITY_GG_147_c2_g1_i1	0	0	0	0	0	0	0	0.27	0	0	0	0	0	0	0	0.52	0	0
TRINITY_GG_147_c3_g1_i1	0	0	0	0	0	21.79	0	0	0	0	0	0	0	0	0	0	0	0
TRINITY_GG_148_c0_g1_i1	0.4	0	0	0	0	0	0	0.13	0.33	2.5	2.44	0	3.16	4.29	0	2.57	3.21	3.76	CAB3235618.1 unnamed protein product [Arctia plantaginis]	Kunitz_BPTI PF00014.27; Reeler PF02014.20; Spond_N PF06468.17; TSP_1 PF00090.23; TSP1_ADAMTS PF19030.4; TSP1_CCN PF19035.4; TSP1_spondin PF19028.4
TRINITY_GG_148_c0_g1_i2	0	0	0	0	0.04	0	0	0	0	0.36	0.46	0.93	0.54	0.34	0.19	0.69	0.15	0.94	CAB3235618.1 unnamed protein product [Arctia plantaginis]	Kunitz_BPTI PF00014.27; Reeler PF02014.20; Spond_N PF06468.17; TSP_1 PF00090.23; TSP1_ADAMTS PF19030.4; TSP1_CCN PF19035.4; TSP1_spondin PF19028.4
TRINITY_GG_148_c0_g1_i3	0	0	0	0	0	0	0	0	0	0.02	0.02	0	0.02	0	0	0.02	0	0.05	CAB3235618.1 unnamed protein product [Arctia plantaginis]	Kunitz_BPTI PF00014.27; Reeler PF02014.20; Spond_N PF06468.17; TSP_1 PF00090.23; TSP1_ADAMTS PF19030.4; TSP1_CCN PF19035.4; TSP1_spondin PF19028.4
TRINITY_GG_148_c0_g1_i4	5.69	2.92	3.06	2.03	8.42	2.02	6.81	4.97	10.07	71.79	38.76	29.16	69.38	68.99	54.18	63.48	84.37	75.3	CAB3235618.1 unnamed protein product [Arctia plantaginis]	Kunitz_BPTI PF00014.27; Reeler PF02014.20; Spond_N PF06468.17; TSP_1 PF00090.23; TSP1_ADAMTS PF19030.4; TSP1_CCN PF19035.4; TSP1_spondin PF19028.4
TRINITY_GG_148_c0_g2_i1	0	0.11	0	0	0.06	0	0	0.08	0.08	0.13	0	0	0.17	0	0	0.08	0.1	0.09	KAJ8725308.1 hypothetical protein PYW07_016266 [Mythimna separata]	DUF2045 PF09741.13
TRINITY_GG_148_c0_g2_i10	0.31	0	0.17	0.2	0.09	0.25	0.29	0.12	0.11	0	0	0	0.28	0.3	0	0	0.13	0
TRINITY_GG_148_c0_g2_i3	0.1	0.14	0	0	0.1	0.23	0.03	0.01	0.05	0.08	0	0	0.33	0	0.69	0.17	0	0.33
TRINITY_GG_148_c0_g2_i4	0.03	0	0	0	0	0	0	0	0.05	0.2	0.28	0	0	0.2	0.47	0.11	0	0.62	KAJ8725308.1 hypothetical protein PYW07_016266 [Mythimna separata]	DUF2045 PF09741.13
TRINITY_GG_148_c0_g2_i6	0.08	0.13	0	0	0	0	0	0	0.04	0.04	0.09	0	0	0.11	0.29	0.06	0	0	CAB3235616.1 unnamed protein product [Arctia plantaginis]	DUF2045 PF09741.13
TRINITY_GG_148_c0_g2_i7	0.07	0	0.2	0.13	0.25	0.42	0.42	0.27	0.2	0.49	0	0	0.45	0.16	0	0.18	0.61	0	KAJ8725308.1 hypothetical protein PYW07_016266 [Mythimna separata]	DUF2045 PF09741.13
TRINITY_GG_148_c0_g2_i9	0.18	0	0	0.36	0.11	0	0	0.05	0.03	0.13	0	0.16	0.79	0.1	0	0.07	0.1	0	CAB3235616.1 unnamed protein product [Arctia plantaginis]	DUF2045 PF09741.13
TRINITY_GG_148_c0_g3_i1	0	0	0	0	0	0	0	0	0	0	0	0	0.64	0	0	0	0	0
TRINITY_GG_148_c0_g3_i2	0	0	0	0	0.03	0	0	0	0.05	0.13	0.22	0.14	0	0.1	0.18	0.18	0.26	0.73
TRINITY_GG_148_c0_g3_i3	0	0	0	0	0	0	0	0	0	0	0	0	0.17	2.32	0	0	0	0
TRINITY_GG_148_c0_g3_i4	0	0	0	0	0	0	0	0	0	0	0	0	0	0	0.24	0.06	0	0
TRINITY_GG_148_c1_g1_i1	0	0	0	0	0	0	1.42	0.1	0.17	0.12	0	0	0	0	0	0	0	0
TRINITY_GG_148_c2_g1_i1	0	0	0	0	0	0	2.27	0	0	0	0	0	0	0	0	0	0	0
TRINITY_GG_148_c2_g2_i1	0	0	0	0	0	0	0	0	0	0	0	0	0	0	1.49	0.42	0	0
TRINITY_GG_148_c2_g3_i1	0	0	0	0	0	0	0	0	0	0	0	0	0	0	0	0	16.7	0
TRINITY_GG_148_c2_g3_i2	0	0	0	0	0	0	0	0	0.99	1.51	0	0	0	0	0	0	0	0
TRINITY_GG_148_c2_g4_i1	0.21	0.12	0.24	0.05	0.12	0.17	0	0.11	0.15	0	0	0.28	0.2	0	0	0.06	0.18	0
TRINITY_GG_148_c3_g1_i1	0	0	0	0	0	0	0	0	0	0	0	0	0	0	0	0	0	0
TRINITY_GG_148_c4_g1_i1	0	0	0	0	0	0	0	0	0	0	0	0	0	0	0	0	0	0
TRINITY_GG_148_c4_g2_i1	0	0	0	0	0	0	0	0	0	0	0	0	0	0	0	0	0	0
TRINITY_GG_148_c5_g1_i1	0	0	0.61	0.39	0	0.96	0	0	0	0	0	0	0	1.2	0	0	0	0
TRINITY_GG_148_c6_g1_i1	0	0	0	0	0	0	0	0	0	0	0	0	0	0	5.24	0	0	0
TRINITY_GG_148_c6_g2_i1	0	0	0	1.06	0	0	0	0	0	0	0	0	0	0	0	0	0	0
TRINITY_GG_148_c7_g1_i1	0	0	0	0	0	0	0	0.4	0.24	0	0	0	0	0	0	0	0	0
TRINITY_GG_148_c8_g1_i1	0	0	0	0	0	0	0	0	0	0	0	0	0	0	0	0	0	0
TRINITY_GG_148_c9_g1_i1	0	0	0	0	0.29	0	0	0.55	0	0.35	0	0	1	3.2	0	1.05	2.93	0.94
TRINITY_GG_148_c9_g2_i1	0	0	0	0.02	0	0	0	0.05	0.06	0.35	0.4	0.49	0.67	0.26	0.27	0.73	0.31	0.37
TRINITY_GG_148_c9_g2_i2	0	0	0	0	0	0	0	0	0	0	0	0	0	0	0	0	0	0
TRINITY_GG_148_c9_g3_i1	0	0	0	0	0	0	0	0	0	0	0	0	2.48	0	0	0	0	0
TRINITY_GG_148_c10_g1_i1	0	0	0	0	0	0	0	0	0.29	0	0	0	0	0	0	0	0	0
TRINITY_GG_148_c10_g2_i1	0	0	0	0	0	9.2	0	0	0	0	0	0	0	0	0	0	0	0
TRINITY_GG_148_c11_g1_i1	0	0	0	0	0	0	0	0	0	0.09	0.28	0	0.76	0.27	0	0.3	1.43	1.07
TRINITY_GG_148_c12_g1_i1	0	0	0	0	0	0	0	0	0	0	0	0	0	0	0	0.3	0	0
TRINITY_GG_148_c13_g1_i1	0	0	0	0	0	0	0	0	0	0	7.46	0	0	0	0	2.21	0	0
TRINITY_GG_148_c16_g1_i1	0	0	0	0	0	0	0	0	0	2.43	0	0	0	0	0	0	0	0
TRINITY_GG_148_c16_g2_i1	0	0	0	0	0	0	0	0	0	0	5.24	0	0	0	0	0	0	0
TRINITY_GG_148_c17_g1_i1	0.45	0.72	0	0.74	0.24	1.05	0	0.11	0.29	0.28	0	0	0	0	0	0.23	0	0
TRINITY_GG_148_c18_g1_i1	0	0	0	0.11	0.28	0	0	0	0.12	0	0	0	0.23	0	0	0	0	0.75	CAB3505339.1 unnamed protein product [Spodoptera littoralis]
TRINITY_GG_148_c18_g2_i1	0	0	0	0	0	0	0	0	0.49	0	0	0	0	0	0	0	0	0
TRINITY_GG_148_c19_g1_i1	0	0.23	0	0.09	0.11	0	0	0	0	0	0	0	0	0	0	0	0	0
TRINITY_GG_148_c20_g1_i2	0	0.12	0	0.09	0.12	0	0.2	0	0.24	0	0.66	0.55	0	0	0	0	0	0
TRINITY_GG_148_c21_g1_i1	0	0	0	0	0.29	0	0	0	0.24	0	0	0	0	0	0	0	0	0	XP_046968246.1 uncharacterized protein LOC124535889 [Vanessa cardui]
TRINITY_GG_148_c22_g1_i1	0	0	0	0	0	0	0	0	0	0.25	0	0	0	0	0	0.38	0	0
TRINITY_GG_148_c24_g1_i1	0	0	0	0	0	0	0	0	0	0	0	0	0	0	1.04	0.15	0	0
TRINITY_GG_148_c25_g1_i1	0	0	0	0.34	0.11	0	0.57	0.05	0.14	0.06	0	0	0	0	0	0.28	0	0	KAI8423169.1 hypothetical protein MSG28_014224 [Choristoneura fumiferana]
TRINITY_GG_148_c26_g1_i1	0	0	0	0	0.11	0.16	0	0	0.09	0.38	0	0.53	0.18	0	0	0	0	0
TRINITY_GG_148_c27_g1_i1	0	0	0	0	0	0	0	0	0	0	1.93	0	0	3.2	0	0	0	0
TRINITY_GG_148_c28_g1_i1	0	0	0	0	0	0	0	0	0	0	0	0	0.56	0	2.16	0	1.08	0
TRINITY_GG_148_c29_g1_i1	0	0	0	0	0	0	0	0.48	0	0	0	0	1.76	5.61	0	0	0	0
TRINITY_GG_148_c30_g1_i1	0	7.01	0	0	0	0	0	0	0	0	0	0	0	0	0	0	0	0
TRINITY_GG_148_c31_g1_i1	0	0	0	0	0.08	0	0	0	0.12	0	0	0	1	0.27	0.51	0	0	0.27
TRINITY_GG_148_c32_g1_i1	0	0	0	0	0	0	0	0	0	0	0	0	0	0	0	0	32.68	0
TRINITY_GG_148_c33_g1_i1	0	0	0	0	0	0	0	0	0	0	4.24	0	1.54	0	0	0	0	1.4
TRINITY_GG_148_c34_g1_i1	0	0	0.29	0	0	0	0	0	0.06	0.08	0.28	0	0	0	0.25	0.22	0.23	0
TRINITY_GG_148_c35_g1_i1	0	0	0	0	0	0	0	0	3.22	0	0	0	0	0	0	0	0	0
TRINITY_GG_148_c36_g1_i1	0	0	0	0	0	0	0	0	0	0	0	0	11.07	0	0	0	0	0
TRINITY_GG_148_c37_g1_i1	0	0	0	0	0	0	0.72	0	0	0.12	0	0	0.36	0	0.36	0	0.34	0
TRINITY_GG_148_c38_g1_i1	0	0	0	0	0	0	0	3.1	0	0	0	0	0	0	0	0	0	0
TRINITY_GG_148_c39_g1_i1	0	0	29.3	0	0	0	0	0	0	0	0	0	0	0	0	0	0	0
TRINITY_GG_148_c40_g1_i1	1.29	0	0	0	0	0	0	0	0	0	0	2.7	0	0	0	0	0	0
TRINITY_GG_148_c41_g1_i1	0.62	0	0	0	0	0	0	0	0	0	0	0	0	0	0	0.15	0.53	0
TRINITY_GG_148_c42_g1_i1	0	0	0	0	0	0	0	0	0	0	0	0	0	0	0	0	0	0	CAH2097769.1 unnamed protein product [Euphydryas editha]
TRINITY_GG_148_c43_g1_i1	0	0	0	0	0	0	0	0	0.2	0.29	0	0	0	0	0	0.66	0	0
TRINITY_GG_148_c44_g1_i1	0	0.7	0	0	0	0	0	0.34	0.29	0	0	0	0	0	0	0	0	0
TRINITY_GG_148_c45_g1_i1	0	0	0.3	0.12	0	0	0	0.07	0	0.09	0	0	0	0	0	0	0	0
TRINITY_GG_148_c46_g1_i1	0	0	0	0	0	0	0	0	0	0	0	0	0	0	0	0	5.72	2.5
TRINITY_GG_148_c47_g1_i1	0	0.68	0	0	0	0	0	0.33	0	0	0	0	0	0	0	0.31	0	0
TRINITY_GG_148_c48_g1_i1	0	0	0	5.02	0	0	0	0	0	0	0	0	0	0	0	0	0	0
TRINITY_GG_148_c49_g1_i1	0	0	0	0	0	0	0	0	0	0	0	0	0	0	9.78	0	0	0
TRINITY_GG_148_c50_g1_i1	0	0	0	1.49	0	0	0	0	0	0	0	0	0	0	0	0	0	0
TRINITY_GG_148_c51_g1_i1	0	2.06	0	0.84	0	0	0	0	0	0	0	0	0	0	0	0	0	0
TRINITY_GG_148_c52_g1_i1	0	0	0	0	0	0	0	0	0	0	0	0	0	0	0	0	0	0
TRINITY_GG_148_c53_g1_i1	0	0	0	0	0	0	0	0	0	0.57	0	0	0	0	0	0	0	0
TRINITY_GG_148_c54_g1_i1	2.02	0	0	0	0	0	0	0.97	0	0	0	0	0	0	0	0	0	0
TRINITY_GG_148_c55_g1_i1	0	0	0	0	0	0	0	0	0	0	0	0	0	0	0	1.51	0	0
TRINITY_GG_148_c56_g1_i1	0	0	0	0	0	16.74	0	0	0	0	0	0	0	0	0	0	0	0
TRINITY_GG_148_c57_g1_i1	0	0	0	0	2.74	0	0	0	0	0	0	0	0	0	0	0	0	0
TRINITY_GG_148_c58_g1_i1	0	0	0	0	0.56	0	0	0	0	0	0	0	0	0	0.91	0	0	0
TRINITY_GG_148_c59_g1_i1	0	0	0	0	0	0	0	0	0	0	0	0	0	0	0	0	0	5.85
TRINITY_GG_148_c60_g1_i1	2.08	0	0.93	0	0	0	0	0	0	0	0	0	0	0	0	0	0	0
TRINITY_GG_148_c61_g1_i1	0	0	0	0	0	0	0	0	0	0.91	0	0	0	0	0	0	0	0	XP_050345750.1 uncharacterized protein LOC126770397 [Nymphalis io]
TRINITY_GG_148_c62_g1_i1	0	0	0	0.23	0	0	0	0	0	0	0	0	0	0	0	0	0	0	KAA5666778.1 hypothetical protein F3G60_32860 [Pseudomonas aeruginosa]
TRINITY_GG_148_c63_g1_i1	0	0	0	0	0	0	0	0.52	0	0	0	0	0	0	0	0	0	0
TRINITY_GG_148_c64_g1_i1	0	0	0	0	0	0	0	0	0	0	0	5.38	0	0	0	0	0	0
TRINITY_GG_148_c65_g1_i1	0	0.21	0	0.08	0	0	0	0.1	0	0	0	0	0	0	0	0.1	0	0
TRINITY_GG_148_c66_g1_i1	0	0	0	2.98	0	0	0	0	0	0	0	0	0	0	0	0	0	0
TRINITY_GG_148_c67_g1_i1	0	0	0	0	0	0	0	0	0	0.2	0	0	0	0	0	0	0	0
TRINITY_GG_148_c68_g1_i1	0	0	0	0.38	0	0	0	0	0	0	0	0	0	0	0	0	0	0
TRINITY_GG_148_c69_g1_i1	0	0	0	0	0.26	0	0	0.25	0	0	0	0	0	0	0	0	0	0
TRINITY_GG_148_c70_g1_i1	0	0	0	0	0	0	1.28	0	0	0	0	0	0	0	0	0	0	0
TRINITY_GG_149_c1_g1_i1	0	0	0	0	0	0	0	0	0	0.37	0	0	0	0	0	0	0	0	KAI8431975.1 hypothetical protein MSG28_004504 [Choristoneura fumiferana]
TRINITY_GG_150_c0_g1_i1	0	0	0	0.11	0	0.4	0	0	0.11	0	0	1.24	0.94	0	0	0	0.45	0
TRINITY_GG_151_c0_g1_i1	0	0	0	0	0	0	0	0	0	0	0	0	0	0	0	0	0	0
TRINITY_GG_151_c0_g1_i2	0	0	0	0	0	0	0	0	0	0	0	0	0	0	0	0	0	0
TRINITY_GG_151_c0_g1_i3	0	0	0	0	0	0	0	0	0	0	0	0	0	0	0	0	0	0
TRINITY_GG_151_c0_g2_i1	0.62	0.73	0.69	0.76	1.38	0.98	1.33	1.46	1.91	0.98	0.87	0.86	0.88	0.6	0.39	1.56	2.21	1.93	XP_035437260.1 B-cell lymphoma/leukemia 11B [Spodoptera frugiperda]	zf-C2H2 PF00096.30; zf-C2H2_4 PF13894.10; zf-H2C2_2 PF13465.10; zf-H2C2_5 PF13909.10
TRINITY_GG_151_c1_g1_i1	0	0	0	0.5	0	0	0	0	0	0	0	0	0	0	0	0	0	0
TRINITY_GG_151_c2_g1_i1	0.93	0	0.85	0.74	0.23	0	0	0	0	0	0	0	0	0	0	0	0	0
TRINITY_GG_151_c4_g1_i1	0	0	0	0	0	0	0	0	0	0	0	0	0	0	0	2.3	0	0
TRINITY_GG_151_c5_g1_i1	0	0	0	0	0.8	0	0	0.78	0	0	0	0	0	0	0	0	0	2.46
TRINITY_GG_151_c6_g1_i1	0	0	0	0	0	0	0	1.73	0	0.74	0	0	0	0	0	0	0	0
TRINITY_GG_151_c7_g1_i1	0	0	0	0	0	5.72	0	0	0	0	0	0	0	0	0	0	0	0
TRINITY_GG_151_c8_g1_i1	0	0.29	0	0.11	0	0.43	0.48	0	0	0	0	0	0	0	0	0	0	0
TRINITY_GG_151_c9_g1_i1	0	0	0	0	0	0	0	0	0	0	0	0	0	0	0	1.49	0	0
TRINITY_GG_151_c10_g1_i1	0	0	0	0	0	0	0	1.22	0	0	0	0	0	0	0	0	0	0
TRINITY_GG_151_c11_g1_i1	6.25	0	0	0	0	0	0	0	0	0	0	0	0	0	0	0	0	0
TRINITY_GG_152_c0_g1_i1	0	0	0	0.41	0	0	0	0.85	1.61	2.16	0	0	0.84	0	1.07	1.35	0.79	0.76	CAH0600438.1 unnamed protein product [Chrysodeixis includens]
TRINITY_GG_152_c0_g2_i1	0	0.62	0	0.61	0.06	0.18	0	0.05	0.25	0	0	0	0	0	0	0	0	0	CAH0600438.1 unnamed protein product [Chrysodeixis includens]
TRINITY_GG_152_c1_g1_i1	0.92	0	0	0	0	0.36	0.41	0.34	0.1	0.37	1.33	1.11	0.41	0.44	0	0.03	1.18	0
TRINITY_GG_152_c1_g1_i2	0	0	0	0.08	0	0	0	0	0	0	0	0	0	0	0	0.5	0	1.13
TRINITY_GG_152_c2_g1_i1	0	0	0	0	0	9.1	0	0	1.28	0	0	0	0	0	0	1.29	0	4.64
TRINITY_GG_153_c0_g1_i1	0	0	0	0	0	0	0	0	0	0	2.66	0	0	0	0	0	0	0
TRINITY_GG_153_c0_g2_i1	0	9.52	0	0	0	0	0	0	0	0	0	0	0	0	0	0	0	0
TRINITY_GG_153_c1_g1_i1	0.39	0.22	0	0.99	0.27	0	0.18	0.19	0	0	0.2	0.25	0	0	0	0	0	0
TRINITY_GG_153_c2_g1_i1	0	0.27	0	0.21	0	0.79	0	0	0	0	0	0	0	0	0	0	0	0
TRINITY_GG_154_c0_g1_i1	0.36	0.28	0.69	0.18	0.24	0.49	0	0.21	0.08	0.08	0	0.16	0	0	0	0	0.1	0
TRINITY_GG_155_c0_g1_i1	0	0	0	0	0	0	0	0	0	0	0	0	0	0	0	0	0	0
TRINITY_GG_155_c1_g1_i1	0	0	0	0	0	0	0	0.77	0	0	0	0	0	0	0	0	0	0
TRINITY_GG_156_c0_g1_i1	0.45	0	0	0.41	0.08	0.65	0.18	0	0	0	0	0	0	0	0	0	0	0
TRINITY_GG_156_c0_g1_i2	0	0.32	0.31	0	0.2	0.02	0	0.1	0.19	0.22	0	0	0	0.27	0	0	0.12	0.56
TRINITY_GG_156_c0_g2_i1	0.34	0.08	0.86	0.37	0.34	0.93	0.2	0.12	0.3	0.04	0	0	0	0.07	0.13	0.08	0.06	0
TRINITY_GG_157_c0_g1_i1	0	0	0	0	0	0	0	0	0	0	0	0	0	0	0	0	0	0
TRINITY_GG_157_c0_g2_i1	0	0	0	0.61	0.08	0	1.54	0	0	0	0	0	0	0	0	0	0	0
TRINITY_GG_158_c0_g1_i1	0.59	0	0	0.24	0	0	0	0	0	0	0	0	0	0	0	0.29	0	0	CAH2266905.1 jg2833, partial [Pararge aegeria aegeria]
TRINITY_GG_159_c0_g1_i1	0	0	0	0	0	0	0	1.07	0	0	0	0	0	0	0	0	0	0
TRINITY_GG_159_c0_g2_i1	0	0	0	0	0	0	0	0.53	0	0	0	0	0	0	0	0.48	0	0
TRINITY_GG_160_c0_g1_i1	2.16	0	0	0	0	0	0	0.13	0	0	0	0	0	0	0	0	0	0
TRINITY_GG_161_c0_g1_i1	0	0	0	0.11	0	0	0	0	0	0.48	0	0	0	0	0	0	0.45	0
TRINITY_GG_162_c0_g1_i1	0.52	0	0	0.11	0	0	0.46	0.13	0.45	0.16	0	0	0	0	0	0.13	0	0
TRINITY_GG_162_c1_g1_i1	0	0	0	0	0	1.69	0	0.82	0	0	0	0	0	0	0	0	0	0
TRINITY_GG_163_c0_g1_i1	0.81	0	0.75	0.16	0	0	0	0.2	0	0	0	0	0	0	0	0	0	0
TRINITY_GG_164_c0_g1_i1	0	0	0	0	0	0	0	0	1.04	0	0	0	0	0	0	0	0	0
TRINITY_GG_165_c0_g1_i1	0	0	0	0	0	0	0	0	0	0.48	0	0	0	0	0	0	0	0
TRINITY_GG_166_c0_g1_i1	0	0	0	0.64	0	0	0	0.78	0.33	0	0	0	0	0	0	0	0	0
TRINITY_GG_166_c0_g2_i1	0	0	0	0	0	0	0	0.29	0	0	0	0	0	1.13	0	0	0	0
TRINITY_GG_166_c0_g2_i2	0.26	0.43	1.11	0.81	0.14	0.41	0.96	0	0.06	0	0	0	0	0	0	0	0	0
TRINITY_GG_167_c0_g1_i1	0.7	0	0.66	0.14	0	0.53	0	0	0	0	0	0	0	0	0	0	0	0
TRINITY_GG_167_c1_g1_i1	0	0	0	0	0	0	0	0.65	0	0	0	0	0	0	0	0	0	0
TRINITY_GG_168_c0_g1_i1	0.32	0.87	0.33	0.86	0.43	0.5	0	0.08	0	0	0	0	0	0	0	0	0	0.3
TRINITY_GG_168_c1_g1_i1	0	0	0	0.35	0.23	0	0	0.11	0	0	0	0	0	0	0	0	0	0
TRINITY_GG_169_c0_g1_i1	0.65	0	0	0.4	0	0	0	0	0	0	0	0	0	0	0	0.32	0	0
TRINITY_GG_170_c0_g1_i1	0	0	0	0	0	0	1.11	0	0	0.4	0	0	0	0	0	0	0	0
TRINITY_GG_171_c0_g1_i1	0	0	0	0.13	0	0	0	0.16	0	0	0	0	0	0	0	0	0	0
TRINITY_GG_171_c1_g1_i1	0	0	0	0	0	0	0	0	0	0	0	0	0	0	0	0.43	0	0
TRINITY_GG_172_c0_g1_i1	0	0.46	0	0	0	0	0	0	0.1	0	0	0	0	0	0	0	0	0
TRINITY_GG_173_c0_g1_i1	0.34	0.55	0.35	0.42	0.27	0	0.31	0.17	0.52	0.21	2.02	0.84	0.3	0.65	0	0.62	0	0.32	CAG5045585.1 unnamed protein product [Parnassius apollo]
TRINITY_GG_173_c0_g1_i2	0	0	0	0.2	0	0	0	0	0	0	0	0	0.58	0	0	0	0	0	CAG5045585.1 unnamed protein product [Parnassius apollo]
TRINITY_GG_173_c1_g1_i1	0	0	0	0	0	0	0	0	0	0.83	0.34	0.31	0	0	0	0.07	0	0	CAG9118779.1 unnamed protein product [Plutella xylostella]	TelA PF05816.15
TRINITY_GG_173_c2_g1_i1	0	0	0.18	0	0	0	0	0.24	0	0.32	0	0	0	0	0	0	0.25	0.23	KOB58109.1 Uncharacterized protein OBRU01_22616, partial [Operophtera brumata]
TRINITY_GG_173_c2_g2_i1	0	0	0	0	0	0	0	0	0	0	0	0	0	0.28	0	0	0.64	0.7	XP_045446328.1 uncharacterized protein LOC123654473 [Melitaea cinxia]
TRINITY_GG_173_c3_g1_i1	0	0	5.53	0	0	0	0	0	0	0	0	0	0	3.34	0	0	0	0
TRINITY_GG_173_c5_g1_i1	0	0	0	0	0.38	0.22	0	0.07	0	0	0	0	0	0	0	0	0	0	PZC73245.1 hypothetical protein B5X24_HaOG209892 [Helicoverpa armigera]	RVT_1 PF00078.31
TRINITY_GG_173_c6_g1_i1	0	0	0	0	0	0	0	0	0	0	0	0	0	0	0	0	0	0	XP_045446602.1 uncharacterized protein LOC123654761 [Melitaea cinxia]
TRINITY_GG_173_c7_g1_i1	0	0.22	0	0	0	0	0	0.5	0.02	0	0	0	0	0	0	0.36	0	0	KAJ8704289.1 hypothetical protein PYW08_013013 [Mythimna loreyi]
TRINITY_GG_173_c8_g1_i1	0	0.48	0	0	0	0	0	0.22	0	0	0	0.93	0	0.47	0	0	0	0	XP_050348928.1 uncharacterized protein LOC126772570 [Nymphalis io]
TRINITY_GG_173_c9_g1_i1	0	0	3.51	0	0	0	0	0	4.66	0	0	0	0	0	0	0	0	0	KAJ8707631.1 hypothetical protein PYW07_011308 [Mythimna separata]	RVT_1 PF00078.31
TRINITY_GG_173_c10_g1_i1	0	0	0	0	0	0	0	0	1.34	0	0	0	0	0	0	0	0	0	KOB67160.1 putative RNA-directed DNA polymerase [Operophtera brumata]
TRINITY_GG_173_c11_g1_i1	0	0	0	0	0	0	0	0	0	7.34	0	0	0	0	0	0	0	0	KAJ8713690.1 hypothetical protein PYW07_014060 [Mythimna separata]
TRINITY_GG_173_c12_g1_i1	0	0	0	0	0	0	0	0	0.78	0	0	0	0	0	0	0.42	0	0
TRINITY_GG_173_c13_g1_i1	0	0	0	0	0	0	0	0	0	0	0	0	0	0	0	0	0	0
TRINITY_GG_173_c14_g1_i1	0	0	0	0.97	0	0	0	1.19	0	0	0	0	0	0	0	0	0	0
TRINITY_GG_173_c15_g1_i1	1.3	0	0	2.15	0.67	2.05	0	1.06	0.47	0	2.9	0	0	0	0	1.39	0	0
TRINITY_GG_173_c16_g1_i1	0	0	0	0	0.49	0	0	0	0	0	0	0	0	0	0	0	0	0	CAF4853472.1 unnamed protein product [Pieris macdunnoughi]
TRINITY_GG_173_c17_g1_i1	0	0	0	0	0	0	0	0	0.81	0	0	0	0	0	0	0	0	0
TRINITY_GG_174_c0_g1_i1	0	0	0	0	0	0	0	0	0	0	0	0	0	0	0	0.16	0	0	XP_049871359.1 uncharacterized protein LOC126370525 isoform X1 [Pectinophora gossypiella]	Peptidase_A17 PF05380.17; RVT_1 PF00078.31
TRINITY_GG_174_c0_g2_i1	0	0	0	0	0	0	0	2.62	1.75	0.97	0	11.83	0	0	3.25	1.7	0	0	XP_049871359.1 uncharacterized protein LOC126370525 isoform X1 [Pectinophora gossypiella]
TRINITY_GG_175_c0_g1_i1	7.22	2.67	0	2.06	1.09	0	0	0	0	0	0	0	0	0	0	0	0	0
TRINITY_GG_176_c0_g1_i1	4.17	2.98	1.79	0.31	2.66	2.29	3.95	4.89	4.23	18.52	8.8	11.23	28.53	15.14	16.59	13.47	19.27	15.32	XP_035436048.2 integrin beta-PS [Spodoptera frugiperda]	EGF_2 PF07974.17; I-EGF_1 PF18372.5; Integrin_beta PF00362.22; PSI_integrin PF17205.7
TRINITY_GG_176_c0_g1_i10	0.13	0	0.39	0.16	0.08	0	0	0	0.05	0.22	0.36	0	0.6	0	0.22	0.16	0	0
TRINITY_GG_176_c0_g1_i14	0	0	0	0.01	0	0	0.12	0	0	0.21	0	0	0.13	0.14	0.14	0.01	0.23	0.09	XP_035436048.2 integrin beta-PS [Spodoptera frugiperda]	EGF_2 PF07974.17; I-EGF_1 PF18372.5; Integrin_b_cyt PF08725.15; Integrin_B_tail PF07965.16
TRINITY_GG_176_c0_g1_i19	0.05	0.11	0.45	0.15	0.23	0.42	0.03	0.01	0.1	0	0.15	0	0	0	0	0.1	0	0	XP_035436048.2 integrin beta-PS [Spodoptera frugiperda]	EGF_2 PF07974.17; I-EGF_1 PF18372.5
TRINITY_GG_176_c0_g1_i20	0.36	0	0	0.4	0.16	0.74	0	0.38	0.3	0.92	2.31	0.99	12.65	3.44	3.06	2.09	0.35	2.87	XP_035436048.2 integrin beta-PS [Spodoptera frugiperda]	EGF_2 PF07974.17; I-EGF_1 PF18372.5; Integrin_beta PF00362.22; PSI_integrin PF17205.7
TRINITY_GG_176_c0_g1_i21	6.8	1.26	0	1.21	2.97	3.39	0	0.54	0	0.16	2.99	4.37	5.75	0	0	2.74	0	6.02	XP_035436048.2 integrin beta-PS [Spodoptera frugiperda]	EGF_2 PF07974.17; Integrin_b_cyt PF08725.15; Integrin_B_tail PF07965.16
TRINITY_GG_176_c0_g1_i3	1.92	3.35	5.08	2.47	3.46	3.6	3.63	3.7	5.25	15.76	10.91	6.92	18.07	17.85	13.08	9.61	17.48	9.99	XP_035436048.2 integrin beta-PS [Spodoptera frugiperda]	EGF_2 PF07974.17; I-EGF_1 PF18372.5; Integrin_b_cyt PF08725.15; Integrin_beta PF00362.22; Integrin_B_tail PF07965.16
TRINITY_GG_176_c0_g1_i4	1.58	0.36	0	0.39	0	0	0	2.39	3.46	8.34	0	0	7.78	11.79	8.12	4.49	8.12	6.42	XP_035436048.2 integrin beta-PS [Spodoptera frugiperda]	EGF_2 PF07974.17; I-EGF_1 PF18372.5; Integrin_b_cyt PF08725.15; Integrin_beta PF00362.22; Integrin_B_tail PF07965.16; PSI_integrin PF17205.7
TRINITY_GG_176_c0_g1_i7	0	0	0	0	0	0.01	0.05	0	0	0.12	0	0	0	0	0.73	1.07	0.27	0	XP_035436048.2 integrin beta-PS [Spodoptera frugiperda]	EGF_2 PF07974.17; I-EGF_1 PF18372.5; Integrin_beta PF00362.22
TRINITY_GG_176_c0_g1_i9	0.21	0	0	0.05	0	0	0	0.04	1.35	2.42	0	0	1.97	2.41	0.9	0.25	3.35	1.88	XP_035436048.2 integrin beta-PS [Spodoptera frugiperda]	EGF_2 PF07974.17; I-EGF_1 PF18372.5; Integrin_b_cyt PF08725.15; Integrin_beta PF00362.22; Integrin_B_tail PF07965.16; PSI_integrin PF17205.7
TRINITY_GG_176_c0_g2_i1	0.01	0.14	0	0	0	0	0.21	0	0.16	0.1	0.45	0	0.71	0.45	0	0.28	1	0.3	KAF9802378.1 hypothetical protein SFRURICE_009060 [Spodoptera frugiperda]	Kinesin PF00225.27; Microtub_bd PF16796.9	microtubule motor activity GO:0003777; ATP binding GO:0005524; microtubule binding GO:0008017
TRINITY_GG_176_c0_g2_i12	0	0	0	0	0	0	0	0.08	0	0	0	0	0.12	0	0	0	0	0	KAF9802378.1 hypothetical protein SFRURICE_009060 [Spodoptera frugiperda]
TRINITY_GG_176_c0_g2_i17	0	0	0	0	0.33	0	0	0.22	0.6	0	0	1.21	0	1.51	1.4	0	0	0	CAB3236437.1 unnamed protein product [Arctia plantaginis]
TRINITY_GG_176_c0_g2_i18	0	0	1.46	7.54	0	9.26	0	0.04	0.13	0	0	0	0	0.14	0	0.14	0	0	KAJ8722764.1 hypothetical protein PYW07_003944 [Mythimna separata]
TRINITY_GG_176_c0_g2_i19	0.24	0.28	0.29	0	0.07	0	0.19	0.21	0.5	0.34	1.68	2.08	0.72	0.29	1.29	0.2	0.83	0.26	KAJ8722764.1 hypothetical protein PYW07_003944 [Mythimna separata]	Kinesin PF00225.27	microtubule motor activity GO:0003777; ATP binding GO:0005524; microtubule binding GO:0008017
TRINITY_GG_176_c0_g2_i25	0	0	0	0.14	0	0.19	0	0	0	0	0	0	0	0	0	0	0	0	CAD0196749.1 unnamed protein product [Chrysodeixis includens]
TRINITY_GG_176_c0_g2_i3	0.34	0	0	0.03	0.04	0	0	0.08	0.03	0.09	0.1	0	0.23	0	0.11	0.07	0.2	0	KAF9802378.1 hypothetical protein SFRURICE_009060 [Spodoptera frugiperda]	Kinesin PF00225.27; Microtub_bd PF16796.9	microtubule motor activity GO:0003777; ATP binding GO:0005524; microtubule binding GO:0008017
TRINITY_GG_176_c0_g2_i5	22.75	14.95	14.7	5.22	8.23	5.59	28.31	22.24	34.03	37.28	26.14	31.01	43.45	40.69	42.97	40.86	41.45	38.85	KAJ8722764.1 hypothetical protein PYW07_003944 [Mythimna separata]	Kinesin PF00225.27; Microtub_bd PF16796.9	microtubule motor activity GO:0003777; ATP binding GO:0005524; microtubule binding GO:0008017
TRINITY_GG_176_c0_g3_i1	0	0	0	0.44	0	0	0	0	0	0	0	0	0	0	0	0	0	0
TRINITY_GG_176_c0_g4_i1	0	0.35	0.18	0	0.14	0	0	0.07	0.03	0.08	0.14	0.2	0.23	0.73	0.13	0.15	0.32	0	AAO85806.1 integrin beta 1 [Chrysodeixis includens]	PSI_integrin PF17205.7
TRINITY_GG_176_c0_g5_i1	0	0	0.19	0	0	0	0	0.04	0.04	0.63	0.18	0	0.15	0	0.95	0.14	0	0
TRINITY_GG_176_c0_g6_i1	0	0.19	0	0	0.86	0.33	0	0	0.24	0	0	0	0	0	0	0	0	0
TRINITY_GG_176_c1_g1_i1	0	0	0	0	0	0	0	0	0	0	0	0	0	0	0	0	0	0
TRINITY_GG_176_c2_g1_i1	1.77	0	0	0.35	0	1.3	0	0.85	0	0.54	0	0	0	6.57	0	0.78	0	5.59
TRINITY_GG_176_c3_g1_i1	0	0.39	0	0	0	0.28	0	0	0	0.34	0	0	0.32	0	0	0	0.4	0
TRINITY_GG_176_c3_g1_i2	0	0	0	0.47	0.12	0	0.16	0.27	0	0.24	0	0	0	0	0	0	0	0.67
TRINITY_GG_176_c3_g2_i1	0	0	0	0	0	0	0	0	0	0	0	0	0	0	0	0	0	0
TRINITY_GG_176_c4_g1_i1	0	0	0	0	0	0	0	3.31	0	0	0	0	0	0	0	0	0	0
TRINITY_GG_176_c6_g1_i1	0	0	0	0	0	0	2.13	0	1.12	0	0	0	0	0	0	0	0	0
TRINITY_GG_176_c6_g2_i1	0	0	0	0	0	0	4.72	0	0	0	0	0	0	0	0	0	0	1.18
TRINITY_GG_176_c7_g1_i1	0	0	0	0	0	10.89	0	0	0	0	0	0	0	0	0	0	0	0
TRINITY_GG_176_c7_g2_i1	0	0	0	0	0	0	0	0	0	0	0	0	0	0	1.38	0.59	0	0
TRINITY_GG_176_c9_g1_i1	0	0	0	0	0	0	0	0	0	0	0	0	0	0	0	0	0	0
TRINITY_GG_176_c10_g1_i1	0	0	0	0	0	0	0	0	0	0.18	0	0	0	0	0	0	0	1.05
TRINITY_GG_176_c11_g1_i2	0	0	0.14	0	0.14	0.1	0.12	0.06	0.11	0.12	0	0	0.79	0	0.12	0.21	0	0
TRINITY_GG_176_c12_g1_i1	0.68	0.87	1.33	1.42	0.19	0.96	2.44	0.68	2.03	0.05	0	0.22	0	0	1.3	0.62	0.87	0.34	XP_022818745.1 uncharacterized protein LOC111351177 [Spodoptera litura]
TRINITY_GG_176_c13_g1_i1	0	0	0	0	0	2.04	4.32	0	0	0	0	0	0	0	0	0	0	0
TRINITY_GG_176_c14_g1_i1	0	1.18	0	0	0	0	0	0	0	0	0	0	0	0	0	0	0	0
TRINITY_GG_176_c15_g1_i1	0	0	0	0	0.33	0	0	0	0	0	0	2.76	0	1.23	0	0	0	0	XP_018344906.1 PREDICTED: uncharacterized protein LOC108750144 [Trachymyrmex septentrionalis]
TRINITY_GG_176_c16_g1_i1	0	0	0	0	0	0	0	0	0	0	0	0	0	0	0	3.47	0	0
TRINITY_GG_176_c17_g1_i1	0	0	0	0.59	0	0	0	0	0	1.2	0	0	0	0	0	0.23	0	0
TRINITY_GG_176_c18_g1_i1	0	0	0	0	0	0	0.38	0.11	0.19	0	0	0	0.39	0.41	0	0	0	0
TRINITY_GG_176_c19_g1_i1	0	0	0	0	0	0	0.86	0	0	0	0	1.13	0	0	1.72	0.24	0	0.87
TRINITY_GG_176_c20_g1_i1	0	0.73	0	0.58	0	0	0	0	0	0	0	0	0	0	0	0	0	0	XP_018344906.1 PREDICTED: uncharacterized protein LOC108750144 [Trachymyrmex septentrionalis]
TRINITY_GG_176_c21_g1_i1	0	0	0	0	0	0	0	0	0	0	0	0	0	4.41	0	0	0	0
TRINITY_GG_176_c22_g1_i1	0	0	0	0	0	0	0	0	0	0.48	0	0	5.52	1.47	1.25	0	0	0
TRINITY_GG_176_c23_g1_i1	0	0	0	0.12	0	0	0	0.14	0	0	0	0	1.01	0	0	0.28	0	0
TRINITY_GG_176_c24_g1_i1	0	0.25	0	0	0	0	0	0	0	0	0	0	0	0	1.26	0	0.41	0
TRINITY_GG_176_c25_g1_i1	0	0	0	0	0	0	0	0	0	0	0	18.62	0	0	0	0	0	0
TRINITY_GG_176_c26_g1_i1	0.61	0	0	0	0	0	0	0	0	0	0	0.71	0.55	0	0	0	0	0
TRINITY_GG_176_c27_g1_i1	0	0	0	0	0	0	0	0	0.36	0	0	0	0	0	0	0	0	0
TRINITY_GG_176_c28_g1_i1	1.82	0	0	0	0	0	0	0.87	0	0	0	0	0	0	0	0	0	0	KYQ50144.1 hypothetical protein ALC60_10777, partial [Trachymyrmex zeteki]
TRINITY_GG_176_c29_g1_i1	0	0	0	0	2.97	0	0	0	0	0	0	0	0	0	0	0	0	0
TRINITY_GG_176_c30_g1_i1	0	0	0	0	0	0	0	0	0.79	0	0	0	0	0	0	0	3.39	0
TRINITY_GG_176_c32_g1_i1	0	0	0	0	0	0	0	0	0	0	0	0	0	0	0	0	0	0
TRINITY_GG_176_c33_g1_i1	0	0	0	0	0	0	0	0	0	0	0	0	0	0	0	0	3.83	0
TRINITY_GG_176_c34_g1_i1	0	0	0.82	0	0	0	0	0	0	0	0	0	0	0	0	0	0	0
TRINITY_GG_176_c35_g1_i1	0	0	0	0	0	0	0	0	0	0	0	0	0	0	0	0	0	7.24
TRINITY_GG_176_c36_g1_i1	0.67	0	0	0	0.17	0.51	0	0	0	0	0	0	0	0	0	0	0	0
TRINITY_GG_176_c37_g1_i1	0	0	0	0	0	0	0	0	0	0	0.42	0	0	0	0.39	0	0	0
TRINITY_GG_176_c38_g1_i1	0	0	1.34	0	0.39	0	0	0	0	0	0	0	0	0	0	0	0	0
TRINITY_GG_176_c40_g1_i1	0	0	0	0	0	0	0.81	0	0	0	0	0	0	0.92	0	0	0	0
TRINITY_GG_176_c41_g1_i1	0	0	0	0	0	0	0	0	0	0	0	0	0	0	11.61	0	0	0
TRINITY_GG_176_c42_g1_i1	0	0	0	0.87	0	0	0	0	0	0	0	0	0	0	0	0	0	0
TRINITY_GG_176_c43_g1_i1	0	0	0	0	0	0	0	0	0	0	0	0	0	0.64	0	0.33	0	0
TRINITY_GG_176_c44_g1_i1	0	0	0	0	0	0	0	0	0	0	0	0	0	0	0	0	0	0
TRINITY_GG_176_c45_g1_i1	0	0	0	0	0	0	0	0	0	1.03	0	0	0	0	0	0	0	0
TRINITY_GG_177_c0_g1_i1	0	0	0	0.53	0.83	0	0	0	0	0	0	0	0	0	0	0	0	0	XP_050343796.1 translation initiation factor IF-2-like [Nymphalis io]
TRINITY_GG_178_c0_g1_i1	0	0	0	0	0	0	0	0	0	0	0	0	0	0	0	0	0	0	CAH2092505.1 unnamed protein product [Euphydryas editha]
TRINITY_GG_179_c0_g1_i1	0	0	0	0	0.02	0	0	0	0.12	0	0	0	0	0.3	0	0.23	0	0.51	CAG4919919.1 unnamed protein product [Colias eurytheme]	RVT_1 PF00078.31
TRINITY_GG_180_c0_g1_i2	0	0	0	0	0	0	0	0	0	0	0	0	0	0	0	0	0	0	KAJ8712619.1 hypothetical protein PYW07_005461 [Mythimna separata]
TRINITY_GG_181_c0_g1_i1	0	0	0	0.1	0.53	0	1.77	0.12	1.09	0.31	0	0	0.45	0.48	0	0	0.86	0.46
TRINITY_GG_182_c0_g1_i1	0.67	0	0.31	0.09	0.32	0	0.79	0.37	0.77	0.06	0.22	0	0.19	0	0	0.34	0	0.21	XP_026730742.1 brachyurin-like [Trichoplusia ni]
TRINITY_GG_182_c0_g1_i3	0	0.69	0	0.08	0.23	0	0.38	0.25	0.53	0	0	0	0	0	0	0.59	0.35	0	KAJ0176072.1 hypothetical protein K1T71_008246 [Dendrolimus kikuchii]	Trypsin PF00089.30; Trypsin_2 PF13365.10	serine-type endopeptidase activity GO:0004252
TRINITY_GG_182_c0_g1_i4	0	0.08	0	0	0	0	0	0	0.15	0	0	0.19	0	0.13	0.07	0.18	0.52	0	XP_026730742.1 brachyurin-like [Trichoplusia ni]
TRINITY_GG_182_c0_g1_i8	202.92	156.31	123.73	211.69	231.93	149.94	374.36	301.21	273.68	32.23	15.06	17.73	26.03	45.77	32.53	58.57	99.24	65.83	KAJ0176072.1 hypothetical protein K1T71_008246 [Dendrolimus kikuchii]	Trypsin PF00089.30; Trypsin_2 PF13365.10	serine-type endopeptidase activity GO:0004252
TRINITY_GG_182_c0_g2_i1	0	0	0	0	0	0	0	0	0	0.36	0	0	0	0.04	0.38	0	0	0	KAG7299988.1 hypothetical protein JYU34_017023 [Plutella xylostella]
TRINITY_GG_182_c0_g2_i2	0	0	0	0	0	0	0	0	0	0	0	0	0	0.18	0	0	0	0	XP_026325403.1 uncharacterized protein LOC113234317 [Hyposmocoma kahamanoa]
TRINITY_GG_182_c0_g3_i1	0	0	0	0.04	0.01	0	0.22	0.13	0.14	0.84	0.67	0.44	0.88	0.98	0.63	1.75	1.4	1.09	XP_021201521.1 semaphorin-2A isoform X1 [Helicoverpa armigera]	Sema PF01403.23
TRINITY_GG_182_c0_g3_i2	0	0	0	0	0	0	0	0	0	0	0	0	0	0	0	0	0	0
TRINITY_GG_182_c0_g4_i1	0	0	0	0.17	0	1.31	0	0	0	0	0.41	0	0.76	0.81	0.38	0.44	0.72	0
TRINITY_GG_182_c0_g5_i1	0	0	0	0	0	0.09	0	0	0.06	0.03	0	0	0	0	0	0.03	0	0	XP_045450439.1 uncharacterized protein LOC123659234 [Melitaea cinxia]	RVT_1 PF00078.31
TRINITY_GG_182_c0_g6_i1	0	0	0	0	0	0	0	0	0	0	0	0	0	0	0	0	0	0
TRINITY_GG_182_c0_g7_i1	0.1	0.22	0.78	0.25	0.78	0.62	0.75	0.33	0.5	0.03	0	0	0.36	0	0	0	0	0.1	KAF9422952.1 hypothetical protein HW555_001495 [Spodoptera exigua]
TRINITY_GG_182_c0_g8_i1	0	0	0	0	0	0	0	0	0	0	0	0	0	0	0	0	0	0	XP_045450439.1 uncharacterized protein LOC123659234 [Melitaea cinxia]
TRINITY_GG_182_c0_g8_i2	0	0	0	0	0	0	0	0	0	0	0	0	0	0	0	0	0	0	XP_045450439.1 uncharacterized protein LOC123659234 [Melitaea cinxia]
TRINITY_GG_182_c1_g1_i1	0	0	0	0	0.08	0	0	0.08	0.35	0	0	0.39	0	0	0	0.33	0	0
TRINITY_GG_182_c1_g1_i2	0	0	0.43	0	0	0	0.38	0.31	0.37	0	0	0	0	0	0.38	0.22	0.72	0
TRINITY_GG_182_c2_g1_i1	0	0	0	0	0	0	0	0	0	0	0	0	0	0	0	0	0	0
TRINITY_GG_182_c3_g1_i1	0	0.86	0	0.17	0.43	0	0	0	0.18	0	0	0	0	0	0	0	0	0
TRINITY_GG_182_c3_g1_i2	0	0	0	0	0	0	0	0	0	0	0	0	0	0	0	0	0	0
TRINITY_GG_182_c6_g1_i1	0	0	0	0	0	0	0	0	0	0	0	0	0	0	0	0	0	0	XP_045450439.1 uncharacterized protein LOC123659234 [Melitaea cinxia]
TRINITY_GG_182_c8_g1_i1	1.04	0	0	0	0	0	0.86	0	0.22	0.32	5.36	0	0	0	0.85	0.24	0	3.46
TRINITY_GG_182_c9_g1_i1	0	1.74	0	2.03	0	1.79	1.9	0	0.36	2.18	0	0	0	0	0	0	0	0
TRINITY_GG_182_c10_g1_i1	0	0.22	0	0.02	0	2.58	1.02	0	0	0	0	2.05	0	0	0	0.12	0.1	0	KAJ8704242.1 hypothetical protein PYW08_012966 [Mythimna loreyi]
TRINITY_GG_182_c11_g1_i1	0	0	0	0	0	0	0	0	0	0	0	0	0	0	0	0	0	0	KAI5638092.1 reverse transcriptase (RNA-dependent DNA polymerase) domain-containing protein [Phthorimaea operculella]	RVT_1 PF00078.31
TRINITY_GG_182_c12_g1_i1	0	0	0	0.25	0	0	0	0	0	0	0.42	0	0	0	0	0	0	0	KAJ0173268.1 hypothetical protein K1T71_011444 [Dendrolimus kikuchii]
TRINITY_GG_182_c13_g1_i1	0	0	0	0	0	0	0	0	0	0	0	0	0	0	0	1.42	0	0	XP_050666189.1 uncharacterized protein LOC126966255 [Leptidea sinapis]
TRINITY_GG_182_c14_g1_i1	0	0	0	0.78	0	0	0	0	0	0	2.9	0	0	0	0	0.83	0	0
TRINITY_GG_182_c15_g1_i1	0	0	0	0	0	0	0	0	0	0	0	0	0	0	0	0	11.25	0
TRINITY_GG_182_c16_g1_i1	0	0	0	0	0	6.9	0	0	0	0	0	0	0	0	0	0	0	0
TRINITY_GG_182_c17_g1_i1	0	0	0	0	0	0	0	0	0	0	0	0	0	5.27	0	0.42	0	0
TRINITY_GG_182_c18_g1_i1	0	0	0	0	0	1.78	0	0	0	0	0	0	0	0	0	0	0	0
TRINITY_GG_182_c19_g1_i1	0	0	0	0	0	8.38	0	0	0	0	0	0	0	0	0	0	0	0	GBP01039.1 hypothetical protein EVAR_2312_1 [Eumeta japonica]
TRINITY_GG_182_c20_g1_i1	0	0	0	0	0	0	0	0	0	0	0	0	0	0	0	0	0	10.8	KAI8427030.1 hypothetical protein MSG28_014671 [Choristoneura fumiferana]
TRINITY_GG_182_c21_g1_i1	0	0	0	0	0	0	6.04	0	0	0	0	0	0	0	0	0	0	0
TRINITY_GG_182_c22_g1_i1	0	0	0	0	0	0	0	0	0	0	0	0	0	0	0	0	0	0
TRINITY_GG_182_c23_g1_i1	0	0	0	0	0.93	0	0	0	0	0	0	0	0	0	0	0.79	0	0
TRINITY_GG_182_c24_g1_i1	0	0	0	0.28	0	0	0	0	0	0	0	0	0	0	0	0	0	0	XP_023939255.2 uncharacterized protein LOC112046725 [Bicyclus anynana]
TRINITY_GG_182_c25_g1_i1	0	0	0	0	1.29	0	0	0	0	3.74	0	0	0	0	0	0	0	0
TRINITY_GG_182_c26_g1_i1	0	0	0	0	0	0	0	0	0	0	0	0	0	0	0	0.33	0	0
TRINITY_GG_182_c27_g1_i1	0	0	0.14	0.08	0	0	0	0.71	0	0	0	0	1.54	0	0	0	0	0	CAG9134300.1 unnamed protein product [Plutella xylostella]	RNase_H PF00075.28	nucleic acid binding GO:0003676
TRINITY_GG_182_c28_g1_i1	0	0	0	0	0	0	0	0	0	0	0	0	0	0	0	0	0	0	KAG6460960.1 hypothetical protein O3G_MSEX012336 [Manduca sexta]
TRINITY_GG_183_c0_g1_i2	0	0	0.43	0	0	0	0	0.41	0.64	0	0	0	0	0	0	0	1.43	0
TRINITY_GG_183_c0_g1_i3	0	0	0	0	0	0	1.13	0	0	0	0	0	0	0	0	0	0	0
TRINITY_GG_183_c1_g1_i1	1465.12	1982.12	436.51	2916.51	1098.02	1021.2	3855.21	3458.59	2552.71	288.26	82.36	95.66	210.39	601.16	360.41	374.06	1068.5	594.24	KAH9630549.1 hypothetical protein HF086_018465 [Spodoptera exigua]	Trypsin PF00089.30	serine-type endopeptidase activity GO:0004252
TRINITY_GG_183_c1_g1_i10	635.05	791.54	202.87	821.83	525.8	288.71	1437.41	978.81	1083.55	86.41	34.53	25.67	54.79	216.56	99.27	129.46	348.54	182.17	KAH9630549.1 hypothetical protein HF086_018465 [Spodoptera exigua]	Trypsin PF00089.30	serine-type endopeptidase activity GO:0004252
TRINITY_GG_183_c1_g1_i11	0	0	0	0.23	0	0	1.7	0	0	0	0	0	0	0	0	0.1	0	0
TRINITY_GG_183_c1_g1_i13	14.93	23.29	21.46	19.65	5.77	3.74	69.55	38.77	39.35	0.94	0.85	3.84	2.34	1.26	4.28	12.34	10.79	10.23	KAJ0176069.1 hypothetical protein K1T71_008243 [Dendrolimus kikuchii]	Trypsin PF00089.30	serine-type endopeptidase activity GO:0004252
TRINITY_GG_183_c1_g1_i15	0	0	0	0	0	0	0	0	0	0.43	0	1	0	0	0	0	0	0	KAH9630549.1 hypothetical protein HF086_018465 [Spodoptera exigua]	DUF1986 PF09342.15; Trypsin PF00089.30	serine-type endopeptidase activity GO:0004252
TRINITY_GG_183_c1_g1_i16	0.59	0.49	0.27	0.16	0.12	0	0.7	0.8	0.24	0	0	0	0	0.19	0	0.06	0	0	KAJ0176068.1 hypothetical protein K1T71_008242 [Dendrolimus kikuchii]	Trypsin PF00089.30	serine-type endopeptidase activity GO:0004252
TRINITY_GG_183_c1_g1_i18	0.15	0	0	0	0	0	1.05	0.4	0.35	0.05	0	0	0	0	0	0.21	0.14	0	KAJ0176068.1 hypothetical protein K1T71_008242 [Dendrolimus kikuchii]	Trypsin PF00089.30	serine-type endopeptidase activity GO:0004252
TRINITY_GG_183_c1_g1_i19	297.73	315.91	164.53	263.74	153.43	79.83	829.01	705.13	537.41	66.78	22.64	31.68	13.56	60	53.85	100.62	167.4	124.36	KAH9630549.1 hypothetical protein HF086_018465 [Spodoptera exigua]	Trypsin PF00089.30	serine-type endopeptidase activity GO:0004252
TRINITY_GG_183_c1_g1_i2	1747.24	2361.28	949.33	3574.33	1490.01	1267.72	5593.11	3950.12	3173.12	317.57	149.14	206.73	183.32	547.75	518.89	760.45	1163.47	945.64	XP_026730703.1 uncharacterized protein LOC113495901 [Trichoplusia ni]	Trypsin PF00089.30	serine-type endopeptidase activity GO:0004252
TRINITY_GG_183_c1_g1_i20	0.46	0.44	0.65	0.13	0.07	0	0.56	0.45	0.85	0	0	0	0	0	0	0.08	0.9	0	KAJ0176068.1 hypothetical protein K1T71_008242 [Dendrolimus kikuchii]	Trypsin PF00089.30	serine-type endopeptidase activity GO:0004252
TRINITY_GG_183_c1_g1_i4	40.97	69.38	64.8	43.87	14.34	26.24	191.31	147.4	144.85	5.69	5.85	1.69	3.96	3.03	10.17	24.47	35.98	31.99	KAH9630549.1 hypothetical protein HF086_018465 [Spodoptera exigua]	DUF1986 PF09342.15; Trypsin PF00089.30	serine-type endopeptidase activity GO:0004252
TRINITY_GG_183_c1_g1_i5	0	0	0	0.25	0.21	0	1.06	1.95	0.65	0.12	0	0	0	0	0	0	0	0	KAJ0176068.1 hypothetical protein K1T71_008242 [Dendrolimus kikuchii]
TRINITY_GG_183_c1_g1_i7	328.59	982.41	700.33	722.6	496.4	229.97	1885.19	587.09	944.69	48.59	73.76	115.49	42.51	99.29	111.35	294.73	145.87	373.91	KAJ0176069.1 hypothetical protein K1T71_008243 [Dendrolimus kikuchii]	Trypsin PF00089.30	serine-type endopeptidase activity GO:0004252
TRINITY_GG_183_c2_g1_i10	0	0	0	0.03	0	0	0	0	0.16	0	0	0	0	0	0	0	0	0	CAB3507326.1 unnamed protein product [Spodoptera littoralis]
TRINITY_GG_183_c2_g1_i12	0.65	0	0	0	0	0	0	0.15	0.26	0	0	4.16	0	0	0	0	0	0	XP_041981631.1 transmembrane protease serine 9-like [Aricia agestis]	Trypsin PF00089.30	serine-type endopeptidase activity GO:0004252
TRINITY_GG_183_c2_g1_i13	0	0	0	0	0.09	0	0	0	0.53	0	0	0	0	0	0	0.06	0	0	XP_013197969.1 brachyurin [Amyelois transitella]	Trypsin PF00089.30; Trypsin_2 PF13365.10	serine-type endopeptidase activity GO:0004252
TRINITY_GG_183_c2_g1_i14	528.38	651.37	361.34	976.76	594.19	634.99	1394.64	983.75	881.94	92.33	37.1	62.93	76.87	171.37	136	197.53	328.7	201.89	XP_053608811.1 brachyurin-like [Plodia interpunctella]	Trypsin PF00089.30; Trypsin_2 PF13365.10	serine-type endopeptidase activity GO:0004252
TRINITY_GG_183_c2_g1_i2	2.39	0	0	0	0	0	0	0.84	0.13	0	0	0	0	0	0	0	0	0
TRINITY_GG_183_c2_g1_i3	0	0	0	0	0	0	0	0.33	0	0	0	0	0	0	0	0	0.55	1.24	XP_053608811.1 brachyurin-like [Plodia interpunctella]	Trypsin PF00089.30; Trypsin_2 PF13365.10	serine-type endopeptidase activity GO:0004252
TRINITY_GG_183_c2_g1_i4	0.55	0.21	0.63	0.03	1.04	0.07	1.26	0.83	0.79	0.03	0	0.12	0	0	0.18	0.31	0.25	0.28	KAF9807859.1 hypothetical protein SFRURICE_000640 [Spodoptera frugiperda]
TRINITY_GG_183_c2_g1_i5	0	0	0	0	0.1	0	0.47	0.06	0	0	0	0	0.22	0.12	0	0	0.1	0	XP_013197969.1 brachyurin [Amyelois transitella]	Trypsin PF00089.30; Trypsin_2 PF13365.10	serine-type endopeptidase activity GO:0004252
TRINITY_GG_183_c2_g1_i6	0	0	0	0.02	0	0	0.59	0.23	0	0	0	0	0	0	0	0	0	0	CAD0197834.1 unnamed protein product [Chrysodeixis includens]
TRINITY_GG_183_c2_g1_i9	0	0.09	0	0	0.04	0.12	1.26	0.3	0.29	0	0	0	0	0	0	0.17	0	0	XP_013197969.1 brachyurin [Amyelois transitella]	Trypsin PF00089.30; Trypsin_2 PF13365.10	serine-type endopeptidase activity GO:0004252
TRINITY_GG_183_c2_g2_i1	0	0.38	0.7	0.15	0.38	0	4.42	0.68	1.26	0	0	0	0	0.11	0	2.88	0	0
TRINITY_GG_183_c2_g2_i2	0	0	0	0	0	0	0	0.22	0	0	0	0	0	0	0	0	0	0
TRINITY_GG_183_c3_g1_i1	0	0	0	0.87	2.93	0	7.08	3.89	3.34	0	0	0	0	0	0	0.33	0	1.18
TRINITY_GG_183_c3_g1_i3	1.44	0	0	0.28	1.43	0	1.15	0.69	0.3	0	0	0	0	0	0	0.32	0	0
TRINITY_GG_183_c4_g1_i1	0	0.3	0	0	0	0	0.5	0	1.49	0	0	0	0	0	0	0	0	0
TRINITY_GG_183_c4_g1_i2	0	0	0	0	0.17	0	0.56	0.96	0.28	0	0	0	0	0	0	0	0	0.58
TRINITY_GG_183_c6_g1_i1	0	0	0	0	0	0	6.55	1.03	0	0	0	0	0	0	0	0.9	0	0
TRINITY_GG_183_c7_g1_i1	0	3.35	0	0	0	0	0	0	0	0	0	0	0	0	0	0	0	0
TRINITY_GG_183_c7_g1_i2	0	0	0	0	0.16	0	0	0	0.26	0	0	0	0	0	0.53	0	0	0
TRINITY_GG_183_c9_g1_i1	0	0.41	0	0.06	0.1	0	3.36	0.97	1.39	0	0	0	0	0	0	0	0	0
TRINITY_GG_183_c9_g1_i3	0	2.16	0.39	0.79	1.19	0	1.22	3.37	1.08	0	0	0	0	0.73	0	0.3	0.65	1.42
TRINITY_GG_183_c9_g1_i4	0	1	0	0.13	0.5	0	1.24	0.93	0.18	0	0	0	0	1.21	0	0.16	0	0
TRINITY_GG_183_c9_g1_i5	0	0	0	0	0	0	0	0	0	0	0	0	0	0	0	0	0	0
TRINITY_GG_183_c9_g1_i6	0	0	0	0	0	0	0	0	0.36	0	0	0	0	0	0	0	0.55	0
TRINITY_GG_183_c9_g2_i1	2.25	9.17	1.69	12.92	8.49	4.01	8	1.39	5.06	0.63	0.95	0.25	1.09	1.82	0.98	1.73	1.02	0.75	CAH2103828.1 unnamed protein product [Euphydryas editha]
TRINITY_GG_183_c10_g1_i1	0	0	0	0	0	0	0	0	0	0	0	0	0	0	0	0	0	0
TRINITY_GG_183_c12_g1_i1	0	0	0	0	0	0	0	8.72	0	0	0	0	0	0	0	0	0	0
TRINITY_GG_183_c13_g1_i1	0	0	0	2.23	0	0	0	0	0	0	0	0	0	0	0	0	0	0	RVE48138.1 hypothetical protein evm_007198 [Chilo suppressalis]
TRINITY_GG_183_c14_g1_i1	0	0	0	0	0	0	0	0	0	0	0	0	0	0	0	0	0	0
TRINITY_GG_183_c15_g1_i1	0	0	0	0	0	0	0	0	0	0	0	0	0	0	0	0	0	0
TRINITY_GG_184_c0_g1_i1	0	0	0	0	0	0	0	0	0	0	0	0	0	0	0	0	0	0	XP_045448243.1 uncharacterized protein LOC123656620 [Melitaea cinxia]
TRINITY_GG_185_c0_g1_i1	0	0	0	0	0	0	0	0	0	4.32	0	7.19	0	0	0	0.89	0	0	XP_037303186.1 uncharacterized protein LOC119193655 [Manduca sexta]
TRINITY_GG_185_c0_g2_i1	0	0	0	0	0	0	0.32	0	0	0	0	0	0	0	0	0	0	0	XP_052746953.1 uncharacterized protein LOC112050387 [Bicyclus anynana]
TRINITY_GG_186_c0_g1_i1	0	0.92	0	0	1.56	0	0.99	0.63	1.49	1.74	0	3.05	0.57	0	5.56	1.95	2.44	0	XP_037303186.1 uncharacterized protein LOC119193655 [Manduca sexta]	DUF5641 PF18701.5
TRINITY_GG_187_c0_g1_i1	0	0	0	0	0	0	0	0	0	0	0	0	0	0	0	0	0	0	XP_037303186.1 uncharacterized protein LOC119193655 [Manduca sexta]
TRINITY_GG_187_c0_g2_i1	0	0	0	0	0	0	1.37	0	0	0	0	1.34	0	0.48	0	0.15	1.41	0.47	XP_037303186.1 uncharacterized protein LOC119193655 [Manduca sexta]	Integrase_H2C2 PF17921.5
TRINITY_GG_188_c0_g1_i1	0	0	0	0	0	0	0	0	0	0	0	0	0	0	0	0	0	0	KAG6458433.1 hypothetical protein O3G_MSEX010849 [Manduca sexta]	RT_RNaseH PF17917.5; RT_RNaseH_2 PF17919.5
TRINITY_GG_189_c0_g1_i1	0	0	0	0	0	0	0	0	0	0	0	0	0	0	0	0	0	0
TRINITY_GG_190_c0_g1_i1	0	0	0	0	0.16	0	0	0	0	0	0.56	1.05	0	0	0	0	0	0	XP_037300521.1 uncharacterized protein LOC115454545 [Manduca sexta]
TRINITY_GG_191_c0_g1_i1	0	0	0	0	0	0	0	0	0	1.07	0	0	0	0	0	0	0	0	XP_061729026.1 uncharacterized protein K02A2.6-like [Cydia pomonella]
TRINITY_GG_191_c0_g1_i2	0.12	0.77	0	1.78	3.73	3.56	0.56	0.66	1.12	0.61	0	1.8	0	5.13	0	3.07	2.87	0	XP_061729026.1 uncharacterized protein K02A2.6-like [Cydia pomonella]
TRINITY_GG_191_c0_g2_i1	0.4	1.1	0	0	0.5	0	0	0	0	0	0	0	0	0	0	0	0	0	KAG7299311.1 hypothetical protein JYU34_016233 [Plutella xylostella]	Integrase_H2C2 PF17921.5; zf-H2C2 PF09337.14
TRINITY_GG_191_c1_g1_i1	1.08	0	0	0.42	0.03	0.36	0	0.49	0	0	0	0	0	0	0.4	0	0.39	1.04	KAG7309148.1 hypothetical protein JYU34_005070 [Plutella xylostella]	RT_RNaseH PF17917.5; RT_RNaseH_2 PF17919.5; RVT_1 PF00078.31
TRINITY_GG_191_c1_g2_i1	0	0.72	0.27	0.49	0	0	0.65	0	0.7	0	0	0	0	0	0	0	1.31	0	KAG7299311.1 hypothetical protein JYU34_016233 [Plutella xylostella]	RVT_1 PF00078.31
TRINITY_GG_191_c2_g1_i1	0.52	0	0	0	0	0	3.07	0	0.53	0.76	0	0	0.75	0	0	1.01	3.8	0	XP_050557003.1 uncharacterized protein LOC126911892 [Spodoptera frugiperda]
TRINITY_GG_191_c2_g2_i1	2.91	0.1	0	0.72	0	0	1.14	0	0.15	1.2	0	2.35	0	1.58	2.33	2.07	7.38	0	KAI5632272.1 hypothetical protein NE865_15027 [Phthorimaea operculella]
TRINITY_GG_191_c3_g1_i1	0	0	0	0	0.32	0	0	0	0	0	0	2.68	0	0	0	0	0	0	XP_053618795.1 uncharacterized protein LOC128680073 isoform X1 [Plodia interpunctella]
TRINITY_GG_191_c3_g1_i2	0	0	0	0	0	0.59	0	0	0	0	0	0	0	0	0	0	0.15	0	XP_053618795.1 uncharacterized protein LOC128680073 isoform X1 [Plodia interpunctella]
TRINITY_GG_191_c4_g1_i1	0	0	0	0	0	0	0	0	0	0	0	0	0	0	0	0	0	0	XP_050343820.1 translation initiation factor IF-2-like [Nymphalis io]
TRINITY_GG_191_c4_g2_i1	0	0	0	0.43	0	0	0	0	0	0	0	2.13	0	0	0	0	0	0
TRINITY_GG_191_c5_g1_i1	0	0	0	0	0	0	0	0	0	0	0	0	0	0	0	1.12	0	0	KOB71465.1 putative pol-like protein, partial [Operophtera brumata]
TRINITY_GG_191_c6_g1_i1	0	0	0	2	0	0	0	0	0	0	0	0	0	0	0	0	0	0	XP_026760224.2 uncharacterized protein LOC113519363 [Galleria mellonella]
TRINITY_GG_191_c7_g1_i1	0	0	0	0	0	0	0	2.36	0	0	0	0	0	0	0	1.97	0	0
TRINITY_GG_191_c8_g1_i1	0	0	0	0	0.39	0	0	0.38	0	0	0	0	0	0	0	0	0	0	XP_028169591.1 uncharacterized protein LOC114359397 isoform X1 [Ostrinia furnacalis]	RNase_H PF00075.28	nucleic acid binding GO:0003676
TRINITY_GG_192_c0_g1_i1	0	0	0	0.05	0.28	0.2	0	0	0	0.08	0	0	0	0	0.24	0	0	0
TRINITY_GG_193_c0_g1_i1	0	6.16	0	0	0	0	0	0	0	0	0	0	0	0	0	0	0	0
TRINITY_GG_194_c0_g1_i1	0	0	0	0	0	0	0	0	0	0	0	0	0	0	0	0	0	0
TRINITY_GG_194_c0_g2_i1	0	0	0	0	0	0	0	0	0	0	0	0	0	0	0	0	0	0
TRINITY_GG_195_c0_g1_i1	0	0	0	0	0	0	0.9	0	0	0	0	0	0	0	0	0	0	0	KAK0070774.1 hypothetical protein PV325_014097, partial [Microctonus aethiopoides]	zf-BED PF02892.19
TRINITY_GG_196_c0_g1_i1	0.29	0	0	0.06	0	0	0.25	0.18	0.18	0.14	0.42	1.66	0.66	0.4	1.73	3.8	0	0.42	XP_021186197.2 MIT domain-containing protein 1 [Helicoverpa armigera]	MIT PF04212.22; MIT_C PF16565.9
TRINITY_GG_196_c0_g1_i2	1.44	1.16	0.67	1.06	1.14	0.91	1.54	1.27	1.59	4.12	4.49	3.89	3.97	3.89	3.88	4.07	4.62	3.44	CAH0719199.1 unnamed protein product, partial [Brenthis ino]	MIT_C PF16565.9
TRINITY_GG_196_c0_g2_i1	0	0	0	0	0	0	0	0	0	0	0	0	0	0	0	0	0	0
TRINITY_GG_196_c1_g1_i1	0	0	0	0	0	0	0	0.19	0	0	0	0.86	0	0.72	0	0	0	0
TRINITY_GG_196_c1_g2_i1	0	0	0	0.17	0.11	0.94	0	0	0	0.37	0.39	0	0	0.77	0	0	0	0
TRINITY_GG_196_c2_g1_i1	0	0	0	0	0	0	0	0	3.77	0	0	0	0	5.72	0	0	0	0
TRINITY_GG_196_c3_g1_i1	0	0	0	0	0	0	0	0	0.14	0.41	0.6	0	0	0	0	0	1.13	0
TRINITY_GG_196_c4_g1_i1	0	0	0	0	0	0	0	0	0	0	0	0	28.47	0	0	0	0	0
TRINITY_GG_196_c5_g1_i1	0	0	0	0.13	0.16	0	0	0	0	0	0	0	0	0	0	0.31	0.54	0.56
TRINITY_GG_196_c6_g1_i1	0	0	0	0	0	2.92	0	0	0	0	0	0	0	0	0	0.84	0	3.02
TRINITY_GG_196_c7_g1_i1	0	0	0	0	0	0	0	0	0.28	0.83	0	0	0	0	0	0	0	0	XP_060800364.1 protein GVQW3-like [Amyelois transitella]
TRINITY_GG_196_c8_g1_i1	0	0	0	0	0	0	0	0	3.23	0	0	0	0	0	0	0	0	0
TRINITY_GG_196_c10_g1_i1	0	0	0	0.46	0	0	0	0.56	0	0	0	0	0	0	0	0	0	0
TRINITY_GG_197_c0_g1_i1	4.58	0	3.4	6.21	0	0	0	0	0	0	0	0	0	0	0	0	0	0
TRINITY_GG_198_c0_g1_i1	0	0	0	0	0	0	0	0	0	0	0	0	0	0	0	0	0	0
TRINITY_GG_199_c0_g1_i1	0	0	0	0	0	0	0	0	0	0	0	0	0	0	0	0	0	0
TRINITY_GG_199_c0_g2_i1	0.59	0.35	0.26	0.44	0.58	0.42	0.15	0.25	0.43	0.68	0.97	0.34	0.89	0.52	0.73	0.78	0.32	0.99
TRINITY_GG_199_c0_g3_i1	0	0.24	0	0.09	0.12	0	0.2	0.16	0.05	0.34	0.46	0	0.2	0	0.2	0.12	0.18	0.21	XP_039747871.1 40S ribosomal protein S16-like [Pararge aegeria]	Ribosomal_S9 PF00380.23	structural constituent of ribosome GO:0003735; translation GO:0006412
TRINITY_GG_199_c0_g3_i2	0.77	0	0	0	0	0	0.64	0.22	0.21	0.07	0	0	0	0	0	0	0.51	0
TRINITY_GG_199_c0_g3_i3	91.98	69.35	30.87	92.77	68.36	74.92	47.34	69.32	49.45	67.09	12.68	18.77	67.52	75.46	46.81	23.02	82.7	29.92	CAB3225459.1 unnamed protein product [Arctia plantaginis]	Ribosomal_S9 PF00380.23	structural constituent of ribosome GO:0003735; translation GO:0006412
TRINITY_GG_199_c0_g3_i4	1465.48	1171.75	824.72	1698.52	1552.7	1753.73	1024.78	1061.28	942.51	1457.78	580.68	636.07	1396.31	1670.8	1199.75	809.46	1352.36	1205.93	XP_021187435.1 40S ribosomal protein S16 isoform X2 [Helicoverpa armigera]	Ribosomal_S9 PF00380.23	structural constituent of ribosome GO:0003735; translation GO:0006412
TRINITY_GG_199_c0_g3_i5	0.91	1.44	1.09	1.39	1.02	1.19	0.38	0.53	0.62	1.14	0.85	1.36	1.71	0.95	1.61	1.36	1.09	1.07	KAI4497414.1 hypothetical protein M0802_007425 [Mischocyttarus mexicanus]
TRINITY_GG_199_c0_g3_i7	0	0	0.67	0.82	0.19	0.23	0	0.11	0	0.1	0.32	0.66	0	1.84	0	0.2	0.24	0	KAI8441037.1 hypothetical protein MSG28_009308 [Choristoneura fumiferana]	Ribosomal_S9 PF00380.23	structural constituent of ribosome GO:0003735; translation GO:0006412
TRINITY_GG_199_c0_g4_i1	0	0	0	0	0.07	0	0	0.05	0.18	0	0	0	0	0	0	0.08	0.13	0	CAB3225462.1 unnamed protein product [Arctia plantaginis]
TRINITY_GG_199_c0_g4_i2	4.83	4.63	6.3	3.91	3.94	2.33	7.87	6.59	6.72	2.64	8.05	7.39	2.31	2.33	2.6	8.04	2.76	5.35	CAB3225462.1 unnamed protein product [Arctia plantaginis]
TRINITY_GG_199_c0_g4_i3	6.8	12.8	9.16	7.13	7.35	5.57	16.06	9.52	12.89	6.59	2.84	3.99	6.61	4.66	6.64	9.66	8.88	9.29	CAB3225462.1 unnamed protein product [Arctia plantaginis]	ABC1 PF03109.20; Pkinase PF00069.29; PK_Tyr_Ser-Thr PF07714.21	protein kinase activity GO:0004672; ATP binding GO:0005524; protein kinase activity GO:0004672
TRINITY_GG_199_c0_g4_i5	0	0.1	0	0	0	0	0.5	0.06	0.21	0.16	0.52	0	0	0	0.48	0.47	0.12	0	CAB3225462.1 unnamed protein product [Arctia plantaginis]
TRINITY_GG_199_c0_g4_i6	0.26	0	0.11	0.02	0.03	0	1.05	0.86	1.53	4.62	5.8	4.37	4.93	2.03	5.85	7.52	6.69	4.33	XP_037303606.1 myosin light chain kinase, smooth muscle isoform X2 [Manduca sexta]	ABC1 PF03109.20; Pkinase PF00069.29; PK_Tyr_Ser-Thr PF07714.21	protein kinase activity GO:0004672; ATP binding GO:0005524; protein kinase activity GO:0004672
TRINITY_GG_199_c0_g5_i1	0	0	0	0	0.3	0.29	0	0	0	0	0	0.92	0	0.36	0	0.1	0	0
TRINITY_GG_199_c0_g5_i2	0	0	0	0	0	0	0	0	0.39	0	0	0	2.86	0	0	0.45	0.38	0.94
TRINITY_GG_199_c0_g5_i3	0.47	0.47	0.22	0.33	0.35	0.39	0.28	0.39	0.78	1.44	1.87	1.93	2.38	1.56	2.07	2.07	1.85	1.55	XP_047027621.1 uncharacterized protein LOC124635712 isoform X2 [Helicoverpa zea]	Insc_C PF19427.3; INSC_LBD PF16748.9
TRINITY_GG_199_c0_g6_i1	0	0	0	0.08	0	0	0.33	0.23	0	0	1.07	0.45	0.32	0.35	0	0.86	0.15	1.01
TRINITY_GG_199_c0_g7_i1	1.76	1.62	1.08	1.21	1.17	1.07	1.12	1.33	1.57	4.05	3.28	3.49	3.85	4.31	4.05	3.15	3.41	3.26	CAB3233842.1 unnamed protein product [Arctia plantaginis]
TRINITY_GG_199_c0_g8_i1	0.18	0	0	0	0.05	0	0.55	0.54	0.13	0.91	0	0	0.53	2.11	0.82	1.28	1.25	0.42	CAH0591399.1 unnamed protein product [Chrysodeixis includens]	Insc_C PF19427.3
TRINITY_GG_199_c1_g1_i1	0	0	0.21	0.33	0.27	0	0.18	0.1	0.04	0	0.2	0.25	0.53	0	0	0.05	0.17	0
TRINITY_GG_199_c2_g1_i1	0	0.13	0	0.48	0.48	0	1.6	0.74	0.87	3.38	3.08	1.12	0.47	0.15	1.85	0.18	7.14	0	XP_038218868.1 MIT domain-containing protein 1-like [Zerene cesonia]	MIT PF04212.22; MIT_C PF16565.9
TRINITY_GG_199_c2_g1_i2	0	0	0	0	0	0	0	0	0	0.66	0	0	0	0	0	0	0	0
TRINITY_GG_199_c2_g1_i3	0	0.21	0	0.36	0.18	0.21	0.24	0.5	0.9	2.39	4.57	1.49	4.56	3.36	4.02	3.2	2.82	2.68	CAB3225447.1 unnamed protein product [Arctia plantaginis]	MIT PF04212.22; MIT_C PF16565.9
TRINITY_GG_199_c2_g1_i4	0.22	0	0	0.06	0	0.18	0.64	0	0	0.38	0	0	0	0	0	0.31	0.6	1.7
TRINITY_GG_199_c2_g1_i5	0	0	0	0	0	0	0	0	0	0	10.24	6.15	0	0	3.59	4.6	3.44	0.59		MIT PF04212.22
TRINITY_GG_199_c3_g1_i1	0	0.68	0	0	0	0	0	0	0	0	1.14	0	0	0	0	0	0	0
TRINITY_GG_199_c3_g2_i1	0	0	0	0.59	0.37	0	0	0	0	0	0	0	0	0	0	0	0	0
TRINITY_GG_199_c3_g3_i1	0	0	6.49	0.21	1.26	3.12	0	0	0	4	0	0	0	0	1.13	1.61	0	0
TRINITY_GG_199_c4_g1_i1	0	0	0	0	0	0	0	0	0	0	0	0	0	0	6.7	5.47	0	0
TRINITY_GG_199_c4_g2_i1	0	0	0	0	0	0	0	0	0	0	0	0	0.74	0	0.71	0	1.45	0
TRINITY_GG_199_c5_g1_i1	0	0	0	0.4	0.51	0	0	0	0	0	0	0	0	0	0	0	0	0	XP_045779883.1 uncharacterized protein LOC123877308 [Maniola jurtina]
[truncated: 324,666+ more rows]

## Sheet: gene_contrasts_with_TPM
gene	14B1mg_fc	14B1mg_adjp	PRAAmg_fc	PRAAmg_adjp	14B1wh_fc	14B1wh_adjp	PRAAwh_fc	PRAAwh_adjp	14B1_a_midgut	14B1_b_midgut	14B1_c_midgut	PRAA_a_midgut	PRAA_b_midgut	PRAA_c_midgut	Control_a_midgut	Control_b_midgut	Control_c_midgut	14B1_a_whole	14B1_b_whole	14B1_c_whole	PRAA_a_whole	PRAA_b_whole	PRAA_c_whole	Control_a_whole	Control_b_whole	Control_c_whole	DEG-associated tcts with NCBI NR top hit (per DIAMOND)
TRINITY_GG_10012_c0_g5							-3.28048	0.00658453	1.28	0.66	0.73	0.88	1.22	2.06	0.49	1.41	0.92	7.92	4.81	8.65	7.06	6.06	6.3	83.85	122.36	9.09	TRINITY_GG_10012_c0_g5_i2: CAB3232469.1 unnamed protein product [Arctia plantaginis] ; TRINITY_GG_10012_c0_g5_i3: CAB3232469.1 unnamed protein product [Arctia plantaginis]
TRINITY_GG_10012_c0_g6							2.91951	0.0414613	0.04	0.07	0.09	0	0.1	0	0	0	0.04	3.47	1.15	1.92	3.87	3.51	3.74	0.42	0.51	0.41	TRINITY_GG_10012_c0_g6_i1: CAB3232483.1 unnamed protein product [Arctia plantaginis]
TRINITY_GG_10012_c73_g1			-4.33775	1.63232e-08					1.38	0.97	0.52	0.09	0.43	0	2.92	4.04	6.72	20.13	7.47	8.56	24.59	24.69	22.19	8.44	9.58	7.49	TRINITY_GG_10012_c73_g1_i1: KAJ0170751.1 hypothetical protein K1T71_013523 [Dendrolimus kikuchii]
TRINITY_GG_10029_c0_g3			-1.99294	0.00962464					0.83	1.06	1.13	0.31	0.53	0.56	1.69	1.54	2.37	3.06	3.19	3.14	3.61	3.85	3.4	4.58	4.05	3.45	TRINITY_GG_10029_c0_g3_i1: CAB3259964.1 unnamed protein product [Arctia plantaginis]
TRINITY_GG_10031_c0_g3			-3.11984	0.00190394					1.36	0.84	0.17	0.16	0.29	0.36	1.91	3.09	4.2	4.04	2.84	1.81	5.07	3.41	4.08	2.4	3.58	3.43	TRINITY_GG_10031_c0_g3_i1: CAH0584351.1 unnamed protein product [Chrysodeixis includens] ; TRINITY_GG_10031_c0_g3_i2: CAH0584351.1 unnamed protein product [Chrysodeixis includens]
TRINITY_GG_10073_c0_g1			-4.14749	0.0130089					0.05	0.19	0	0.02	0.06	0	0.42	0.86	0.84	1.98	1.36	1.1	2.33	1.24	1.69	1.39	1.91	1.27	TRINITY_GG_10073_c0_g1_i1: CAH2227141.1 jg26262 [Pararge aegeria aegeria]
TRINITY_GG_10109_c57_g4			-2.71922	0.00152744					20.52	15.43	12.85	8.93	8.96	1.66	81.54	77.9	86.79	18.83	31.74	24.41	29.81	29.5	40.54	74.74	39.21	42.29	TRINITY_GG_10109_c57_g4_i1: KAJ8714066.1 hypothetical protein PYW08_007686 [Mythimna loreyi]
TRINITY_GG_1014_c10_g3			2.28467	0.00025604			2.29098	8.95159e-05	112.53	79.93	102.67	116.26	188.72	114.94	39.06	24.73	34.5	669.89	456.75	562.64	1161.83	945.33	1069.99	216.32	193.41	270.94	TRINITY_GG_1014_c10_g3_i10: ABF51015.1 lysozyme [Helicoverpa armigera] ; TRINITY_GG_1014_c10_g3_i13: XP_047019592.1 lysozyme-like [Helicoverpa zea] ; TRINITY_GG_1014_c10_g3_i16: ABF51015.1 lysozyme [Helicoverpa armigera] ; TRINITY_GG_1014_c10_g3_i19: XP_047019592.1 lysozyme-like [Helicoverpa zea] ; TRINITY_GG_1014_c10_g3_i2: KAF9798462.1 hypothetical protein SFRURICE_012490 [Spodoptera frugiperda…
TRINITY_GG_1014_c2_g11			-5.33868	0.0123015					0.21	0	0	0	0.05	0	0.31	0.7	0.58	0.34	0.29	0.29	0.64	0.36	0.84	0.58	0.72	0.99	TRINITY_GG_1014_c2_g11_i1: AAQ57129.1 endonuclease and reverse transcriptase-like protein [Bombyx mori]
TRINITY_GG_10166_c0_g1							8.99894	0.00214338	0	0.42	0	0	0.42	5.6	0	0	0	25.98	0	42.15	212.56	96.95	189.37	0.2	0	0	TRINITY_GG_10166_c0_g1_i1: WGO77589.1 attacin [Lymantria dispar]
TRINITY_GG_10238_c0_g2					-5.58885	0.000191872	-6.00998	1.90463e-05	0.68	0.44	0.44	0.32	0.28	0.91	0.4	0.24	0.34	0.91	0.79	1.29	0.68	0.8	1.17	66.28	98.64	1.05	TRINITY_GG_10238_c0_g2_i1: KAJ8704523.1 hypothetical protein PYW07_011711 [Mythimna separata] ; TRINITY_GG_10238_c0_g2_i10: UBY12703.1 hormone receptor 3 [Anticarsia gemmatalis] ; TRINITY_GG_10238_c0_g2_i12: UBY12703.1 hormone receptor 3 [Anticarsia gemmatalis] ; TRINITY_GG_10238_c0_g2_i16: UBY12703.1 hormone receptor 3 [Anticarsia gemmatalis] ; TRINITY_GG_10238_c0_g2_i2: CAB3241688.1 unnamed pro…
TRINITY_GG_10260_c4_g1			-21.5614	0.0246927	22.594	0.00691317	20.4608	0.0263233	7.56	7.19	0	17.14	17.95	5.29	20.61	5.29	14.52	10.75	53.65	35.05	5.02	33.98	0	14.57	8.21	0	TRINITY_GG_10260_c4_g1_i1: XP_061727639.1 uncharacterized protein LOC133532805 [Cydia pomonella]
TRINITY_GG_10266_c0_g4			-7.56706	0.000686615					0.34	0.35	1.26	0.31	0.2	1.17	2.93	2.04	3.6	2.08	7.35	4.48	1.78	7.04	2.88	4.65	5.02	3.45	TRINITY_GG_10266_c0_g4_i1: KAI8441229.1 hypothetical protein MSG28_014878 [Choristoneura fumiferana]
TRINITY_GG_10353_c0_g1			-3.02828	6.53943e-05					36.01	32.31	14.3	6.76	19.13	6.6	81.94	92.82	128.71	73.82	21.97	24.17	62.63	50.34	67.28	81.86	95.79	78.02	TRINITY_GG_10353_c0_g1_i1: XP_047022699.1 V-type proton ATPase 116 kDa subunit a 1 isoform X2 [Helicoverpa zea] ; TRINITY_GG_10353_c0_g1_i2: CAD0197149.1 unnamed protein product [Chrysodeixis includens] ; TRINITY_GG_10353_c0_g1_i3: XP_047022700.1 V-type proton ATPase 116 kDa subunit a 1 isoform X3 [Helicoverpa zea]
TRINITY_GG_10359_c3_g1			3.48675	3.90781e-08					177.02	83.92	90.74	197.94	137.56	259.31	20.03	21.29	24.96	62.46	43.84	34.91	83.03	92.71	40.89	24.42	38.3	17.36	TRINITY_GG_10359_c3_g1_i1: CAB3242468.1 unnamed protein product [Arctia plantaginis] ; TRINITY_GG_10359_c3_g1_i10: CAB3242468.1 unnamed protein product [Arctia plantaginis] ; TRINITY_GG_10359_c3_g1_i13: XP_052757370.1 uncharacterized protein LOC113517538 isoform X1 [Galleria mellonella] ; TRINITY_GG_10359_c3_g1_i16: XP_052757374.1 uncharacterized protein LOC113517538 isoform X5 [Galleria mellonel…
TRINITY_GG_10360_c0_g5			6.41162	5.04287e-05					0.71	0.62	0.48	2.99	0.6	0.77	0	0.01	0.06	0.04	0.26	0.08	0.16	0.17	0.06	0.14	0.2	0.06
TRINITY_GG_10430_c13_g2			-2.03461	0.0106956					3.49	2.24	2.86	1.83	2.6	0.9	10.2	8.97	10.97	2.85	3.72	2.09	2.52	2.56	3.34	6.33	5.75	6.54	TRINITY_GG_10430_c13_g2_i1: KAF9824121.1 hypothetical protein SFRURICE_002242 [Spodoptera frugiperda]
TRINITY_GG_10430_c1_g3			-3.86074	6.73366e-11					1.72	1.53	2.1	0.39	0.46	0.41	7.03	7.89	9.47	2.87	6.38	1.78	3.58	2.07	2.47	5.7	5.63	7.33	TRINITY_GG_10430_c1_g3_i2: GBP20903.1 Tigger transposable element-derived protein 1 [Eumeta japonica]
TRINITY_GG_10430_c7_g1			-2.20287	0.0360622					31.98	16.39	23.75	14.69	19.42	10.79	68.65	98.59	78.09	20.64	11.26	10.24	15.22	17.98	12.21	34.03	60.59	40	TRINITY_GG_10430_c7_g1_i1: XP_021182782.1 methionine-R-sulfoxide reductase B1 isoform X2 [Helicoverpa armigera] ; TRINITY_GG_10430_c7_g1_i2: KAJ8734865.1 hypothetical protein PYW08_014115 [Mythimna loreyi]
TRINITY_GG_10430_c7_g4			-2.82639	3.18002e-05					0.38	0.95	1.9	0.58	0.65	0.23	3.53	4.2	5.01	1.76	2.35	1.93	2.77	1.58	1.49	3.82	5.47	3.68	TRINITY_GG_10430_c7_g4_i3: XP_021182782.1 methionine-R-sulfoxide reductase B1 isoform X2 [Helicoverpa armigera] ; TRINITY_GG_10430_c7_g4_i4: CAB3513601.1 unnamed protein product [Spodoptera littoralis] ; TRINITY_GG_10430_c7_g4_i5: XP_021182782.1 methionine-R-sulfoxide reductase B1 isoform X2 [Helicoverpa armigera]
TRINITY_GG_10534_c133_g2			6.61229	0.000175054					0.21	0.68	0	7.92	0.68	4.64	0.13	0	0.02	0.09	0.08	0	1.33	0.72	1.11	0.05	0	0.28	TRINITY_GG_10534_c133_g2_i1: XP_041981408.1 chymotrypsin-2-like isoform X1 [Aricia agestis] ; TRINITY_GG_10534_c133_g2_i2: KAJ8719981.1 hypothetical protein PYW07_012024 [Mythimna separata] ; TRINITY_GG_10534_c133_g2_i4: CAH2041746.1 unnamed protein product, partial [Iphiclides podalirius]
TRINITY_GG_10534_c21_g1			2.46816	0.0389174					1.64	1.67	1.48	1.34	3.78	1.34	0.43	0.35	0.47	18.35	27.69	24.43	24.42	34.19	17.64	9.18	5.03	7.9	TRINITY_GG_10534_c21_g1_i10: XP_049700094.1 uncharacterized protein LOC110372132 isoform X1 [Helicoverpa armigera] ; TRINITY_GG_10534_c21_g1_i11: AAC72919.1 reverse transcriptase, partial [Lymantria dispar] ; TRINITY_GG_10534_c21_g1_i12: AAO72078.1 reverse transcriptase/integrase [Lymantria dispar] ; TRINITY_GG_10534_c21_g1_i14: XP_049700094.1 uncharacterized protein LOC110372132 isoform X1 [Heli…
TRINITY_GG_10534_c4_g1							2.36458	0.0454212	1.14	1.14	0.38	0.59	0.86	2.06	0.44	0.63	0.82	10.16	10.4	7.79	44.11	25.09	16.5	7.72	5.4	5.17	TRINITY_GG_10534_c4_g1_i2: GBP78737.1 hypothetical protein EVAR_54548_1 [Eumeta japonica] ; TRINITY_GG_10534_c4_g1_i3: KAF9823381.1 hypothetical protein SFRURICE_006594 [Spodoptera frugiperda] ; TRINITY_GG_10534_c4_g1_i4: CAB3227817.1 unnamed protein product [Arctia plantaginis] ; TRINITY_GG_10534_c4_g1_i5: XP_022819194.1 uncharacterized protein LOC111351487 isoform X1 [Spodoptera litura] ; TRINI…
TRINITY_GG_10544_c29_g1			2.44236	0.0191456					24.87	20.25	22.88	29.17	26.08	43.19	8.1	8.75	4.99	4.91	6.52	2.29	7.18	5.26	4.62	2.49	5.4	4
TRINITY_GG_10553_c58_g3	2.52634	1.32998e-06	2.76874	3.57984e-10	2.27732	0.00014459	2.26582	0.000130324	197.28	131.63	181.81	171.9	150.99	179.91	28.76	25.43	24.82	56.91	49.83	47.39	52.97	44.11	40.26	13.05	11.67	10.47
TRINITY_GG_10559_c14_g1			-3.5013	0.0253295					0.22	0.1	0.41	0.01	0.18	0.07	0.96	0.87	0.72	0.34	0.39	0.24	0.2	0.3	0.61	0.55	0.52	0.77
TRINITY_GG_10559_c2_g5			-2.47601	0.00611557					18.44	12.87	18.23	6.53	13.08	3.92	42.52	48.84	60.33	36.63	17.94	19.08	24.63	19.57	27.51	37.29	64.93	47.86	TRINITY_GG_10559_c2_g5_i1: CAB3237352.1 unnamed protein product [Arctia plantaginis] ; TRINITY_GG_10559_c2_g5_i2: CAB3237352.1 unnamed protein product [Arctia plantaginis] ; TRINITY_GG_10559_c2_g5_i3: CAB3237352.1 unnamed protein product [Arctia plantaginis] ; TRINITY_GG_10559_c2_g5_i4: CAB3237352.1 unnamed protein product [Arctia plantaginis]
TRINITY_GG_10572_c21_g1			-3.98672	0.0087292					0.77	0	2.16	0.64	0.05	0.15	3.9	2.98	6.2	8.04	8.51	5.17	15.02	15.22	11.67	5.55	7.91	9.92	TRINITY_GG_10572_c21_g1_i1: UBY12700.1 beta isoform of FTZ transcription factor 1 [Anticarsia gemmatalis] ; TRINITY_GG_10572_c21_g1_i2: CAD0194180.1 unnamed protein product [Chrysodeixis includens]
TRINITY_GG_10623_c0_g1			-3.08059	3.9547e-06					10.83	10.23	4.14	1.86	5.32	2.55	22.39	28.43	42.95	45.23	22.04	14.47	45.93	33.15	37.72	41.6	46.32	44.74	TRINITY_GG_10623_c0_g1_i1: XP_026496068.1 protein hu-li tai shao [Vanessa tameamea] ; TRINITY_GG_10623_c0_g1_i13: CAB3231802.1 unnamed protein product [Arctia plantaginis] ; TRINITY_GG_10623_c0_g1_i14: KAJ8704174.1 hypothetical protein PYW07_013468 [Mythimna separata] ; TRINITY_GG_10623_c0_g1_i16: CAB3231802.1 unnamed protein product [Arctia plantaginis] ; TRINITY_GG_10623_c0_g1_i17: XP_026756787…
TRINITY_GG_10648_c10_g5			-9.54824	0.0131255					0	0	0	0	0	0	0	0	0	0	0	0	0	0	0	0	0	0
TRINITY_GG_10715_c0_g2			-3.27376	0.000843624					7.82	4.66	1.69	0.66	2.27	1.02	12.06	13.09	16.9	22.42	6.74	6.92	32.1	21.78	26.35	9.9	19.79	13.19	TRINITY_GG_10715_c0_g2_i12: KAG6451941.1 hypothetical protein O3G_MSEX007378 [Manduca sexta] ; TRINITY_GG_10715_c0_g2_i13: KAG6451941.1 hypothetical protein O3G_MSEX007378 [Manduca sexta] ; TRINITY_GG_10715_c0_g2_i14: KAG6451941.1 hypothetical protein O3G_MSEX007378 [Manduca sexta] ; TRINITY_GG_10715_c0_g2_i2: CAB3235290.1 unnamed protein product [Arctia plantaginis] ; TRINITY_GG_10715_c0_g2_i6: …
TRINITY_GG_10783_c0_g10			2.39826	0.0136094					14.7	7.61	11.87	9.4	12.56	24.56	3.22	3.46	3.29	5.1	4.12	3.69	6.11	5.81	4.82	3.42	4.45	3.54	TRINITY_GG_10783_c0_g10_i1: XP_030034672.1 trafficking protein particle complex subunit 4 [Manduca sexta]
TRINITY_GG_10783_c0_g7			-2.08335	0.00732267					17.18	10.23	15.93	5.4	10.38	6.31	29.18	38.26	39.57	49.67	32.27	27.17	43.63	34.33	38.67	54.94	69.33	66.42	TRINITY_GG_10783_c0_g7_i1: CAG9785668.1 unnamed protein product [Diatraea saccharalis]
TRINITY_GG_10783_c101_g2			3.06958	0.0192887					2.5	0.64	0.74	2.43	2.34	7.54	0	0.62	0.54	1	1.31	1.33	0.64	0	2.92	0.37	1.21	0.67
TRINITY_GG_10783_c220_g1	7.58626	0.0267647	7.22368	0.0166369					4.28	0.63	1.83	0.9	0.15	2.93	0	0	0	0.9	1.45	0.34	0.26	1.1	0.53	0	0.49	0
TRINITY_GG_10783_c4_g3			-2.31319	0.0102138					0.63	0.34	0.17	0.14	0.38	0.19	0.88	1.05	1.79	5.39	3.46	3.53	6.59	5.25	6.13	5.09	5.51	4.15	TRINITY_GG_10783_c4_g3_i1: CAB3250851.1 unnamed protein product [Arctia plantaginis] ; TRINITY_GG_10783_c4_g3_i2: CAB3250851.1 unnamed protein product [Arctia plantaginis] ; TRINITY_GG_10783_c4_g3_i5: CAB3250851.1 unnamed protein product [Arctia plantaginis] ; TRINITY_GG_10783_c4_g3_i6: CAB3250851.1 unnamed protein product [Arctia plantaginis]
TRINITY_GG_1082_c0_g6			-3.15816	1.3876e-09					1.99	1.5	1.26	0.33	0.59	0.72	4.64	6.13	7.53	9.53	12.95	10.19	15.13	10.82	10.42	14.74	16.91	18.85	TRINITY_GG_1082_c0_g6_i1: XP_026734152.1 organic cation transporter protein isoform X2 [Trichoplusia ni]
TRINITY_GG_1088_c0_g1			4.13597	3.14062e-07			3.22082	0.000351038	1.39	2.29	0.55	3	1.16	4.43	0.25	0.41	0.24	7.71	3.98	2.63	15.53	12.45	11.07	1.13	2.26	1.94	TRINITY_GG_1088_c0_g1_i11: XP_022824262.1 ankyrin repeat domain-containing protein 50-like isoform X1 [Spodoptera litura] ; TRINITY_GG_1088_c0_g1_i14: KAF9812499.1 hypothetical protein SFRURICE_018987 [Spodoptera frugiperda] ; TRINITY_GG_1088_c0_g1_i17: KAH9628076.1 hypothetical protein HF086_018292 [Spodoptera exigua] ; TRINITY_GG_1088_c0_g1_i2: XP_050557895.1 ankyrin repeat domain-containing pr…
TRINITY_GG_10936_c11_g1			-4.3133	4.0903e-06			-4.50797	0.00174277	0.57	0.44	1.64	0.06	0.4	0.46	4.7	5.58	5.85	0.09	0.21	0.39	0	0.09	0.09	2.49	1.53	1.72	TRINITY_GG_10936_c11_g1_i1: CAH2086369.1 unnamed protein product [Euphydryas editha] ; TRINITY_GG_10936_c11_g1_i2: CAH2086369.1 unnamed protein product [Euphydryas editha]
TRINITY_GG_10936_c5_g2					-2.11248	0.0371945			36.85	53.41	57.52	63.52	49.31	41.03	181.11	158.89	171.64	13.21	10.23	9.17	11.35	11.88	18.78	64.79	54.95	62.88	TRINITY_GG_10936_c5_g2_i12: XP_050559191.1 luciferin sulfotransferase-like [Spodoptera frugiperda] ; TRINITY_GG_10936_c5_g2_i13: CAB3245690.1 unnamed protein product [Arctia plantaginis] ; TRINITY_GG_10936_c5_g2_i2: CAB3228646.1 unnamed protein product [Arctia plantaginis] ; TRINITY_GG_10936_c5_g2_i4: CAB3228648.1 unnamed protein product [Arctia plantaginis] ; TRINITY_GG_10936_c5_g2_i5: CAB322864…
TRINITY_GG_10952_c0_g5			4.19013	0.000128736					0.98	0.45	1.33	2.28	2.88	4.09	0.21	0.16	0.16	0.37	0.36	0.11	0.43	0.89	0.68	0.38	0.06	0.08	TRINITY_GG_10952_c0_g5_i1: VEN50414.1 unnamed protein product, partial [Callosobruchus maculatus]
TRINITY_GG_10_c2_g2			-3.32955	0.0395871					1.82	3.23	0.85	0.91	0.46	0.68	9.09	9.9	8.6	19.58	20.7	9.98	42.43	11.13	13.61	16.12	33.59	11.53	TRINITY_GG_10_c2_g2_i1: KAJ8705978.1 hypothetical protein PYW07_010755 [Mythimna separata] ; TRINITY_GG_10_c2_g2_i2: KAJ8705978.1 hypothetical protein PYW07_010755 [Mythimna separata]
TRINITY_GG_11014_c0_g2			2.25438	0.00285378					47.33	34.96	72.85	37.95	52.46	72.73	13.94	12.3	14.24	21.47	34.32	37.1	26.5	26.99	27.69	16.33	12.24	15.58	TRINITY_GG_11014_c0_g2_i3: KAJ8704562.1 hypothetical protein PYW07_011750 [Mythimna separata] ; TRINITY_GG_11014_c0_g2_i4: KAJ8704562.1 hypothetical protein PYW07_011750 [Mythimna separata] ; TRINITY_GG_11014_c0_g2_i5: CAB3261971.1 unnamed protein product [Arctia plantaginis] ; TRINITY_GG_11014_c0_g2_i6: CAB3261971.1 unnamed protein product [Arctia plantaginis]
TRINITY_GG_11014_c18_g3			-3.63327	0.00338308					0.96	0.25	0.61	0.07	0.21	0.26	1.25	2.39	3.22	2.52	1.97	0.87	3.15	1.66	2.39	3.56	4.38	3.69	TRINITY_GG_11014_c18_g3_i1: CAB3241749.1 unnamed protein product [Arctia plantaginis]
TRINITY_GG_11014_c21_g4			-3.76835	0.0484753					0.13	0.04	0.08	0.01	0.07	0	0.7	0.39	0.81	0.76	1.06	0.44	0.9	0.88	1.08	0.87	0.77	1.79
TRINITY_GG_11024_c0_g2			-2.79293	7.74479e-06					9.69	4.27	4.61	1.38	3.18	1.31	18.21	17.96	19.18	24.32	28.83	24.47	22.04	15.95	22.74	34.7	31.85	19.08	TRINITY_GG_11024_c0_g2_i1: XP_022815888.1 uncharacterized protein LOC111349142 [Spodoptera litura] ; TRINITY_GG_11024_c0_g2_i3: XP_022815888.1 uncharacterized protein LOC111349142 [Spodoptera litura] ; TRINITY_GG_11024_c0_g2_i4: XP_022815888.1 uncharacterized protein LOC111349142 [Spodoptera litura]
TRINITY_GG_11028_c3_g2			-5.29407	1.75764e-07					0.22	0.41	0.32	0.01	0.02	0	0.98	0.98	1.27	2.46	2.66	1.03	2.18	1.75	1.96	2.35	3.44	2.35	TRINITY_GG_11028_c3_g2_i1: CAB3233398.1 unnamed protein product [Arctia plantaginis] ; TRINITY_GG_11028_c3_g2_i2: CAB3233398.1 unnamed protein product [Arctia plantaginis] ; TRINITY_GG_11028_c3_g2_i3: CAB3233398.1 unnamed protein product [Arctia plantaginis] ; TRINITY_GG_11028_c3_g2_i4: CAB3233398.1 unnamed protein product [Arctia plantaginis]
TRINITY_GG_11071_c0_g1			-3.49145	3.97535e-05					1.53	1.47	2.35	0.31	0.68	0.18	3.83	5.34	8.31	13.84	4.85	8.15	11.56	7.67	16.33	12.4	16.13	15.05	TRINITY_GG_11071_c0_g1_i1: AKD01766.1 fatty acyl-CoA reductase 5, partial [Helicoverpa armigera]
TRINITY_GG_11091_c13_g2			-6.30744	0.0274918					0	0	0	0	0	0	0.2	0.17	0.31	0.76	0.44	0.3	0.97	0.54	0.49	0.72	1.05	0	TRINITY_GG_11091_c13_g2_i1: CAH2237338.1 jg3546 [Pararge aegeria aegeria]
TRINITY_GG_11091_c2_g2			-3.08717	0.0172332					4.29	1.45	1.04	0.97	3.73	0	3.62	11.67	25.96	164.31	77.84	78.24	129.55	118.46	57.92	108.94	119.89	64.54
TRINITY_GG_11092_c3_g1			2.59595	0.00327863					19.03	9.95	29.43	19.48	25.63	47.75	7.36	5.68	6.74	12.67	26.09	18.04	22.45	17.08	17.84	8.48	5.81	8.97	TRINITY_GG_11092_c3_g1_i10: CAB3249897.1 unnamed protein product [Arctia plantaginis] ; TRINITY_GG_11092_c3_g1_i4: CAB3231140.1 unnamed protein product [Arctia plantaginis] ; TRINITY_GG_11092_c3_g1_i6: CAB3249897.1 unnamed protein product [Arctia plantaginis] ; TRINITY_GG_11092_c3_g1_i7: CAB3249897.1 unnamed protein product [Arctia plantaginis] ; TRINITY_GG_11092_c3_g1_i8: CAB3231140.1 unnamed pr…
TRINITY_GG_11123_c0_g1			-2.62979	0.00516476					4.52	2.78	0.43	0.55	1.7	0.7	6.41	6.36	11.77	37.48	25.82	18.53	38.76	37.49	33.32	47.89	47.14	47.27	TRINITY_GG_11123_c0_g1_i1: CAB3246516.1 unnamed protein product [Arctia plantaginis] ; TRINITY_GG_11123_c0_g1_i2: CAB3246516.1 unnamed protein product [Arctia plantaginis] ; TRINITY_GG_11123_c0_g1_i5: CAB3246516.1 unnamed protein product [Arctia plantaginis]
TRINITY_GG_1117_c0_g1			-3.8401	2.03352e-14					4.19	2.53	1.43	0.78	1.14	0.47	9.18	13.86	14.51	16.88	6.74	5.88	13.25	11.57	10.84	29.41	36.94	28.69	TRINITY_GG_1117_c0_g1_i1: VVC93237.1 unnamed protein product, partial [Leptidea sinapis] ; TRINITY_GG_1117_c0_g1_i2: VVC93237.1 unnamed protein product, partial [Leptidea sinapis] ; TRINITY_GG_1117_c0_g1_i3: KAH9633882.1 hypothetical protein HF086_002913 [Spodoptera exigua] ; TRINITY_GG_1117_c0_g1_i4: KAF9788889.1 hypothetical protein SFRURICE_018465 [Spodoptera frugiperda]
TRINITY_GG_1120_c0_g4			-4.0803	0.0184986					0	0.21	0.06	0.03	0	0	0.91	0.59	0.93	2.03	3.98	1.68	1.35	1.25	2.94	2.21	2.69	7.77	TRINITY_GG_1120_c0_g4_i1: CAG9787121.1 unnamed protein product [Diatraea saccharalis] ; TRINITY_GG_1120_c0_g4_i3: XP_022826259.1 peripheral plasma membrane protein CASK isoform X5 [Spodoptera litura] ; TRINITY_GG_1120_c0_g4_i4: KAG6463342.1 hypothetical protein O3G_MSEX013813 [Manduca sexta] ; TRINITY_GG_1120_c0_g4_i7: XP_021186205.1 peripheral plasma membrane protein CASK isoform X2 [Helicoverpa…
TRINITY_GG_11265_c0_g1			4.09719	0.0440861	4.11496	0.00602864	4.67939	0.000202504	0.63	1.01	0	2.49	2.01	3.95	0.79	0.08	0.21	3.93	10.1	11.42	22.71	12.67	7.21	0.4	0.27	0	TRINITY_GG_11265_c0_g1_i1: UWL63323.1 odorant binding protein 34 [Pagiophloeus tsushimanus] ; TRINITY_GG_11265_c0_g1_i2: CAB3227089.1 unnamed protein product [Arctia plantaginis]
TRINITY_GG_11289_c0_g2							-3.16089	0.0485763	0.99	0.52	1.11	0.53	2.55	0.35	3.81	1.7	4.76	3.85	2.52	4.92	1.26	2.16	3.13	18.86	22.29	10.26	TRINITY_GG_11289_c0_g2_i1: XP_022826383.1 transmembrane protease serine 9-like [Spodoptera litura] ; TRINITY_GG_11289_c0_g2_i11: XP_050563118.1 transmembrane protease serine 9-like [Spodoptera frugiperda] ; TRINITY_GG_11289_c0_g2_i15: KAJ8724503.1 hypothetical protein PYW08_015977 [Mythimna loreyi] ; TRINITY_GG_11289_c0_g2_i3: XP_050563118.1 transmembrane protease serine 9-like [Spodoptera frugip…
TRINITY_GG_1129_c1_g1			-3.86116	1.21797e-06					0.43	0.14	0.16	0.04	0.07	0.19	0.96	1.45	1.47	1.84	1.75	1.25	2.51	2.34	2.06	2.24	2.31	2.23	TRINITY_GG_1129_c1_g1_i1: CAB3258363.1 unnamed protein product [Arctia plantaginis] ; TRINITY_GG_1129_c1_g1_i2: CAB3258363.1 unnamed protein product [Arctia plantaginis]
TRINITY_GG_11363_c4_g3			-3.03802	0.0332112					0.33	0.03	0.46	0.01	0.09	0.09	0.5	0.43	0.53	2.11	3.18	2.61	1.26	1.18	1.87	3.57	3.65	5.02	TRINITY_GG_11363_c4_g3_i1: XP_047038859.1 uncharacterized protein LOC124643805 [Helicoverpa zea]
TRINITY_GG_11490_c190_g1			-3.37291	0.0438576					2.63	1.55	0	0	0.73	0.38	2.38	3.23	4.48	4.24	4.45	3.85	8.6	5.66	6.09	7.37	11.31	10.34	TRINITY_GG_11490_c190_g1_i1: RVE40239.1 hypothetical protein evm_015111 [Chilo suppressalis]
TRINITY_GG_11490_c3_g5			3.85079	5.68285e-10			2.41804	0.0386598	6.42	4.37	13.65	9.15	14.72	29.62	1.56	1	1.53	3.09	10.44	5.11	17.1	6.39	13.01	2.36	1.74	3.3
TRINITY_GG_11490_c55_g1			-2.8274	0.00217271					0.72	0.55	0.67	0.11	0.08	0.08	0.39	1	1.62	4.59	3.68	3.35	5.42	4.41	4.52	3.8	6.66	3.83	TRINITY_GG_11490_c55_g1_i11: XP_021183703.1 uridine phosphorylase 1 isoform X2 [Helicoverpa armigera] ; TRINITY_GG_11490_c55_g1_i12: KAH9632346.1 hypothetical protein HF086_010271 [Spodoptera exigua] ; TRINITY_GG_11490_c55_g1_i13: KAH9632346.1 hypothetical protein HF086_010271 [Spodoptera exigua] ; TRINITY_GG_11490_c55_g1_i7: KAH9632346.1 hypothetical protein HF086_010271 [Spodoptera exigua]
TRINITY_GG_11515_c1_g1					-4.0158	0.0421147			0	0	0	1.91	0	0	0	1.08	1.04	26.33	0	16.31	25.8	36.3	40.17	199.02	233.72	86.2
TRINITY_GG_11575_c3_g12			-2.67025	0.00039685			-2.22246	0.0448346	4.38	5.67	4.72	4.39	3.89	1.96	25.03	29.15	23.02	4.18	3.37	3.76	2.94	2.54	4.08	14.39	21.63	12.25	TRINITY_GG_11575_c3_g12_i1: XP_021199641.1 zinc transporter 1 [Helicoverpa armigera]
TRINITY_GG_11620_c0_g1			-2.6165	1.26688e-05					4.3	1.83	2.93	1.11	1.76	1.37	6.33	7.88	11.56	5.8	4.93	6.31	9.83	12.08	7.82	5.03	11.14	5.94	TRINITY_GG_11620_c0_g1_i1: XP_021200413.2 major facilitator superfamily domain-containing protein 12 [Helicoverpa armigera] ; TRINITY_GG_11620_c0_g1_i11: XP_021200413.2 major facilitator superfamily domain-containing protein 12 [Helicoverpa armigera] ; TRINITY_GG_11620_c0_g1_i13: KAJ8735452.1 hypothetical protein PYW07_007072 [Mythimna separata] ; TRINITY_GG_11620_c0_g1_i15: CAB3234657.1 unnamed …
TRINITY_GG_11626_c130_g1			7.4793	1.28011e-05					2.12	3.94	2.35	3.34	10.14	213.88	0.18	0.29	0.71	75.7	23.22	145.16	359.49	117.94	95.88	12.58	8.7	4.77
TRINITY_GG_11626_c56_g1			8.33116	6.86243e-06			5.0379	0.0425912	6.48	2.13	0.49	2.83	11.24	120.75	0	0.06	0.33	50.32	15.68	32.76	453.85	145.81	123.9	13.36	5.38	3.94
TRINITY_GG_11626_c56_g2			8.85282	9.17574e-05			5.2207	0.00235448	3.61	0.74	0	0.29	2.41	18.64	0	0	0	4.9	1.96	13.89	54.21	19.1	25.74	0.88	1.24	0.63
TRINITY_GG_11626_c71_g3			4.34827	4.34205e-10	3.29433	0.00015452	4.08045	4.68973e-09	83.91	22.74	31.69	81.98	231.81	374.36	10.25	10.77	15.71	747.17	288.87	446.95	1620.26	1214.98	667.84	42.4	70.69	90.9
TRINITY_GG_11653_c0_g1			5.81791	0.000657567					0.95	0.55	0.18	0.61	8.91	0.89	0	0	0.22	8.12	6.07	3.6	10.22	13.99	22.71	2.29	3.21	0.37
TRINITY_GG_11653_c0_g4			3.48404	0.005219					7.82	1.62	4.63	5.81	57.65	13.96	1.35	1.93	3.86	40.24	43.32	43.1	85.73	85.96	112.16	27.05	26.17	31.28	TRINITY_GG_11653_c0_g4_i1: CAB3241230.1 unnamed protein product [Arctia plantaginis]
TRINITY_GG_11653_c0_g6			5.26191	7.31627e-05					2.99	0.46	1.81	1.59	15.6	2.9	0.19	0.05	0.37	8.82	11.03	16.92	7.11	18.82	17.67	3.18	1.73	2.38	TRINITY_GG_11653_c0_g6_i1: XP_039760488.1 uncharacterized protein LOC120634141 [Pararge aegeria]
TRINITY_GG_11658_c1_g2			-2.3502	0.0145686					3.61	4.83	4.64	1.66	1.63	0.73	9.86	8.1	13.43	13.91	18.58	21.01	14.97	15.89	23.28	28.98	18.48	20.15	TRINITY_GG_11658_c1_g2_i12: XP_049693054.1 protein lap4 isoform X10 [Helicoverpa armigera] ; TRINITY_GG_11658_c1_g2_i15: XP_049693051.1 protein lap4 isoform X7 [Helicoverpa armigera] ; TRINITY_GG_11658_c1_g2_i17: CAB3235697.1 unnamed protein product [Arctia plantaginis] ; TRINITY_GG_11658_c1_g2_i18: CAB3506185.1 unnamed protein product [Spodoptera littoralis] ; TRINITY_GG_11658_c1_g2_i20: XP_0267…
TRINITY_GG_11660_c0_g1			-2.94858	0.00200734					1.62	3.74	2.28	0.66	1.02	0.6	4.27	6	8.09	5.27	6.78	4.49	6.09	6.69	6.56	5.7	6.25	4.95	TRINITY_GG_11660_c0_g1_i3: CAB3250749.1 unnamed protein product [Arctia plantaginis] ; TRINITY_GG_11660_c0_g1_i7: CAB3250749.1 unnamed protein product [Arctia plantaginis] ; TRINITY_GG_11660_c0_g1_i8: CAB3250749.1 unnamed protein product [Arctia plantaginis] ; TRINITY_GG_11660_c0_g1_i9: CAB3250749.1 unnamed protein product [Arctia plantaginis]
TRINITY_GG_11698_c0_g2			-4.63275	2.27878e-05					0.67	0.29	0.37	0.21	0.19	0	1.12	1.8	8.64	28.64	59.34	38.55	22.94	27.08	36.53	70.11	37.2	53.45	TRINITY_GG_11698_c0_g2_i2: CAB3258962.1 unnamed protein product [Arctia plantaginis]
TRINITY_GG_11710_c1_g1			-4.59797	0.0326204					10.36	0.38	3.49	0.15	1.52	0	22.61	23.73	25.59	11.18	0	7.52	3.92	0.7	7.53	7.88	23.51	9.6	TRINITY_GG_11710_c1_g1_i1: XP_049880720.1 solute carrier family 10 member 6-like [Pectinophora gossypiella]
TRINITY_GG_11710_c24_g1							-2.28243	0.00162826	19.18	15.05	20.94	11.69	18	12.95	55.87	43.53	48.44	4.21	5.33	5.63	4.56	3.3	4.18	20.43	19.99	18.02
TRINITY_GG_11710_c24_g2			-2.65619	1.02414e-05			-2.43766	0.000865623	20.06	15.07	21.88	9.68	15.75	8.59	87.59	79.78	88.34	8.26	18.11	10.53	6.86	7.25	8.43	43.92	32.78	32.74	TRINITY_GG_11710_c24_g2_i11: KAJ8709714.1 hypothetical protein PYW08_009718 [Mythimna loreyi] ; TRINITY_GG_11710_c24_g2_i2: XP_047543250.1 uncharacterized protein LOC125075584 [Vanessa atalanta] ; TRINITY_GG_11710_c24_g2_i3: XP_022827272.1 uncharacterized protein LOC111357011 [Spodoptera litura] ; TRINITY_GG_11710_c24_g2_i4: KAJ8709714.1 hypothetical protein PYW08_009718 [Mythimna loreyi] ; TRINI…
TRINITY_GG_11765_c2_g2			-2.62748	0.0145686					0.18	0.11	0.14	0.07	0.07	0	0.42	0.44	0.73	1.75	2.84	1.82	1.85	2	2.14	3.09	2.77	2.19	TRINITY_GG_11765_c2_g2_i1: CAB3261256.1 unnamed protein product [Arctia plantaginis] ; TRINITY_GG_11765_c2_g2_i2: CAB3236670.1 unnamed protein product [Arctia plantaginis] ; TRINITY_GG_11765_c2_g2_i4: CAB3261256.1 unnamed protein product [Arctia plantaginis]
TRINITY_GG_11778_c22_g2			3.15221	0.0488466					0.45	0.33	0.93	1.72	1.6	1.26	0.15	0.25	0.14	0.02	0.15	0.27	0	0.19	0.06	0	0	0
TRINITY_GG_11852_c0_g1			2.2353	0.000296766					34.58	30.53	29.12	27.61	40.65	41.2	10.46	6.5	10.94	20.38	8.28	11.33	25.25	22.07	22.69	7.94	8.89	9.45	TRINITY_GG_11852_c0_g1_i2: CAH0627354.1 unnamed protein product [Chrysodeixis includens] ; TRINITY_GG_11852_c0_g1_i3: KAF9411905.1 hypothetical protein HW555_009440 [Spodoptera exigua] ; TRINITY_GG_11852_c0_g1_i4: XP_028161084.1 sphingomyelin synthase-related 1-like [Ostrinia furnacalis] ; TRINITY_GG_11852_c0_g1_i5: CAH0627354.1 unnamed protein product [Chrysodeixis includens] ; TRINITY_GG_11852_…
TRINITY_GG_11855_c0_g1			-2.88549	0.000457742					1.82	2.17	1.19	0.49	0.82	0.35	3.65	3.33	7.98	22.25	22.69	24.52	30.66	20.69	29.38	31.51	22.95	25.39	TRINITY_GG_11855_c0_g1_i10: CAB3514366.1 unnamed protein product [Spodoptera littoralis]
TRINITY_GG_11873_c0_g1			2.85347	0.0197945					270.37	63.36	197.89	187.63	347.05	876.56	80.46	78.29	69.87	65.06	63.71	61.3	201.03	109.62	99.84	24.56	27.57	27.46	TRINITY_GG_11873_c0_g1_i1: WKR20131.1 heat shock protein HSP24.3 [Agrotis ipsilon]
TRINITY_GG_11886_c4_g1			-2.69297	0.0119565					0.84	0.49	0.26	0.04	0.09	0.21	0.47	0.76	0.99	2.09	2.2	1.36	1.84	1.9	1.12	1.42	1.41	1.64
TRINITY_GG_11898_c1_g2			-1.92006	0.0423844					55.34	47.16	28.92	13.45	32.86	14.05	82.68	95.86	102.63	57.05	38.21	35.81	60.58	54.11	45.31	51.78	58.51	55.86	TRINITY_GG_11898_c1_g2_i1: CAB3220071.1 unnamed protein product [Arctia plantaginis] ; TRINITY_GG_11898_c1_g2_i2: CAD0200898.1 unnamed protein product [Chrysodeixis includens] ; TRINITY_GG_11898_c1_g2_i3: CAD0200898.1 unnamed protein product [Chrysodeixis includens] ; TRINITY_GG_11898_c1_g2_i4: CAB3220071.1 unnamed protein product [Arctia plantaginis]
TRINITY_GG_11903_c4_g1			-2.02847	0.00420816					48.56	38.89	45.33	19.94	31.36	14.7	106.52	92.62	107.6	22.07	20.62	19.79	13.37	19.74	18.9	48.23	50.09	43.61	TRINITY_GG_11903_c4_g1_i12: GBP42153.1 hypothetical protein EVAR_25778_1 [Eumeta japonica] ; TRINITY_GG_11903_c4_g1_i13: KAI8425563.1 hypothetical protein MSG28_011388 [Choristoneura fumiferana] ; TRINITY_GG_11903_c4_g1_i3: XP_028159711.1 uncharacterized protein LOC114352323 isoform X1 [Ostrinia furnacalis] ; TRINITY_GG_11903_c4_g1_i5: GBP23566.1 hypothetical protein EVAR_12849_1 [Eumeta japonica…
TRINITY_GG_11929_c0_g1	2.86974	4.9055e-06	2.53692	0.000307793	2.36125	0.00432048			141.51	88.27	254.38	88.88	93.85	111.28	24.26	18.33	18.01	32.43	55.34	68.16	23.95	26.01	26.42	10.45	10.85	6.07
TRINITY_GG_11939_c6_g3			4.34734	0.0188708					0.65	0.62	0.29	1	0.37	0.94	0.1	0.01	0.06	0.1	0	0	0.05	0	0	0.06	0.04	0
TRINITY_GG_11952_c4_g1			-2.9314	1.14979e-06					1.7	0.83	2.06	0.4	0.86	0.66	4.16	4.93	5.5	5.64	5.86	4.39	3.58	2.35	4.82	15.6	12.28	15.02	TRINITY_GG_11952_c4_g1_i1: CAB3239662.1 unnamed protein product [Arctia plantaginis] ; TRINITY_GG_11952_c4_g1_i2: CAB3239662.1 unnamed protein product [Arctia plantaginis] ; TRINITY_GG_11952_c4_g1_i3: CAB3239662.1 unnamed protein product [Arctia plantaginis]
TRINITY_GG_11952_c6_g2							-7.3106	0.00068644	0	0	0	0	0	0	0	0.04	0.04	0.39	0.18	2.06	0.16	1.34	0.33	59.5	239.53	9.14	TRINITY_GG_11952_c6_g2_i1: CAB3239648.1 unnamed protein product [Arctia plantaginis] ; TRINITY_GG_11952_c6_g2_i2: CAB3239648.1 unnamed protein product [Arctia plantaginis]
TRINITY_GG_11954_c10_g1			6.06031	3.21861e-05					0.62	0.73	1.44	1.48	0.91	2.75	0.17	0	0.02	0.06	0	0.12	0.16	0	0.09	0.03	0	0.09
TRINITY_GG_11954_c4_g1			2.06146	0.00244884					54.17	42.03	40.83	37.07	50.37	55.58	11.58	11.71	14.9	41.87	28.2	32.74	54.83	49.04	41.76	14.69	18.93	16.13	TRINITY_GG_11954_c4_g1_i1: CAB3239562.1 unnamed protein product [Arctia plantaginis] ; TRINITY_GG_11954_c4_g1_i10: KAF9413907.1 hypothetical protein HW555_007997 [Spodoptera exigua] ; TRINITY_GG_11954_c4_g1_i2: CAH0703068.1 unnamed protein product [Spodoptera exigua] ; TRINITY_GG_11954_c4_g1_i3: KAF9413907.1 hypothetical protein HW555_007997 [Spodoptera exigua] ; TRINITY_GG_11954_c4_g1_i4: KAJ872…
TRINITY_GG_12001_c29_g4							4.96421	0.0226964	0	0	0	0.09	0	0.35	0	0.03	0	0.43	3.04	2.73	4.15	4.11	6.19	0.04	0	0.27	TRINITY_GG_12001_c29_g4_i1: CAB3253098.1 unnamed protein product [Arctia plantaginis] ; TRINITY_GG_12001_c29_g4_i2: CAB3253098.1 unnamed protein product [Arctia plantaginis]
TRINITY_GG_12001_c6_g1							4.84762	0.0261024	0.15	0.09	0	0.02	0.19	0.07	0	0	0.02	3.08	1.3	0.77	22.9	6.66	0.33	0.35	0.25	0	TRINITY_GG_12001_c6_g1_i1: KAI8440939.1 hypothetical protein MSG28_009236 [Choristoneura fumiferana] ; TRINITY_GG_12001_c6_g1_i2: RVE49824.1 hypothetical protein evm_005554 [Chilo suppressalis] ; TRINITY_GG_12001_c6_g1_i5: RVE49824.1 hypothetical protein evm_005554 [Chilo suppressalis]
TRINITY_GG_12026_c0_g1							-2.52952	0.00305357	18.55	15.77	17.05	17.03	12.91	5.73	64.94	45.84	57.26	26.23	25.78	26.06	22.2	28.7	26.61	114.9	155.53	67.75	TRINITY_GG_12026_c0_g1_i3: GFT36425.1 general transcription factor II-I repeat domain-containing protein 2 [Nephila pilipes] ; TRINITY_GG_12026_c0_g1_i6: XP_035432468.1 protein singed [Spodoptera frugiperda] ; TRINITY_GG_12026_c0_g1_i7: XP_035432468.1 protein singed [Spodoptera frugiperda]
TRINITY_GG_12026_c0_g10	-2.84028	0.0163018	-3.65974	1.96991e-07					6.97	3.79	4.18	3.76	3.23	0.77	41.48	35.5	42.47	10.1	6.69	4.42	9.03	9.32	8.83	19.28	33.82	23.53	TRINITY_GG_12026_c0_g10_i1: PZC83571.1 hypothetical protein B5X24_HaOG207554 [Helicoverpa armigera]
TRINITY_GG_12039_c0_g1			-5.19096	0.00058312					0.23	0.1	0	0	0.1	0.05	0.26	1.1	2.74	12.91	6.74	6.86	10.08	7.87	12.76	16.96	28.02	18.32	TRINITY_GG_12039_c0_g1_i1: CAH0703170.1 unnamed protein product [Spodoptera exigua] ; TRINITY_GG_12039_c0_g1_i2: XP_022832213.1 laminin subunit alpha [Spodoptera litura]
TRINITY_GG_12068_c0_g3			-2.09879	0.0123928					4.85	6.27	4.44	1.76	4.19	2.63	11.39	14.68	16.44	25.43	24.66	21.41	23.89	23.38	23.85	42.25	34.3	31.37	TRINITY_GG_12068_c0_g3_i1: CAH2980276.1 unnamed protein product [Chilo suppressalis] ; TRINITY_GG_12068_c0_g3_i2: KAH9633379.1 hypothetical protein HF086_004093 [Spodoptera exigua] ; TRINITY_GG_12068_c0_g3_i4: CAH0723398.1 unnamed protein product, partial [Brenthis ino] ; TRINITY_GG_12068_c0_g3_i7: CAH0723398.1 unnamed protein product, partial [Brenthis ino]
TRINITY_GG_12068_c18_g4			-2.36438	0.0268424					0.81	0.55	0.58	0.31	0.64	0.15	1.72	2.56	3.62	6.96	8.09	8.12	6.93	5.38	7.43	11.85	10.73	9.89	TRINITY_GG_12068_c18_g4_i1: KAF9824632.1 hypothetical protein SFRURICE_004089 [Spodoptera frugiperda]
TRINITY_GG_12068_c20_g3			-3.48299	4.12108e-05					0.91	1.51	1.01	0.05	0.21	0.27	2.94	1.25	1.84	1.09	1.39	1.56	0.51	0.47	0.82	1.02	1.32	1.27
TRINITY_GG_12068_c28_g5			-3.61683	0.00136689					3	0.48	2.54	0.26	0.45	0.12	1.84	6.91	3.24	4.96	5.11	3.58	6.03	3.88	5.48	6.91	6.75	8.59	TRINITY_GG_12068_c28_g5_i1: CAH0579252.1 unnamed protein product [Chrysodeixis includens] ; TRINITY_GG_12068_c28_g5_i2: XP_026725293.1 glycine receptor subunit alphaZ1-like isoform X1 [Trichoplusia ni]
TRINITY_GG_12068_c9_g1			-3.5284	0.0336962					0.13	0.22	0.77	0.06	0.22	0	1.08	0.89	1.17	0.39	0.13	0.33	1.32	0.21	0.6	0.37	0.56	0.19	TRINITY_GG_12068_c9_g1_i1: XP_026730869.1 uncharacterized protein LOC113496015 [Trichoplusia ni]
TRINITY_GG_12181_c0_g4			-3.84812	0.00510292					0.49	0.41	0.55	0.09	0.01	0	0.19	1.26	0.65	1.01	1.17	1.03	1.03	1.13	0.99	1.23	1.42	1.43	TRINITY_GG_12181_c0_g4_i2: CAB3226204.1 unnamed protein product [Arctia plantaginis] ; TRINITY_GG_12181_c0_g4_i3: CAB3226204.1 unnamed protein product [Arctia plantaginis]
TRINITY_GG_12202_c1_g1							-3.044	0.0454212	0.06	0	0.21	0.07	0.17	0	0.3	0.4	0.56	1.69	2.02	0.84	0.79	1.18	0.3	6.82	6.82	4.03	TRINITY_GG_12202_c1_g1_i2: CAB3239910.1 unnamed protein product [Arctia plantaginis] ; TRINITY_GG_12202_c1_g1_i3: CAB3239910.1 unnamed protein product [Arctia plantaginis]
TRINITY_GG_12208_c0_g2	3.81424	0.00237169	3.4926	0.0060974					21.65	34.53	6.2	21.19	4.49	17.79	0.46	2.89	1.27	34.49	27.37	27.89	49.98	31.7	37.6	18.02	18.77	10.06	TRINITY_GG_12208_c0_g2_i1: CAB3239917.1 unnamed protein product [Arctia plantaginis] ; TRINITY_GG_12208_c0_g2_i2: KAJ8735514.1 hypothetical protein PYW07_007134 [Mythimna separata] ; TRINITY_GG_12208_c0_g2_i3: KAJ8735514.1 hypothetical protein PYW07_007134 [Mythimna separata] ; TRINITY_GG_12208_c0_g2_i4: CAB3239917.1 unnamed protein product [Arctia plantaginis]
TRINITY_GG_12265_c0_g1	4.55143	1.94803e-05	4.6659	1.11877e-06					3.41	2.48	2.34	1.55	2.51	3.35	0	0.14	0.16	1.27	1.5	1.09	1.18	1.24	1.38	0.04	0	0.63	TRINITY_GG_12265_c0_g1_i1: XP_022818721.1 piggyBac transposable element-derived protein 4-like isoform X1 [Spodoptera litura] ; TRINITY_GG_12265_c0_g1_i2: XP_022818721.1 piggyBac transposable element-derived protein 4-like isoform X1 [Spodoptera litura]
TRINITY_GG_12276_c1_g1			-4.02247	1.19225e-05					43.2	7.07	14.66	4.27	25.86	2.16	174.41	114.73	343.39	1956.08	2372.37	1942.62	910.96	1039.93	1108.64	4649.28	4237.68	4041.3	TRINITY_GG_12276_c1_g1_i12: XP_026739744.1 filaggrin-2-like [Trichoplusia ni] ; TRINITY_GG_12276_c1_g1_i13: XP_047031161.1 pneumococcal serine-rich repeat protein-like [Helicoverpa zea] ; TRINITY_GG_12276_c1_g1_i14: PZC78054.1 hypothetical protein B5X24_HaOG202657 [Helicoverpa armigera] ; TRINITY_GG_12276_c1_g1_i18: XP_026739744.1 filaggrin-2-like [Trichoplusia ni] ; TRINITY_GG_12276_c1_g1_i19: X…
TRINITY_GG_12354_c0_g1			-2.21633	0.00565743					12.7	8.22	5.15	4.91	8.68	7.17	31.32	32.73	43.63	50.22	26.09	29.72	51.19	26.59	33.99	56.1	61.15	40.69	TRINITY_GG_12354_c0_g1_i1: KAF9424917.1 hypothetical protein HW555_000218 [Spodoptera exigua]
TRINITY_GG_12361_c0_g1			-3.7721	3.41317e-05					0.97	2.32	0.75	0.23	0.58	0.31	3.05	8.78	10.7	24.91	18.52	14.88	40.24	25.17	32.91	21.59	26.95	20.91	TRINITY_GG_12361_c0_g1_i1: CAB3242918.1 unnamed protein product [Arctia plantaginis] ; TRINITY_GG_12361_c0_g1_i10: KAJ8731765.1 hypothetical protein PYW08_014495 [Mythimna loreyi] ; TRINITY_GG_12361_c0_g1_i11: XP_038210657.1 glutamate synthase [NADH], amyloplastic [Zerene cesonia] ; TRINITY_GG_12361_c0_g1_i2: KAJ8733011.1 hypothetical protein PYW07_015610 [Mythimna separata] ; TRINITY_GG_12361_c0…
TRINITY_GG_12383_c0_g1	2.90769	0.0402739	3.86627	1.92413e-07					2.71	6.02	4.77	8.53	6.15	11.33	1.04	0.43	0.7	6.59	9.25	7.49	9.17	7.19	11.63	11.96	7.52	10.19	TRINITY_GG_12383_c0_g1_i1: CAB3253159.1 unnamed protein product [Arctia plantaginis] ; TRINITY_GG_12383_c0_g1_i2: CAB3251972.1 unnamed protein product [Arctia plantaginis]
TRINITY_GG_12433_c1_g1			-4.78712	0.000225538					1.32	0.75	0.37	0.11	0.05	0.13	1.9	2.65	3.26	2.82	3.67	1.53	2.88	2.39	1.74	5.02	5.36	2.47	TRINITY_GG_12433_c1_g1_i1: XP_026738694.1 von Willebrand factor A domain-containing protein 8 [Trichoplusia ni]
TRINITY_GG_12447_c6_g4			-2.70448	0.00100254					1.38	0.91	0.53	0.48	0.25	0.33	2.4	3.32	3.86	5.58	3.48	3.31	6.85	5.34	5.81	5.34	7.3	6.43	TRINITY_GG_12447_c6_g4_i2: CAB3220443.1 unnamed protein product [Arctia plantaginis] ; TRINITY_GG_12447_c6_g4_i3: XP_035447931.2 rabankyrin-5 [Spodoptera frugiperda] ; TRINITY_GG_12447_c6_g4_i4: XP_035447931.2 rabankyrin-5 [Spodoptera frugiperda] ; TRINITY_GG_12447_c6_g4_i5: XP_022831995.1 rabankyrin-5 [Spodoptera litura] ; TRINITY_GG_12447_c6_g4_i6: XP_022831995.1 rabankyrin-5 [Spodoptera litura]
TRINITY_GG_12466_c0_g1	-3.29678	2.25204e-05	-3.76812	3.07137e-09	-2.84313	0.00108896	-3.53393	1.41763e-07	3.07	5.87	7.37	5.72	3.12	1.46	53.43	59.34	68.75	3.09	4.37	3.78	1.72	2.25	3.3	35.1	28.21	31.42	TRINITY_GG_12466_c0_g1_i1: CAH2103828.1 unnamed protein product [Euphydryas editha] ; TRINITY_GG_12466_c0_g1_i2: CAB3246703.1 unnamed protein product [Arctia plantaginis] ; TRINITY_GG_12466_c0_g1_i3: CAB3246702.1 unnamed protein product [Arctia plantaginis] ; TRINITY_GG_12466_c0_g1_i5: CAB3246703.1 unnamed protein product [Arctia plantaginis] ; TRINITY_GG_12466_c0_g1_i6: CAB3246702.1 unnamed prot…
TRINITY_GG_12466_c0_g4			-7.64676	0.000421137					0.06	0.07	0	0	0	0	1.26	0.9	1.69	0.09	0.12	0.08	0	0	0	0.76	0.47	0.29
TRINITY_GG_12466_c0_g6	-3.08171	0.00229726	-3.86012	2.37863e-08	-3.03727	0.000692845	-4.03412	2.41317e-09	13.24	7.92	28.97	5.04	16.12	3.67	131.76	111.49	164.12	8.56	6.91	7.28	4.72	4	3.97	92.36	68.78	54.86	TRINITY_GG_12466_c0_g6_i1: CAB3246702.1 unnamed protein product [Arctia plantaginis]
TRINITY_GG_12466_c4_g2	-3.61631	0.000122537	-3.8281	6.23252e-07			-3.96558	2.44681e-05	0.84	1.34	0.12	0.84	0.59	0.51	6.83	11.37	11.9	0.74	0.55	0.75	0.35	0.13	0.29	3.19	3.87	5.13	TRINITY_GG_12466_c4_g2_i1: RVE49824.1 hypothetical protein evm_005554 [Chilo suppressalis] ; TRINITY_GG_12466_c4_g2_i2: TLL71529.1 reverse transcriptase family protein [Acinetobacter baumannii] ; TRINITY_GG_12466_c4_g2_i4: TLL71529.1 reverse transcriptase family protein [Acinetobacter baumannii]
TRINITY_GG_12466_c4_g5	-5.59146	0.00169886	-5.25378	6.03626e-06					0	0	0.31	0.2	0.19	0	3.4	6.05	7.71	0.43	1.01	0.36	0	0	0.52	1.94	1.39	1.91
TRINITY_GG_12530_c15_g1			-3.678	3.46409e-08					1	0.86	0.95	0.15	0.55	0.14	4.12	5.07	5.87	6.43	6.31	4.66	7.26	3.56	5.67	11.03	11.56	6.62	TRINITY_GG_12530_c15_g1_i1: CAB3241938.1 unnamed protein product [Arctia plantaginis] ; TRINITY_GG_12530_c15_g1_i2: KAH9633722.1 hypothetical protein HF086_008744, partial [Spodoptera exigua] ; TRINITY_GG_12530_c15_g1_i3: CAB3241938.1 unnamed protein product [Arctia plantaginis] ; TRINITY_GG_12530_c15_g1_i4: XP_050558567.1 uncharacterized protein LOC118279825 isoform X1 [Spodoptera frugiperda] ; …
TRINITY_GG_12530_c4_g11			8.52144	0.001526					0.86	1.84	0.81	2.06	1.2	2.35	0	0	0	0	0	0	0.79	0	0	0	0	0
TRINITY_GG_12574_c0_g2			-3.50815	3.08712e-07					1.94	1.01	1.16	0.23	0.69	0.15	3.12	4.62	6.07	4.37	3.36	4.52	2.29	3.41	4	5.62	5.88	4.9	TRINITY_GG_12574_c0_g2_i1: CAB3234800.1 unnamed protein product [Arctia plantaginis] ; TRINITY_GG_12574_c0_g2_i2: KAJ8725338.1 hypothetical protein PYW08_003521 [Mythimna loreyi] ; TRINITY_GG_12574_c0_g2_i4: KAJ8725338.1 hypothetical protein PYW08_003521 [Mythimna loreyi] ; TRINITY_GG_12574_c0_g2_i5: CAB3234800.1 unnamed protein product [Arctia plantaginis]
TRINITY_GG_12574_c22_g1			2.5923	0.0206162					3.17	1.78	3.68	5.11	3.94	5.32	1.59	0.92	1	0.75	1.14	0.18	0.87	0.31	1.37	1.09	0.98	0.3	TRINITY_GG_12574_c22_g1_i1: VEN54746.1 unnamed protein product [Callosobruchus maculatus]
TRINITY_GG_12574_c6_g7			-3.42541	2.89682e-09					2.65	2.33	1.87	0.27	1.35	0.59	7.89	8.29	10.61	11.45	15.44	12.45	13.97	9.18	12.66	17.15	13.95	11.79	TRINITY_GG_12574_c6_g7_i1: KAI8435417.1 hypothetical protein MSG28_003724 [Choristoneura fumiferana]
TRINITY_GG_12600_c3_g3			3.25545	0.0150418					0.47	0.68	0.95	1.23	1.05	1.28	0.13	0.1	0.18	0.04	0.05	0	0.16	0.12	0.04	0.05	0	0.04
TRINITY_GG_12608_c16_g1	3.40262	7.59763e-17	4.38294	5.26719e-36					260.88	280.18	363.06	434.37	404.79	669.86	27.29	27.22	27.93	227.69	395.4	427.98	378.54	275.61	363.69	157.49	118.81	140.85	TRINITY_GG_12608_c16_g1_i4: XP_022837991.1 nuclear protein 1 [Spodoptera litura] ; TRINITY_GG_12608_c16_g1_i5: XP_022837991.1 nuclear protein 1 [Spodoptera litura] ; TRINITY_GG_12608_c16_g1_i6: KPI95639.1 hypothetical protein RR46_11352 [Papilio xuthus] ; TRINITY_GG_12608_c16_g1_i7: XP_022837991.1 nuclear protein 1 [Spodoptera litura]
TRINITY_GG_12608_c20_g4			-3.93179	0.0114014					0.05	0.03	0.05	0.03	0.01	0.11	0.49	0.44	0.66	0.72	0.67	0.62	0.5	0.53	0.4	0.79	1.16	0.98	TRINITY_GG_12608_c20_g4_i1: CAH2097769.1 unnamed protein product [Euphydryas editha]
TRINITY_GG_12608_c73_g6			-5.00424	0.00432026					0.36	0.1	0	0.02	0.08	0	0.61	1.4	1.64	2.26	0.68	0.73	2.65	2.61	2.45	2.51	4.51	2.29
TRINITY_GG_12648_c0_g2			-2.93834	5.56911e-05					27.94	12.34	47.12	8.72	14.3	7.04	90.45	80.92	87.79	21.56	22.96	15.08	26.63	20.29	17.39	39.23	25.47	31.49	TRINITY_GG_12648_c0_g2_i1: CAB3259695.1 unnamed protein product [Arctia plantaginis]
TRINITY_GG_12656_c0_g7			-3.12812	6.64953e-05					0.26	0.33	0.29	0.09	0.14	0.08	0.58	0.84	1.42	0.94	1	0.44	1.03	1.39	1.05	1.11	1.54	1.75	TRINITY_GG_12656_c0_g7_i1: KAJ8716261.1 hypothetical protein PYW08_013546 [Mythimna loreyi] ; TRINITY_GG_12656_c0_g7_i2: KAJ8716261.1 hypothetical protein PYW08_013546 [Mythimna loreyi]
TRINITY_GG_12656_c55_g1	3.1521	0.00117502	3.24195	7.31945e-05					3.99	11.07	12.29	7.86	8.39	4.35	1.32	0.56	1.43	5.91	8.3	7.08	5.36	3.85	9.69	8.95	6.07	8.52	TRINITY_GG_12656_c55_g1_i1: XP_030040913.1 uncharacterized protein LOC115456138 [Manduca sexta] ; TRINITY_GG_12656_c55_g1_i2: XP_030040913.1 uncharacterized protein LOC115456138 [Manduca sexta]
TRINITY_GG_12727_c3_g8			-3.7747	0.00957902					0.73	0.26	0.17	0.14	0.5	0	2.99	2.15	4.84	0.02	0.24	0.2	0	0	0	1.44	1.2	0.43
TRINITY_GG_12745_c0_g1			-8.21323	4.10133e-05					0	0.08	0	0	0	0	0.54	0.44	0.46	0.1	0.3	0.31	0.09	0	0.13	0.45	0.51	0.23	TRINITY_GG_12745_c0_g1_i2: PZC81991.1 hypothetical protein B5X24_HaOG211547 [Helicoverpa armigera]
TRINITY_GG_12745_c0_g2			-3.40709	5.44704e-06					5.73	1.18	3.04	0.94	2.85	0.59	17.74	18.49	18.84	5.58	4.43	3.77	4.59	3.51	4.95	17.59	15.39	14.39	TRINITY_GG_12745_c0_g2_i1: XP_022836159.1 ethanolamine kinase [Spodoptera litura] ; TRINITY_GG_12745_c0_g2_i2: KAJ8726958.1 hypothetical protein PYW08_015355 [Mythimna loreyi] ; TRINITY_GG_12745_c0_g2_i3: KAJ8726958.1 hypothetical protein PYW08_015355 [Mythimna loreyi]
TRINITY_GG_12751_c0_g2	-2.91114	0.00325075	-3.63728	2.60602e-08					2.46	2.55	3.07	1.96	1.94	0.77	31.15	20.68	22.96	7.33	4.73	4	8.8	5.63	6.33	14.01	18.14	11.15	TRINITY_GG_12751_c0_g2_i1: CAB3224267.1 unnamed protein product [Arctia plantaginis] ; TRINITY_GG_12751_c0_g2_i3: CAB3224267.1 unnamed protein product [Arctia plantaginis] ; TRINITY_GG_12751_c0_g2_i4: CAB3229983.1 unnamed protein product [Arctia plantaginis] ; TRINITY_GG_12751_c0_g2_i5: CAB3224267.1 unnamed protein product [Arctia plantaginis]
TRINITY_GG_12756_c0_g3			-4.39252	0.048028					0.46	0.13	0	0	0.09	0	0.15	0.54	0.59	1.39	0.75	0.42	0.99	0.74	1.05	1.23	2.09	1.33	TRINITY_GG_12756_c0_g3_i1: CAB3261683.1 unnamed protein product [Arctia plantaginis]
TRINITY_GG_12764_c0_g1			-2.40557	0.0031462					7.07	6.09	3.05	1.22	3.44	1.78	11.13	12.27	15.57	9.7	8.77	8.59	14.85	10	11.75	13.75	11.15	12.32	TRINITY_GG_12764_c0_g1_i2: KAJ8720487.1 hypothetical protein PYW08_005952 [Mythimna loreyi] ; TRINITY_GG_12764_c0_g1_i3: KAJ8729078.1 hypothetical protein PYW07_006774 [Mythimna separata] ; TRINITY_GG_12764_c0_g1_i4: CAB3225571.1 unnamed protein product [Arctia plantaginis] ; TRINITY_GG_12764_c0_g1_i5: KAJ8729078.1 hypothetical protein PYW07_006774 [Mythimna separata]
TRINITY_GG_12814_c0_g6			-3.39034	3.1536e-05					1.62	0.69	1.45	0.08	0.54	0.18	2.46	2.79	5.19	11.84	5.33	4.23	15.45	10.5	10.85	7.15	11.38	9.49	TRINITY_GG_12814_c0_g6_i1: XP_035456928.2 vinculin [Spodoptera frugiperda] ; TRINITY_GG_12814_c0_g6_i2: XP_035456928.2 vinculin [Spodoptera frugiperda]
TRINITY_GG_12828_c0_g2			-2.3478	0.0174256					1.1	1.66	0.46	0.4	0.55	0.43	2.13	2.12	2.94	4.21	2.68	3.21	4.76	4.72	3.48	4.38	4.86	3.78	TRINITY_GG_12828_c0_g2_i1: CAB3231510.1 unnamed protein product [Arctia plantaginis] ; TRINITY_GG_12828_c0_g2_i2: CAB3231510.1 unnamed protein product [Arctia plantaginis] ; TRINITY_GG_12828_c0_g2_i3: CAB3231509.1 unnamed protein product [Arctia plantaginis]
TRINITY_GG_12828_c0_g5			-4.48659	0.0373332					1	0.8	0	0.1	0.13	0	1.77	4.18	4.35	11.53	8.11	4.77	15.66	12.91	12.8	9.65	18.08	11.34	TRINITY_GG_12828_c0_g5_i2: XP_026738538.1 nuclear factor of activated T-cells 5 isoform X2 [Trichoplusia ni]
TRINITY_GG_12845_c0_g3			-2.6936	0.00131301					12.83	7.75	6.68	1.89	3.81	1.17	12.35	24.08	27.3	29.68	12.43	23.86	25.97	34.35	28.63	23.52	36.42	24.83	TRINITY_GG_12845_c0_g3_i1: KAJ8728741.1 hypothetical protein PYW07_006437 [Mythimna separata] ; TRINITY_GG_12845_c0_g3_i2: XP_047027549.1 protein kinase C and casein kinase substrate in neurons protein 1 isoform X1 [Helicoverpa zea] ; TRINITY_GG_12845_c0_g3_i3: XP_047027549.1 protein kinase C and casein kinase substrate in neurons protein 1 isoform X1 [Helicoverpa zea] ; TRINITY_GG_12845_c0_g3_i6…
TRINITY_GG_12927_c0_g3			-3.63045	0.0264798					0.07	0.02	0.04	0.01	0.03	0	0.21	0.32	0.55	1.62	1.39	0.87	2.71	1.75	2.17	2.47	2.34	1.84	TRINITY_GG_12927_c0_g3_i2: CAB3221436.1 unnamed protein product [Arctia plantaginis]
TRINITY_GG_12981_c1_g11			4.24262	0.00803521					0.31	0.21	0.49	1.12	0.99	1.27	0.05	0.12	0.06	0.18	0	0	0.05	0.15	0.05	0	0	0.05
TRINITY_GG_12981_c1_g12			3.55328	0.00210309					0.28	0.35	0.77	1.03	0.94	1.78	0.18	0.09	0.16	0.11	0.07	0.21	0.24	0.33	0.15	0.1	0.05	0.26
TRINITY_GG_12981_c1_g3			3.21873	0.00068506					0.27	0.23	0.25	0.95	0.97	1.59	0.13	0.11	0.2	0.37	0.23	0.56	0.54	0.31	0.24	0.34	0.47	0.4
TRINITY_GG_12981_c1_g8			3.38122	0.0352341					0.38	0.2	0.36	1.01	0.77	1.49	0.19	0.17	0.11	0.26	0.13	0	0.11	0.48	0.15	0.07	0.23	0.08
TRINITY_GG_12999_c1_g3			-4.27673	3.34231e-09					4.04	3.8	3	0.39	1.63	0.29	13.5	13.39	19.03	9.04	14.91	10.26	4.75	7.85	7.62	26.08	12.47	15.31	TRINITY_GG_12999_c1_g3_i1: CAB3232573.1 unnamed protein product [Arctia plantaginis] ; TRINITY_GG_12999_c1_g3_i2: CAB3232573.1 unnamed protein product [Arctia plantaginis] ; TRINITY_GG_12999_c1_g3_i3: CAB3232573.1 unnamed protein product [Arctia plantaginis] ; TRINITY_GG_12999_c1_g3_i5: CAB3232573.1 unnamed protein product [Arctia plantaginis]
TRINITY_GG_13180_c0_g3					2.59084	2.38212e-05	3.8817	3.56347e-20	0.02	0.17	0.03	0.04	0.14	0.08	0	0	0.01	12.4	11.7	13.64	31.13	27.29	26.42	2.16	2.51	2.29	TRINITY_GG_13180_c0_g3_i10: XP_026485475.1 eclosion hormone [Vanessa tameamea] ; TRINITY_GG_13180_c0_g3_i2: XP_026485475.1 eclosion hormone [Vanessa tameamea] ; TRINITY_GG_13180_c0_g3_i3: XP_026485475.1 eclosion hormone [Vanessa tameamea] ; TRINITY_GG_13180_c0_g3_i4: CAG9136621.1 unnamed protein product [Plutella xylostella] ; TRINITY_GG_13180_c0_g3_i8: KAG6458035.1 hypothetical protein O3G_MSEX0…
TRINITY_GG_13220_c1_g4			-3.04507	0.0484753			-4.59106	3.29243e-08	138.5	121.71	203.49	306.22	331.44	82.71	2383.75	2473.7	2129.52	44.79	54.6	26.29	13.95	38.27	31.57	577.35	727.07	836.4	TRINITY_GG_13220_c1_g4_i1: AII22001.1 alcohol dehydrogenase AD3 [Sesamia inferens] ; TRINITY_GG_13220_c1_g4_i2: AII22001.1 alcohol dehydrogenase AD3 [Sesamia inferens] ; TRINITY_GG_13220_c1_g4_i3: AII22001.1 alcohol dehydrogenase AD3 [Sesamia inferens] ; TRINITY_GG_13220_c1_g4_i5: KAJ8707751.1 hypothetical protein PYW07_011428 [Mythimna separata] ; TRINITY_GG_13220_c1_g4_i6: KAI8424526.1 hypothet…
TRINITY_GG_13220_c1_g5			-3.89543	0.0185995					0	0.22	0.95	0.78	0.41	1.14	5	7.3	5.63	2.02	0	0.64	1.85	0	0.73	5.45	1.22	1.45
TRINITY_GG_13220_c1_g7			-4.53578	0.0419661					0	0.2	0	0.31	0.4	0	5.78	8.01	4.3	0.12	0	0	0.75	0	0	2.15	2.56	1.05
TRINITY_GG_13220_c8_g1	-5.08448	0.00326875	-3.56534	0.0185995			-6.31739	0.011129	0	0.43	0	0.7	0.84	0.2	10.24	11.42	6.73	0	0.79	0	0	0	0	2.97	2.18	1.97
TRINITY_GG_13222_c0_g2			-2.93898	0.00249459					1.35	0.38	3.07	0.67	1.05	0.63	6.86	9.29	6.99	1.29	1.87	2.01	0.24	0.48	0.48	4.93	4.67	3.54	TRINITY_GG_13222_c0_g2_i3: KAJ8726958.1 hypothetical protein PYW08_015355 [Mythimna loreyi] ; TRINITY_GG_13222_c0_g2_i4: CAB3224945.1 unnamed protein product [Arctia plantaginis] ; TRINITY_GG_13222_c0_g2_i5: KAJ8726958.1 hypothetical protein PYW08_015355 [Mythimna loreyi] ; TRINITY_GG_13222_c0_g2_i8: PZC81991.1 hypothetical protein B5X24_HaOG211547 [Helicoverpa armigera] ; TRINITY_GG_13222_c0_g2_…
TRINITY_GG_13222_c1_g1			-3.01475	0.0247158					0.22	0.31	0.35	0.11	0.13	0.18	3	1.38	1.55	0.79	0.33	0.92	0.42	0.87	0.95	1.95	1.34	1.53	TRINITY_GG_13222_c1_g1_i2: GBP43088.1 hypothetical protein EVAR_96350_1 [Eumeta japonica]
TRINITY_GG_13228_c0_g1			-3.53005	0.0307096					0.17	0.05	0.2	0.02	0.27	0.05	1.68	1.4	1.9	0.48	0.37	0.31	0.26	0.44	0.41	0.88	1.48	1.38	TRINITY_GG_13228_c0_g1_i1: KAJ0171399.1 hypothetical protein K1T71_012949 [Dendrolimus kikuchii] ; TRINITY_GG_13228_c0_g1_i3: KAJ0171399.1 hypothetical protein K1T71_012949 [Dendrolimus kikuchii] ; TRINITY_GG_13228_c0_g1_i4: KAJ0171399.1 hypothetical protein K1T71_012949 [Dendrolimus kikuchii]
TRINITY_GG_13228_c0_g2			-5.00502	0.0359427					0	0.17	0.23	0.13	0.16	0	2.72	2.43	1.68	0.39	0	0	0	0.14	0	1.18	2.37	0.57	TRINITY_GG_13228_c0_g2_i1: XP_026728807.1 uncharacterized protein LOC113494593 [Trichoplusia ni]
TRINITY_GG_13324_c7_g1			2.72646	0.0229073					14	12.56	38.81	48.62	38.33	52.43	9.89	7.31	6.53	60.55	59.16	90.52	95.43	40.14	71.78	102.7	60.72	51.13	TRINITY_GG_13324_c7_g1_i1: XP_021187183.2 uncharacterized protein LOC110373996 [Helicoverpa armigera] ; TRINITY_GG_13324_c7_g1_i4: XP_021187183.2 uncharacterized protein LOC110373996 [Helicoverpa armigera]
TRINITY_GG_1333_c0_g1			-2.90838	3.93414e-07			-3.32028	2.7897e-10	73.6	51.37	98.75	30.49	36.99	33.09	362.48	198.66	301.12	26.64	24.67	23.48	9.79	12.02	15.81	134.98	88.45	122.71	TRINITY_GG_1333_c0_g1_i1: XP_047029791.1 17-beta-hydroxysteroid dehydrogenase 14-like [Helicoverpa zea] ; TRINITY_GG_1333_c0_g1_i2: XP_047029791.1 17-beta-hydroxysteroid dehydrogenase 14-like [Helicoverpa zea]
TRINITY_GG_13356_c2_g2			-3.5089	4.52446e-10					1.23	0.96	0.89	0.43	0.28	0.57	3.2	4.25	5.87	3.01	3.36	2.37	4.05	3.34	3.26	3.93	4.67	4.01
TRINITY_GG_13394_c0_g2			-3.28163	0.0189998					0.1	0.09	0.28	0.02	0.22	0.09	0.94	0.97	1.06	6.15	8.5	10.65	3.35	4.91	4.06	32.52	30.69	10.83	TRINITY_GG_13394_c0_g2_i1: XP_022831538.1 uncharacterized protein LOC111360005 isoform X1 [Spodoptera litura] ; TRINITY_GG_13394_c0_g2_i5: XP_022831538.1 uncharacterized protein LOC111360005 isoform X1 [Spodoptera litura]
TRINITY_GG_13431_c0_g2			-2.53552	0.0282485					1.81	1.84	1.76	0.38	1.02	0.87	4.22	6.3	4.76	6.62	7.73	6.59	14.6	7.97	13.84	9.35	9.74	8.25	TRINITY_GG_13431_c0_g2_i1: CAB3225717.1 unnamed protein product [Arctia plantaginis] ; TRINITY_GG_13431_c0_g2_i3: CAB3225717.1 unnamed protein product [Arctia plantaginis] ; TRINITY_GG_13431_c0_g2_i4: CAB3225717.1 unnamed protein product [Arctia plantaginis] ; TRINITY_GG_13431_c0_g2_i5: CAB3225717.1 unnamed protein product [Arctia plantaginis] ; TRINITY_GG_13431_c0_g2_i6: CAB3225717.1 unnamed pro…
TRINITY_GG_13444_c1_g2			6.90249	0.00903837					0.91	0.33	0.25	0.61	0.36	0.85	0	0	0.02	0.05	0.23	0	0.13	0	0.07	0.02	0	0
TRINITY_GG_13446_c4_g5			-2.88302	0.000291099					0.43	0.28	0.12	0.1	0.2	0.11	0.92	1.24	1.51	3.01	3.88	3.49	2.78	3.88	3.34	3.98	4.4	3.15	TRINITY_GG_13446_c4_g5_i1: CAB3256379.1 unnamed protein product [Arctia plantaginis] ; TRINITY_GG_13446_c4_g5_i2: CAB3256379.1 unnamed protein product [Arctia plantaginis]
TRINITY_GG_13446_c7_g3							-3.69255	0.00168786	1.19	0.29	0.88	0.22	0.18	0	0.18	0.77	0.8	3.47	1.52	0.79	0.37	0.47	0.48	4.53	6.64	9.36
TRINITY_GG_13530_c0_g1			-3.88906	3.36257e-06					2.25	1.85	2.09	0.46	0.87	1.27	6.93	8.74	14.87	20.76	13.37	24.84	24.27	16.64	19.32	34.29	24.39	23.45	TRINITY_GG_13530_c0_g1_i1: KAJ8708728.1 hypothetical protein PYW08_010110 [Mythimna loreyi] ; TRINITY_GG_13530_c0_g1_i5: KAJ8708728.1 hypothetical protein PYW08_010110 [Mythimna loreyi] ; TRINITY_GG_13530_c0_g1_i7: KAJ8708728.1 hypothetical protein PYW08_010110 [Mythimna loreyi]
TRINITY_GG_13536_c109_g1			-3.60273	9.10213e-09					1.06	1.01	0.64	0.13	0.49	0.34	2.99	4.12	5.26	5.06	3.34	3.5	5.84	3.96	4.42	5.7	8.31	6.82	TRINITY_GG_13536_c109_g1_i1: CAB3249077.1 unnamed protein product [Arctia plantaginis] ; TRINITY_GG_13536_c109_g1_i2: CAB3249077.1 unnamed protein product [Arctia plantaginis] ; TRINITY_GG_13536_c109_g1_i3: CAB3229420.1 unnamed protein product [Arctia plantaginis]
TRINITY_GG_13536_c34_g1			2.32115	0.000311854					90.25	102.5	106.97	179.25	119.22	220.87	41.77	37.14	47.98	145.35	155.34	143.73	196.13	189.47	155.79	105.73	91.19	95.79	TRINITY_GG_13536_c34_g1_i1: XP_021198084.2 RNA-binding protein pno1 isoform X1 [Helicoverpa armigera]
TRINITY_GG_13536_c394_g2			-2.9938	0.00593161					1.53	0.82	0.64	0.33	0.57	1.21	6.97	3.07	6.91	13.41	11.16	9.53	4.94	3.26	10.17	25.28	7.28	9.93	TRINITY_GG_13536_c394_g2_i1: XP_047035495.1 GMP reductase 1-like [Helicoverpa zea] ; TRINITY_GG_13536_c394_g2_i2: CAH0686788.1 unnamed protein product [Chilo suppressalis] ; TRINITY_GG_13536_c394_g2_i3: PZC72035.1 hypothetical protein B5X24_HaOG212048 [Helicoverpa armigera] ; TRINITY_GG_13536_c394_g2_i5: XP_047035495.1 GMP reductase 1-like [Helicoverpa zea]
TRINITY_GG_13536_c3_g6			-2.7151	7.27001e-05					5.79	3.65	1.98	0.56	1.58	0.78	6.07	7.33	11.35	9.08	7.82	5.48	8.88	9.02	10.66	10.11	11.8	10.76	TRINITY_GG_13536_c3_g6_i1: CAB3229446.1 unnamed protein product [Arctia plantaginis]
TRINITY_GG_13548_c1_g1	-3.00888	0.0149469	-4.99209	1.82263e-12					4.83	4.64	3.29	0.84	1.6	0.53	31.24	20.81	52.16	32.17	104.23	52.66	32.97	25.47	50.63	50.83	24.28	43.32
TRINITY_GG_13548_c1_g2			-5.47044	6.43865e-08					4.82	1.03	2.9	0	1.77	0.37	18.74	14.89	33.21	19.92	18.42	29.93	27.98	10.57	38.75	19.72	16.13	23.64
TRINITY_GG_13548_c4_g4			3.81796	0.00181885					0.83	0.54	1.03	1.97	0.82	1.58	0.08	0.14	0.08	0.1	0.04	0.1	0.08	0.07	0	0.03	0	0.12
TRINITY_GG_13548_c4_g8	4.26228	0.0001586	5.49673	6.18739e-11					2.39	3.85	2.3	7.84	2.9	8.52	0.08	0.18	0.22	0.08	0.44	0	0.07	0.15	0.08	0	0	0	TRINITY_GG_13548_c4_g8_i1: RVE42347.1 hypothetical protein evm_013021 [Chilo suppressalis]
TRINITY_GG_13548_c5_g1			-4.07953	4.4469e-09					25.65	27.52	33.98	10.84	15.72	7.44	140.86	136.17	296.12	426.94	1623.79	1324.78	483.68	361.15	801.22	713.7	344.99	555.8
TRINITY_GG_13548_c6_g12			3.45102	0.00341331					1.02	0.92	2.29	1.76	1.05	1.48	0.26	0.1	0.2	0.25	0.49	0.42	0.17	0.2	0.29	0.02	0.13	0.08	TRINITY_GG_13548_c6_g12_i1: KAI8437727.1 hypothetical protein MSG28_011961 [Choristoneura fumiferana]
TRINITY_GG_13548_c6_g5			-4.60406	8.06802e-15					11.85	8.25	1.27	0.79	2.2	0.77	29.41	28.31	45.06	29.17	32.88	24.07	29.3	26.97	34.32	19.95	21.54	20.18	TRINITY_GG_13548_c6_g5_i1: PZC79426.1 hypothetical protein B5X24_HaOG216421 [Helicoverpa armigera]
TRINITY_GG_13554_c0_g5			-3.84394	6.4089e-15					3.86	3.23	2.37	0.28	0.81	0.14	8.4	9.1	13.66	17.43	20.59	17.71	14.48	13.38	18.46	27.7	26.62	25.79	TRINITY_GG_13554_c0_g5_i1: CAB3220138.1 unnamed protein product [Arctia plantaginis] ; TRINITY_GG_13554_c0_g5_i2: CAB3247641.1 unnamed protein product [Arctia plantaginis] ; TRINITY_GG_13554_c0_g5_i4: CAB3247641.1 unnamed protein product [Arctia plantaginis] ; TRINITY_GG_13554_c0_g5_i5: CAB3247641.1 unnamed protein product [Arctia plantaginis]
TRINITY_GG_13559_c1_g2			-3.01696	4.05125e-05					4.58	5.17	0.84	1.9	2.05	1.07	14.71	18.81	17.6	9.16	4.8	4.42	13.45	11.05	10.11	10.88	15.21	9.22	TRINITY_GG_13559_c1_g2_i1: CAB3223859.1 unnamed protein product [Arctia plantaginis] ; TRINITY_GG_13559_c1_g2_i3: CAB3223859.1 unnamed protein product [Arctia plantaginis] ; TRINITY_GG_13559_c1_g2_i4: CAD0199702.1 unnamed protein product [Chrysodeixis includens]
TRINITY_GG_13584_c0_g1			-1.9826	0.000735221					12.25	11.06	18.51	5.76	6.23	4.78	25.98	25.49	26.14	15.24	17.77	16.52	13.14	10.74	16.76	22.9	19.82	21.74	TRINITY_GG_13584_c0_g1_i13: KAJ8719027.1 hypothetical protein PYW07_016583 [Mythimna separata] ; TRINITY_GG_13584_c0_g1_i15: CAB3235655.1 unnamed protein product [Arctia plantaginis] ; TRINITY_GG_13584_c0_g1_i2: CAB3235655.1 unnamed protein product [Arctia plantaginis] ; TRINITY_GG_13584_c0_g1_i8: CAB3235655.1 unnamed protein product [Arctia plantaginis] ; TRINITY_GG_13584_c0_g1_i9: KAJ8719027.1 …
TRINITY_GG_13595_c0_g2			-24.737	0.00233766					0	12.86	92.43	0	0	0	49.26	0	0	0	0.36	26.76	0	0	18.08	16.44	0	15.05	TRINITY_GG_13595_c0_g2_i1: CAD0203468.1 unnamed protein product [Chrysodeixis includens]
TRINITY_GG_13671_c0_g1							-8.34746	0.000334618	0	0.04	0.04	0	0.03	0	0.15	0.07	0.17	0.01	0.25	0.52	0	0	0	4.06	7.85	0.57	TRINITY_GG_13671_c0_g1_i1: CAB3240790.1 unnamed protein product [Arctia plantaginis] ; TRINITY_GG_13671_c0_g1_i2: KAJ8720400.1 hypothetical protein PYW07_012443 [Mythimna separata]
TRINITY_GG_13677_c1_g6	3.5837	1.27583e-13	2.48178	0.000592605	2.36825	0.00439313			10.41	7.96	14.87	4.11	5.53	4.91	0.68	0.98	1.01	4.99	5.42	4.28	0.96	2.29	1.44	1.38	1.07	0.71
TRINITY_GG_13682_c0_g1	-3.78601	0.00485164	-5.05496	1.55112e-08					10.99	2.09	0.27	1.35	1.76	0.32	33.64	54.25	78.88	114.38	129.02	94.93	75.42	56.75	120.39	248.01	152.8	196.19
TRINITY_GG_13730_c0_g1					4.63971	0.00246131	4.29104	0.00827183	0.24	0.43	0.08	0.05	0.07	0.6	0	0.03	0	0.75	0.7	1.89	1.67	1.78	1.85	0.11	0.15	0.07	TRINITY_GG_13730_c0_g1_i3: WGO77591.1 moricin [Lymantria dispar]
TRINITY_GG_13749_c0_g1	3.11556	0.00914862	5.12436	2.27431e-15					72.37	51.78	67.37	133.23	67.01	478.4	9.48	6.49	9.65	37.06	42.98	44.65	98.48	69.02	55.57	22.03	17.12	18.11	TRINITY_GG_13749_c0_g1_i4: XP_049699297.1 kunitz-like toxin PcKuz3 [Helicoverpa armigera] ; TRINITY_GG_13749_c0_g1_i5: CAH0399507.1 unnamed protein product [Chilo suppressalis]
TRINITY_GG_1376_c11_g1			2.72593	0.030927					14.79	7.09	6.93	13.79	13.89	3.72	1.43	2.48	1.06	16.76	23.28	27.47	20.17	20.52	20.12	18.17	16.3	15.59	TRINITY_GG_1376_c11_g1_i3: KAI8421195.1 hypothetical protein MSG28_008264 [Choristoneura fumiferana] ; TRINITY_GG_1376_c11_g1_i4: CAH0625678.1 unnamed protein product [Chrysodeixis includens] ; TRINITY_GG_1376_c11_g1_i5: PZC84586.1 hypothetical protein B5X24_HaOG204616 [Helicoverpa armigera]
TRINITY_GG_1376_c7_g5			-3.27765	2.89682e-09					1.17	0.71	1.07	0.27	0.32	0.13	2.08	3.34	3.56	2.31	2.1	2.2	2.29	1.94	2.4	3.66	3.11	3.05	TRINITY_GG_1376_c7_g5_i1: XP_049875487.1 neuroglobin-like [Pectinophora gossypiella] ; TRINITY_GG_1376_c7_g5_i2: XP_049875487.1 neuroglobin-like [Pectinophora gossypiella]
TRINITY_GG_13797_c2_g5			-2.1776	0.0118651					5.22	5.36	5.79	1.26	3.58	2.07	13.65	9.74	14.19	23.53	28.32	26.07	23.55	20.23	32.12	43.15	26.64	29.68	TRINITY_GG_13797_c2_g5_i1: CAB3229020.1 unnamed protein product [Arctia plantaginis]
TRINITY_GG_13797_c7_g5			2.03094	0.0431364					21.27	19.99	13.89	21.77	32.41	47.93	9.62	8.2	9.62	12.78	6.18	8.98	22.64	15.81	18.07	8.48	9.47	9.73	TRINITY_GG_13797_c7_g5_i1: RVE42615.1 hypothetical protein evm_012735 [Chilo suppressalis]
TRINITY_GG_13797_c9_g7			-3.70083	0.00218423					0.43	0.18	0.07	0.09	0.09	0	0.67	0.88	1.84	3.94	2.18	1.28	4.71	4.15	5.01	2.65	4.97	2.36	TRINITY_GG_13797_c9_g7_i1: CAB3259258.1 unnamed protein product [Arctia plantaginis]
TRINITY_GG_13802_c7_g1			-3.40839	0.00306319					0.6	0.33	0.12	0.07	0.26	0.2	0.59	1.87	2.42	6.18	4.75	4.43	5.64	5.44	7.77	8.84	8.9	6.53	TRINITY_GG_13802_c7_g1_i1: CAH0701065.1 unnamed protein product [Spodoptera exigua] ; TRINITY_GG_13802_c7_g1_i2: CAH0701065.1 unnamed protein product [Spodoptera exigua] ; TRINITY_GG_13802_c7_g1_i3: CAH0701065.1 unnamed protein product [Spodoptera exigua] ; TRINITY_GG_13802_c7_g1_i4: CAB3224413.1 unnamed protein product [Arctia plantaginis] ; TRINITY_GG_13802_c7_g1_i6: CAH0701065.1 unnamed protei…
TRINITY_GG_13854_c2_g1	23.5645	0.022559							21.56	19.84	49.68	18.61	37.59	0	42.31	16.74	57.56	43.84	260.41	195.89	33.58	9.78	100.43	140.42	58.44	115.45	TRINITY_GG_13854_c2_g1_i1: CAG4955168.1 unnamed protein product [Parnassius apollo]
TRINITY_GG_13856_c0_g2	-2.27807	0.0181388	-2.83365	3.14062e-07					27.93	33.96	15.99	13.67	20.32	14.98	154.17	108.77	142.68	31.59	16.69	24.29	31.02	29.25	40.07	82.71	107.89	71.98	TRINITY_GG_13856_c0_g2_i10: CAB3235203.1 unnamed protein product [Arctia plantaginis] ; TRINITY_GG_13856_c0_g2_i14: XP_026727159.1 synaptic vesicle glycoprotein 2C-like isoform X1 [Trichoplusia ni] ; TRINITY_GG_13856_c0_g2_i15: CAB3235203.1 unnamed protein product [Arctia plantaginis] ; TRINITY_GG_13856_c0_g2_i17: CAB3235203.1 unnamed protein product [Arctia plantaginis] ; TRINITY_GG_13856_c0_g2_…
TRINITY_GG_13856_c120_g1			-2.82555	0.0060516					2.01	2.11	0.72	1.93	1.65	1.1	16.04	12.34	15.65	0.77	0.35	0.45	0.92	0.77	0	2.05	5.67	2.45	TRINITY_GG_13856_c120_g1_i3: CAB3235305.1 unnamed protein product [Arctia plantaginis] ; TRINITY_GG_13856_c120_g1_i5: CAB3235305.1 unnamed protein product [Arctia plantaginis] ; TRINITY_GG_13856_c120_g1_i6: CAB3235305.1 unnamed protein product [Arctia plantaginis]
TRINITY_GG_13856_c13_g1			-2.37943	0.0182478					7.41	4.69	3.35	1.1	2.91	1.13	7.56	17.28	16.42	31.61	21.01	15.89	26.03	19.52	19.35	27.41	36.21	21.01	TRINITY_GG_13856_c13_g1_i1: PZC82770.1 hypothetical protein B5X24_HaOG209868 [Helicoverpa armigera] ; TRINITY_GG_13856_c13_g1_i3: CAB3226993.1 unnamed protein product [Arctia plantaginis] ; TRINITY_GG_13856_c13_g1_i4: CAB3226993.1 unnamed protein product [Arctia plantaginis] ; TRINITY_GG_13856_c13_g1_i5: CAB3226993.1 unnamed protein product [Arctia plantaginis]
TRINITY_GG_13856_c3_g5			-4.07322	8.75806e-11					0.97	0.46	0.53	0.11	0.09	0.05	1.62	1.76	2.45	2.66	3.9	3.69	3.99	4.01	4.25	5.64	6.65	3.96
TRINITY_GG_13856_c3_g8			-2.4201	0.0166369					1.52	1.38	1.56	0.48	1.22	0.69	5.69	4.21	4.62	1.15	0.7	1.06	3.03	1.74	1.95	2.18	3.53	4.49	TRINITY_GG_13856_c3_g8_i2: XP_026726896.1 uncharacterized protein LOC113493226 [Trichoplusia ni]
TRINITY_GG_13856_c5_g1			-2.46327	0.000632777					11.47	6.42	5.47	5.16	5.21	3.5	33.31	30.16	33.27	3.96	5.51	4.17	2.71	4.26	6.39	14.16	9.82	15.15	TRINITY_GG_13856_c5_g1_i10: XP_047025694.1 synaptic vesicle 2-related protein-like [Helicoverpa zea] ; TRINITY_GG_13856_c5_g1_i13: PZC82780.1 hypothetical protein B5X24_HaOG209878 [Helicoverpa armigera] ; TRINITY_GG_13856_c5_g1_i15: CAG4968657.1 unnamed protein product [Parnassius apollo] ; TRINITY_GG_13856_c5_g1_i5: XP_047025694.1 synaptic vesicle 2-related protein-like [Helicoverpa zea] ; TRINI…
TRINITY_GG_13856_c75_g1			-5.10162	0.000209397					1.1	1.59	0.85	0.26	0	0.14	3.94	4.91	8.28	1.17	0.15	1.09	1.15	0.17	0.2	2.91	4.65	4.11	TRINITY_GG_13856_c75_g1_i1: XP_047026386.1 synaptic vesicle glycoprotein 2C-like [Helicoverpa zea] ; TRINITY_GG_13856_c75_g1_i2: XP_047026386.1 synaptic vesicle glycoprotein 2C-like [Helicoverpa zea]
TRINITY_GG_13869_c0_g8			-3.02872	0.0340197					0.2	0.12	0.23	0.04	0.28	0.05	1.1	0.98	2.22	7.07	10.02	10.42	7.77	6.74	11.23	16.87	10.45	11.74	TRINITY_GG_13869_c0_g8_i1: CAB3505402.1 unnamed protein product [Spodoptera littoralis]
TRINITY_GG_13937_c1_g5			5.03033	0.0141823					0.2	0.22	0.44	0.97	1.09	2.68	0	0.05	0.14	0.19	0	0	0	0.19	0	0.05	0	0
TRINITY_GG_13937_c2_g3			-2.40388	0.000176262					5.3	4.43	2.6	1.66	3.06	2.49	8.69	12.4	16.26	15.51	7.15	7.14	17.09	13.1	17.14	15.68	15.23	18.87	TRINITY_GG_13937_c2_g3_i2: CAB3233596.1 unnamed protein product [Arctia plantaginis] ; TRINITY_GG_13937_c2_g3_i3: CAB3233596.1 unnamed protein product [Arctia plantaginis] ; TRINITY_GG_13937_c2_g3_i4: CAB3233596.1 unnamed protein product [Arctia plantaginis] ; TRINITY_GG_13937_c2_g3_i5: CAB3233596.1 unnamed protein product [Arctia plantaginis] ; TRINITY_GG_13937_c2_g3_i6: CAB3233596.1 unnamed pro…
TRINITY_GG_13971_c2_g1			-5.09699	0.0315479					0	1.31	0.32	0	0.08	0	3.29	1.14	3.75	6.25	3.33	4.75	3.1	5.73	6.54	6.12	3.82	1.98	TRINITY_GG_13971_c2_g1_i1: CAD6224600.1 GSCOCG00011800001-RA-CDS, partial [Cotesia congregata]
TRINITY_GG_14024_c3_g1			2.5578	0.000421137					35.92	30.33	64.76	36.83	50.1	72.86	12.55	7.65	11.11	19.11	42.71	33.02	22.8	24.7	27.85	30.65	22.44	21.84	TRINITY_GG_14024_c3_g1_i2: CAD0201666.1 unnamed protein product [Chrysodeixis includens]
TRINITY_GG_14056_c12_g1							-8.94251	0.00303081	0	0.1	0.1	0	0	0	0	0.08	0.06	0.14	0.35	0.97	0	0	0	15.3	18.6	0.09	TRINITY_GG_14056_c12_g1_i1: CAB3241564.1 unnamed protein product [Arctia plantaginis] ; TRINITY_GG_14056_c12_g1_i2: CAB3241564.1 unnamed protein product [Arctia plantaginis]
TRINITY_GG_14056_c2_g1			-3.95073	0.0118389					0.48	0.07	0	0.06	0.33	0	0.96	1.31	6.08	21.29	32.22	36.02	24.2	15.75	22.59	44.5	27.5	26.24	TRINITY_GG_14056_c2_g1_i1: CAB3223087.1 unnamed protein product [Arctia plantaginis] ; TRINITY_GG_14056_c2_g1_i3: CAB3223087.1 unnamed protein product [Arctia plantaginis] ; TRINITY_GG_14056_c2_g1_i4: CAB3223087.1 unnamed protein product [Arctia plantaginis] ; TRINITY_GG_14056_c2_g1_i5: CAB3223087.1 unnamed protein product [Arctia plantaginis] ; TRINITY_GG_14056_c2_g1_i6: CAB3223087.1 unnamed pro…
TRINITY_GG_14060_c0_g6			-3.77853	8.50051e-05					0.24	0.08	0.06	0.01	0.05	0.16	0.41	0.57	1.63	5.69	5.86	5.32	4.81	4.25	6.52	8.32	9.57	7.79	TRINITY_GG_14060_c0_g6_i1: XP_026737454.1 uncharacterized protein LOC113500765 [Trichoplusia ni]
TRINITY_GG_14128_c0_g1			3.77956	5.98527e-11			3.19804	9.16704e-07	77.87	51.99	41.33	181.69	169.41	487.14	29.01	18.73	24.42	53.54	64.62	42.79	243.3	149.71	129.94	27.49	19.29	14.94	TRINITY_GG_14128_c0_g1_i11: AAO72078.1 reverse transcriptase/integrase [Lymantria dispar] ; TRINITY_GG_14128_c0_g1_i12: CAB3239054.1 unnamed protein product [Arctia plantaginis] ; TRINITY_GG_14128_c0_g1_i15: CAB3239052.1 unnamed protein product [Arctia plantaginis] ; TRINITY_GG_14128_c0_g1_i19: QFS21552.1 cytochrome P450 monooxygenase, partial [Plecoptera oculata] ; TRINITY_GG_14128_c0_g1_i2: CAB…
TRINITY_GG_14128_c16_g1							3.18658	0.00794754	1.88	0.85	0.08	0.83	1.7	1.75	0.85	1.84	1.32	3.59	0.4	0.45	9.35	7.32	5.18	0.79	3.31	1.51	TRINITY_GG_14128_c16_g1_i1: XP_052739857.1 uncharacterized protein LOC112042946 isoform X1 [Bicyclus anynana]
TRINITY_GG_14128_c1_g1			-2.67005	0.00903837					3.42	2.4	4.37	1.57	1.39	0.5	9.55	9.4	9.11	20.74	31.25	31.14	10.42	12.94	17.46	35.64	19.27	19.11	TRINITY_GG_14128_c1_g1_i1: CAD0199597.1 unnamed protein product [Chrysodeixis includens] ; TRINITY_GG_14128_c1_g1_i4: AKQ06148.1 alcohol dehydrogenase AD2 [Cydia pomonella]
TRINITY_GG_14128_c28_g1			5.69631	0.0034951					2.71	2.86	0	7.87	4.67	10	0	0.13	0	0.67	0	0.64	0.48	2.06	1.89	0	0	0
TRINITY_GG_14128_c3_g1							3.26467	0.0445504	6.51	11.06	1.13	2.33	2.6	0.97	0	0.63	1.08	26.74	13	5.44	56.99	86.97	29.36	7.99	5.59	2.12
TRINITY_GG_14128_c65_g1	22.7604	5.40592e-05							0	0	31.63	0	0	0	11.42	0	0	0	265.86	228.51	0	0	19.46	71.92	0	31.33	TRINITY_GG_14128_c65_g1_i1: KAJ0170004.1 hypothetical protein K1T71_014610 [Dendrolimus kikuchii]
TRINITY_GG_14128_c6_g2							4.51543	0.0429008	0	0.19	0	0.79	0.6	1.34	0.8	0.25	0.15	1.59	0.53	0.22	2.76	1.78	2.24	0	0	0
TRINITY_GG_14186_c0_g2			3.15675	0.0341573					1.97	3.48	26.7	3.07	2.71	4.96	2.66	0.88	1.39	1.22	25.75	32.49	2.61	1.79	3.45	6.05	1.43	3.66	TRINITY_GG_14186_c0_g2_i1: XP_045775112.1 uncharacterized protein LOC123874013 [Maniola jurtina]
TRINITY_GG_14209_c0_g2			-4.20481	0.00635538					0	0.94	0	0.18	0.99	0	12.88	9.68	6.02	19.07	47.06	22.22	35.78	25.34	11.98	26.45	43.12	21.27	TRINITY_GG_14209_c0_g2_i1: KAG6445114.1 hypothetical protein O3G_MSEX003746 [Manduca sexta]
TRINITY_GG_14216_c0_g1			-3.4586	8.38577e-09					5.67	6.2	4.54	1.37	1.59	0.88	19.48	12.75	21.15	30.89	29.69	39.89	24.16	16.82	35.16	51.97	44.99	34.3	TRINITY_GG_14216_c0_g1_i1: CAB3230917.1 unnamed protein product [Arctia plantaginis] ; TRINITY_GG_14216_c0_g1_i2: CAB3230917.1 unnamed protein product [Arctia plantaginis] ; TRINITY_GG_14216_c0_g1_i3: CAB3230917.1 unnamed protein product [Arctia plantaginis]
TRINITY_GG_14225_c0_g1			-4.08955	0.0441966					2.83	1.01	1.43	0.1	0.09	0.46	4.01	6.68	7.75	9.95	0.97	2.98	9.89	3.33	5.38	9.53	6.48	4.54	TRINITY_GG_14225_c0_g1_i2: CAB3236850.1 unnamed protein product [Arctia plantaginis] ; TRINITY_GG_14225_c0_g1_i4: CAB3236850.1 unnamed protein product [Arctia plantaginis] ; TRINITY_GG_14225_c0_g1_i5: CAB3236850.1 unnamed protein product [Arctia plantaginis] ; TRINITY_GG_14225_c0_g1_i6: CAB3236850.1 unnamed protein product [Arctia plantaginis] ; TRINITY_GG_14225_c0_g1_i8: CAB3236850.1 unnamed pro…
TRINITY_GG_14240_c2_g1			-3.78315	0.0134782					0.6	0.13	0.17	0.07	0.21	0.06	1.93	1.56	1.39	0.24	0	0	0.49	0.51	0	1.02	1.69	1.24
TRINITY_GG_14244_c0_g2	2.69676	0.00222278	2.58461	0.00217271					151.2	65.37	110.55	83.57	73.98	97.84	14.94	19.95	16.45	44.11	25.32	33.27	31.74	47.68	21.18	6.69	13.62	10.86	TRINITY_GG_14244_c0_g2_i3: CAH2097769.1 unnamed protein product [Euphydryas editha] ; TRINITY_GG_14244_c0_g2_i4: CAH2097769.1 unnamed protein product [Euphydryas editha] ; TRINITY_GG_14244_c0_g2_i5: KAJ0177779.1 hypothetical protein K1T71_006652 [Dendrolimus kikuchii]
TRINITY_GG_1426_c0_g1			-3.14668	0.0232464					0	0.1	0.36	0.07	0.13	0.03	0.52	0.91	1.09	1.81	0.89	1.04	2.43	1.74	2.23	2.21	4.03	2.56	TRINITY_GG_1426_c0_g1_i1: CAH0588817.1 unnamed protein product [Chrysodeixis includens] ; TRINITY_GG_1426_c0_g1_i2: CAH0588818.1 unnamed protein product [Chrysodeixis includens] ; TRINITY_GG_1426_c0_g1_i3: CAH0588818.1 unnamed protein product [Chrysodeixis includens]
TRINITY_GG_1426_c0_g2	-2.16889	0.0324314	-2.59717	4.67454e-06					2.34	1.96	1.21	1.13	1.72	1.06	8.15	9.59	8.55	7.33	5.22	4.88	6.8	7.99	5.93	10.3	13.48	9.02
TRINITY_GG_14320_c0_g11			-2.70438	0.00943476					0.49	0.3	0.15	0.1	0.3	0.15	1.08	1.21	1.57	2.21	2.65	2.02	1.66	1.44	2.45	4.44	4.49	2.95	TRINITY_GG_14320_c0_g11_i2: CAB3232919.1 unnamed protein product [Arctia plantaginis]
TRINITY_GG_14320_c0_g5							-5.58918	0.0199864	0	0	0	0.07	0	0	0	1.91	0	0	0	0	0.08	0	0.11	0.21	0	0	TRINITY_GG_14320_c0_g5_i1: XP_049705657.1 zinc finger protein 782 [Helicoverpa armigera]
TRINITY_GG_14329_c0_g3			-2.44017	0.00352162					1.37	1.5	1	0.4	0.87	0.17	2.78	2.86	4.52	7.83	4.13	4.99	9.96	6.48	8	9.29	9.22	7.5	TRINITY_GG_14329_c0_g3_i1: CAB3253680.1 unnamed protein product [Arctia plantaginis]
TRINITY_GG_14329_c0_g7			5.3635	0.00563391					0.04	0.06	0.19	0.3	0.35	0.53	0	0.01	0	0.06	0.1	0	0.17	0.22	0.09	0.04	0.07	0	TRINITY_GG_14329_c0_g7_i1: XP_022830793.1 TBC1 domain family member 16 isoform X1 [Spodoptera litura]
TRINITY_GG_14329_c0_g8			2.90897	4.14029e-05					1.66	0.54	1.32	1.31	2.46	3.01	0.34	0.19	0.43	1.56	1.19	2.24	5.1	2.38	3.12	0.89	0.88	0.94	TRINITY_GG_14329_c0_g8_i1: XP_035432893.1 TBC1 domain family member 16 isoform X4 [Spodoptera frugiperda]
TRINITY_GG_14332_c0_g8			-2.31139	0.0115784					0.58	0.5	0.64	0.24	0.41	0.22	1.35	1.6	2.03	2.46	4	3.15	2.36	2.63	2.36	4.15	4.13	3.7	TRINITY_GG_14332_c0_g8_i1: XP_022836101.1 cytoplasmic phosphatidylinositol transfer protein 1 [Spodoptera litura]
TRINITY_GG_14333_c0_g1			-5.88532	0.0154238					0	0.12	0	0	0.04	0.12	0.6	0.39	3.36	11.06	2.29	2.08	16.45	6.43	8.75	12.95	7.49	12.07	TRINITY_GG_14333_c0_g1_i1: XP_061380202.1 nuclear factor 1 X-type isoform X5 [Danaus plexippus] ; TRINITY_GG_14333_c0_g1_i14: CAB3232926.1 unnamed protein product [Arctia plantaginis] ; TRINITY_GG_14333_c0_g1_i21: XP_052750979.1 nuclear factor 1 B-type isoform X1 [Galleria mellonella] ; TRINITY_GG_14333_c0_g1_i24: CAB3232926.1 unnamed protein product [Arctia plantaginis] ; TRINITY_GG_14333_c0_g1_…
TRINITY_GG_14372_c0_g3							2.50881	0.0067813	0	0.1	0	0	0.1	0	0	0	0	35.46	27.15	21.44	57.1	48.25	39.88	8.28	5.09	12.46	TRINITY_GG_14372_c0_g3_i1: CAB3242944.1 unnamed protein product [Arctia plantaginis] ; TRINITY_GG_14372_c0_g3_i2: KAJ8731772.1 hypothetical protein PYW08_014502 [Mythimna loreyi] ; TRINITY_GG_14372_c0_g3_i3: KAJ8731772.1 hypothetical protein PYW08_014502 [Mythimna loreyi]
TRINITY_GG_14382_c2_g2			-3.33556	0.0316306					0.3	0.02	0.16	0.04	0.09	0.07	1.03	0.65	0.69	2.48	4.56	2.87	2.43	1.24	1.91	5.09	3.96	5.34	TRINITY_GG_14382_c2_g2_i1: KAJ8711980.1 hypothetical protein PYW08_008934 [Mythimna loreyi] ; TRINITY_GG_14382_c2_g2_i2: CAB3233053.1 unnamed protein product [Arctia plantaginis] ; TRINITY_GG_14382_c2_g2_i3: KAJ8711980.1 hypothetical protein PYW08_008934 [Mythimna loreyi]
TRINITY_GG_14401_c0_g6			-3.21853	0.00423002					1.38	1.03	0.25	0.11	0.7	0.23	2.12	3.89	4.01	4.6	3.99	3.05	5.02	4.14	3.32	6.36	7.6	6.1	TRINITY_GG_14401_c0_g6_i1: CAB3229381.1 unnamed protein product [Arctia plantaginis]
TRINITY_GG_14446_c0_g1			-4.1385	0.00672189					3.97	2.04	2.81	0.29	0.15	0	1.51	3.1	4.69	2.42	1.38	1.11	1.05	0.74	2.31	2.94	1.9	1.26	TRINITY_GG_14446_c0_g1_i2: CAB3244848.1 unnamed protein product [Arctia plantaginis] ; TRINITY_GG_14446_c0_g1_i4: CAB3244848.1 unnamed protein product [Arctia plantaginis] ; TRINITY_GG_14446_c0_g1_i6: CAB3244848.1 unnamed protein product [Arctia plantaginis]
TRINITY_GG_14475_c11_g1			-4.81781	0.0214598					0.42	0.25	0.24	0.12	0	0	5.21	1.78	4.49	0.14	0.23	0	0.2	0	0	0.68	1.01	0.22
TRINITY_GG_14475_c9_g1					-3.86576	1.09191e-05	-3.19532	0.00278053	135.47	159.07	99.26	197.15	189.62	43.93	1501.47	1073.77	1141.87	29.1	11.37	12.83	10.59	38.86	52.55	226.94	452.56	320.27	TRINITY_GG_14475_c9_g1_i10: CAB3242882.1 unnamed protein product [Arctia plantaginis] ; TRINITY_GG_14475_c9_g1_i16: CAB3242882.1 unnamed protein product [Arctia plantaginis] ; TRINITY_GG_14475_c9_g1_i18: KAJ8732675.1 hypothetical protein PYW07_015274 [Mythimna separata] ; TRINITY_GG_14475_c9_g1_i22: KAJ8732105.1 hypothetical protein PYW08_014835 [Mythimna loreyi] ; TRINITY_GG_14475_c9_g1_i27: KAJ…
TRINITY_GG_14485_c2_g5					-2.8487	0.0325836	-4.64508	2.7897e-10	0.46	0.39	0.75	0.26	0.57	0.2	1.46	0.43	0.52	2.55	4.02	15.96	0.96	1.07	1.87	75.48	105.38	26.73	TRINITY_GG_14485_c2_g5_i1: CAB3221317.1 unnamed protein product [Arctia plantaginis]
TRINITY_GG_14551_c0_g1			2.05148	0.0157008					11.62	10.14	5.51	19.15	15.26	21.34	7.47	4.42	6.6	5.64	4.21	4.77	4.43	5.68	4.06	4.82	3.89	5.61	TRINITY_GG_14551_c0_g1_i13: XP_049692159.1 piggyBac transposable element-derived protein 4-like [Helicoverpa armigera] ; TRINITY_GG_14551_c0_g1_i17: XP_049692159.1 piggyBac transposable element-derived protein 4-like [Helicoverpa armigera] ; TRINITY_GG_14551_c0_g1_i4: XP_049692159.1 piggyBac transposable element-derived protein 4-like [Helicoverpa armigera] ; TRINITY_GG_14551_c0_g1_i5: XP_0445880…
TRINITY_GG_14581_c11_g2							-6.47547	0.000879801	0	0.31	0.1	0.68	0.3	0	0.9	2.53	0.53	1.77	5.03	99.54	0.26	3.9	7.79	426.76	468.34	49.5	TRINITY_GG_14581_c11_g2_i10: VVC92009.1 unnamed protein product [Leptidea sinapis] ; TRINITY_GG_14581_c11_g2_i3: NP_001040294.1 protease inhibitor 1 precursor [Bombyx mori] ; TRINITY_GG_14581_c11_g2_i4: VVC92009.1 unnamed protein product [Leptidea sinapis] ; TRINITY_GG_14581_c11_g2_i6: NP_001040294.1 protease inhibitor 1 precursor [Bombyx mori] ; TRINITY_GG_14581_c11_g2_i8: VVC92010.1 unnamed pro…
TRINITY_GG_14581_c6_g1							-8.17512	0.00658453	0.36	0	0	0.45	0.1	0	0	2.8	0.16	1.77	2.51	39.8	0.33	1.92	0.33	327.83	671.59	30.1
TRINITY_GG_14611_c4_g4			-2.71374	0.000707089					25.59	23.42	12.28	6.05	14.3	4.5	43.59	70.23	78.55	51.99	23.07	16.83	50.74	43.79	54.76	49.87	65.94	62.13	TRINITY_GG_14611_c4_g4_i1: XP_061723347.1 4-hydroxybutyrate coenzyme A transferase [Cydia pomonella] ; TRINITY_GG_14611_c4_g4_i2: XP_061723347.1 4-hydroxybutyrate coenzyme A transferase [Cydia pomonella]
TRINITY_GG_14630_c0_g1			-2.47285	2.85933e-05					20.9	19.22	14.8	10.22	11.83	7.52	82.36	103.13	103.78	22.07	8.92	10.96	12.32	16.33	14.34	39.53	46.58	37.31	TRINITY_GG_14630_c0_g1_i1: XP_047036666.1 zinc transporter 2-like isoform X1 [Helicoverpa zea] ; TRINITY_GG_14630_c0_g1_i11: CAH0695548.1 unnamed protein product [Spodoptera exigua] ; TRINITY_GG_14630_c0_g1_i12: XP_049692108.1 zinc transporter 2-like isoform X1 [Helicoverpa armigera] ; TRINITY_GG_14630_c0_g1_i17: XP_049692110.1 zinc transporter 2-like isoform X3 [Helicoverpa armigera] ; TRINITY_G…
TRINITY_GG_14635_c0_g2			5.35426	2.10778e-08					1.73	1.32	1.46	2.45	34.19	7.56	0	0.14	0.78	11.03	10.64	16.49	12.13	22.44	39.68	4.15	3.77	4	TRINITY_GG_14635_c0_g2_i1: CAB3252339.1 unnamed protein product [Arctia plantaginis] ; TRINITY_GG_14635_c0_g2_i11: CAB3241232.1 unnamed protein product [Arctia plantaginis] ; TRINITY_GG_14635_c0_g2_i4: CAB3241232.1 unnamed protein product [Arctia plantaginis] ; TRINITY_GG_14635_c0_g2_i6: CAB3241232.1 unnamed protein product [Arctia plantaginis] ; TRINITY_GG_14635_c0_g2_i9: CAB3247849.1 unnamed pr…
TRINITY_GG_14637_c36_g4			2.85495	0.0176154					2.61	1.73	4.84	3.61	3.39	3.32	1.11	0.44	0.36	0.22	0.15	0.39	0.46	0.55	0.42	0.04	0.18	0.36
TRINITY_GG_14655_c18_g3			-1.99441	0.0134396					4.54	2.69	4.92	2.28	3.02	1.96	11.26	11.34	10.59	8.06	8.08	7.33	7.06	7.4	6.68	13.45	16.4	16.31	TRINITY_GG_14655_c18_g3_i1: KAJ8715077.1 hypothetical protein PYW08_005058 [Mythimna loreyi] ; TRINITY_GG_14655_c18_g3_i3: KAJ8715077.1 hypothetical protein PYW08_005058 [Mythimna loreyi] ; TRINITY_GG_14655_c18_g3_i4: XP_026726359.1 androgen-induced gene 1 protein-like [Trichoplusia ni] ; TRINITY_GG_14655_c18_g3_i6: KAJ8715077.1 hypothetical protein PYW08_005058 [Mythimna loreyi]
TRINITY_GG_14655_c1_g2			-3.89927	0.0441191					0.76	0.59	0.29	0.03	0.11	0.1	0.37	1.51	0.85	1.7	3.29	1.71	2.82	1.36	2.1	2.2	1.96	2.19
TRINITY_GG_14655_c1_g6	-2.76551	0.0404151	-4.06115	2.08869e-09					0.17	0.2	0.24	0.06	0.12	0	0.63	1.33	1.55	3.05	3.66	2.72	3.18	3.16	3.26	3.56	2.89	3.12	TRINITY_GG_14655_c1_g6_i1: XP_047031718.1 dyslexia-associated protein KIAA0319 [Helicoverpa zea] ; TRINITY_GG_14655_c1_g6_i2: XP_047031718.1 dyslexia-associated protein KIAA0319 [Helicoverpa zea]
TRINITY_GG_14655_c2_g2			-3.88483	0.010902					0	0.72	0.46	0.1	0.55	0	1.93	2.87	6.85	8.24	63.89	41.86	13.07	11.78	27.87	43	11.51	17.42	TRINITY_GG_14655_c2_g2_i2: KAJ8715074.1 hypothetical protein PYW08_005055 [Mythimna loreyi] ; TRINITY_GG_14655_c2_g2_i4: KAJ8715074.1 hypothetical protein PYW08_005055 [Mythimna loreyi] ; TRINITY_GG_14655_c2_g2_i5: XP_049871896.1 zinc finger protein ZFP2-like isoform X3 [Pectinophora gossypiella] ; TRINITY_GG_14655_c2_g2_i7: KAJ8715074.1 hypothetical protein PYW08_005055 [Mythimna loreyi] ; TRINI…
TRINITY_GG_14655_c2_g4			-3.55687	0.0210029					0.16	0	0	0.02	0.05	0	0.24	0.5	0.6	2.01	2.46	1.64	1.87	2.34	1.3	1.99	2.22	1.43	TRINITY_GG_14655_c2_g4_i1: KAH9633260.1 hypothetical protein HF086_006862 [Spodoptera exigua] ; TRINITY_GG_14655_c2_g4_i2: KAH9633260.1 hypothetical protein HF086_006862 [Spodoptera exigua]
TRINITY_GG_14743_c28_g1			-3.3209	4.83781e-07					11.37	4.77	2.89	1.38	3.03	2.6	20.81	20.99	22.56	11.04	5.97	9.75	6	7.33	3.4	9.65	16.89	12.65	TRINITY_GG_14743_c28_g1_i1: CAB3229261.1 unnamed protein product [Arctia plantaginis]
TRINITY_GG_14795_c0_g1			-3.69225	3.09702e-05					16.85	16.03	4.75	2.31	2.9	2.09	21.44	51.8	46.68	31.36	13.56	11.76	32.37	42.2	35.96	32.29	49.93	46.73	TRINITY_GG_14795_c0_g1_i1: CAD0198044.1 unnamed protein product [Chrysodeixis includens] ; TRINITY_GG_14795_c0_g1_i3: CAD0198044.1 unnamed protein product [Chrysodeixis includens]
TRINITY_GG_14831_c1_g2	6.99688	8.24643e-06	5.9061	0.000482562	5.16644	0.00544767			42.72	15.06	254.59	30.93	40.32	23.48	0.67	0.46	1.48	10.61	271.75	172.36	14.02	28.62	15.68	12.61	1.85	2.81	TRINITY_GG_14831_c1_g2_i1: CAB3238776.1 unnamed protein product [Arctia plantaginis] ; TRINITY_GG_14831_c1_g2_i2: CAB3235271.1 unnamed protein product [Arctia plantaginis] ; TRINITY_GG_14831_c1_g2_i4: CAB3235271.1 unnamed protein product [Arctia plantaginis] ; TRINITY_GG_14831_c1_g2_i5: CAB3235271.1 unnamed protein product [Arctia plantaginis] ; TRINITY_GG_14831_c1_g2_i7: CAB3235273.1 unnamed pro…
TRINITY_GG_14831_c1_g3	4.46978	0.008766	5.41587	3.6071e-06	5.49193	0.00432048			8.46	2.79	6.97	4.65	21.48	17.11	0	0.34	0.8	3.87	7.52	2.76	3.29	0	0	0.35	0	0	TRINITY_GG_14831_c1_g3_i1: CAB3238778.1 unnamed protein product [Arctia plantaginis] ; TRINITY_GG_14831_c1_g3_i2: CAB3238776.1 unnamed protein product [Arctia plantaginis]
TRINITY_GG_14845_c0_g4			-3.70854	0.00067148					0.47	0.15	0.26	0.07	0.03	0	0.55	0.81	0.4	4.55	6.38	6.57	5.46	4	4.54	4.78	4.18	5.3	TRINITY_GG_14845_c0_g4_i1: CAH0695379.1 unnamed protein product [Spodoptera exigua] ; TRINITY_GG_14845_c0_g4_i2: CAB3256411.1 unnamed protein product [Arctia plantaginis] ; TRINITY_GG_14845_c0_g4_i3: CAB3256411.1 unnamed protein product [Arctia plantaginis]
TRINITY_GG_14847_c1_g4			2.20809	0.000581223					24.4	22.98	16.41	20.74	16.85	29.01	6.25	6.44	8.57	24.48	16.79	17.89	45.74	41.59	35.14	14.96	16.91	13.95	TRINITY_GG_14847_c1_g4_i1: KAF9412483.1 hypothetical protein HW555_009007 [Spodoptera exigua] ; TRINITY_GG_14847_c1_g4_i3: XP_022822363.1 low-density lipoprotein receptor-like isoform X5 [Spodoptera litura] ; TRINITY_GG_14847_c1_g4_i4: XP_022822364.1 low-density lipoprotein receptor-like isoform X6 [Spodoptera litura] ; TRINITY_GG_14847_c1_g4_i5: XP_047024161.1 low-density lipoprotein receptor is…
TRINITY_GG_14877_c0_g5			4.37126	0.0239663					1.87	0	0	1.74	0.51	7.8	0	0	0	39.04	38.56	107.41	55.33	51.7	40.87	34.52	52.04	10.32
TRINITY_GG_14877_c15_g1			-2.37806	0.0492976					10.61	14.81	12.51	8.56	11.66	3.3	53.5	41.25	50.3	7.29	9.41	8.28	6.39	5.94	8.28	23.67	18.86	21.2	TRINITY_GG_14877_c15_g1_i10: CAB3239754.1 unnamed protein product [Arctia plantaginis] ; TRINITY_GG_14877_c15_g1_i15: CAB3239754.1 unnamed protein product [Arctia plantaginis] ; TRINITY_GG_14877_c15_g1_i17: CAB3239754.1 unnamed protein product [Arctia plantaginis] ; TRINITY_GG_14877_c15_g1_i18: CAB3239754.1 unnamed protein product [Arctia plantaginis] ; TRINITY_GG_14877_c15_g1_i22: CAB3239754.1 u…
TRINITY_GG_14877_c34_g1			3.16383	0.000193354					2.96	7.76	6.93	6.74	9.69	19.64	1.2	1.79	1.98	251.43	203.72	340.1	288.02	225.8	239.69	124.06	147.35	121.82
TRINITY_GG_14877_c4_g1			2.50304	0.0176661					10.38	26.01	16.3	19.4	31.27	53.73	6.54	6.9	6.22	1179.81	711.04	1200.44	1234.47	1038.6	1077.62	620.19	636.61	456.25	TRINITY_GG_14877_c4_g1_i3: CAB3239744.1 unnamed protein product [Arctia plantaginis] ; TRINITY_GG_14877_c4_g1_i5: CAB3239744.1 unnamed protein product [Arctia plantaginis]
TRINITY_GG_14945_c0_g1			3.24225	1.03019e-07					7.81	5.58	7.62	13.01	11.11	21.55	1.38	1.75	2.11	33.95	29.96	25.33	43.32	33.09	24.43	50.28	42.6	22.28	TRINITY_GG_14945_c0_g1_i1: CAB3226214.1 unnamed protein product [Arctia plantaginis] ; TRINITY_GG_14945_c0_g1_i2: CAH0697434.1 unnamed protein product [Spodoptera exigua]
TRINITY_GG_15026_c1_g12			-2.08617	0.0334227					17.91	13.24	13.92	5.9	15.32	5.39	42.69	40.79	42.9	22.97	15.63	14.13	17.1	13.29	16.66	42.64	37.65	41.83	TRINITY_GG_15026_c1_g12_i1: CAB3225344.1 unnamed protein product [Arctia plantaginis]
TRINITY_GG_15026_c1_g4			-2.30732	0.0034705					0.23	0.23	0.18	0.23	0.28	0.2	1.19	1.22	2.16	3.49	2.45	2.58	4.08	2.84	3.43	3.5	4.04	3.29	TRINITY_GG_15026_c1_g4_i1: CAB3252550.1 unnamed protein product [Arctia plantaginis] ; TRINITY_GG_15026_c1_g4_i2: CAB3252548.1 unnamed protein product [Arctia plantaginis]
TRINITY_GG_15026_c2_g4			-3.09739	0.00370603					2.04	1.89	2.3	0.53	1.53	0.57	10.62	10.82	10.23	3.13	6.71	5.32	4.18	3.65	1.48	8.91	13.26	6.88	TRINITY_GG_15026_c2_g4_i1: CAB3252540.1 unnamed protein product [Arctia plantaginis] ; TRINITY_GG_15026_c2_g4_i10: CAB3225339.1 unnamed protein product [Arctia plantaginis] ; TRINITY_GG_15026_c2_g4_i12: CAB3225342.1 unnamed protein product [Arctia plantaginis] ; TRINITY_GG_15026_c2_g4_i2: CAB3225339.1 unnamed protein product [Arctia plantaginis] ; TRINITY_GG_15026_c2_g4_i7: CAB3225342.1 unnamed p…
TRINITY_GG_15079_c8_g3			-4.02518	6.3066e-10					1.09	0.67	0.25	0.07	0.2	0.13	1.3	2.88	3.87	3.97	5.82	4.17	4.71	3.66	5.15	6.15	5.61	5.51	TRINITY_GG_15079_c8_g3_i1: KAJ8730898.1 hypothetical protein PYW08_002311 [Mythimna loreyi] ; TRINITY_GG_15079_c8_g3_i2: KAJ8721607.1 hypothetical protein PYW07_002382 [Mythimna separata]
TRINITY_GG_15084_c0_g1			-2.76751	9.72818e-08					12.59	11.14	5.58	2.77	4.29	4.07	23.94	35.93	35.29	18	12.02	11.68	16.88	16.18	17.16	24.18	29.25	25.32	TRINITY_GG_15084_c0_g1_i1: CAB3223816.1 unnamed protein product [Arctia plantaginis] ; TRINITY_GG_15084_c0_g1_i2: CAB3223816.1 unnamed protein product [Arctia plantaginis] ; TRINITY_GG_15084_c0_g1_i3: CAB3223816.1 unnamed protein product [Arctia plantaginis]
TRINITY_GG_15084_c0_g4			-2.51525	0.00164191			-2.97698	1.63555e-05	11.03	15.93	17.21	7.33	7.66	4.06	50.36	38.62	49.79	2.68	2.09	3.47	1.91	1.93	2.49	14.07	12.47	16.93	TRINITY_GG_15084_c0_g4_i2: CAB3223807.1 unnamed protein product [Arctia plantaginis]
TRINITY_GG_15114_c1_g2			-2.80842	0.00031704					7.91	8.78	0.96	1.62	3.28	2.21	10.79	17.17	22.39	21.94	6.88	10.13	27.2	23.24	16.36	17.95	34.55	13.77	TRINITY_GG_15114_c1_g2_i1: CAG9575644.1 unnamed protein product [Danaus chrysippus]
TRINITY_GG_15131_c0_g3			2.41634	0.00420816					1.88	0.75	1.17	0.92	0.97	1.18	0.31	0.32	0.21	18.88	34.37	27.39	14.81	26.25	21.16	17.77	11.63	19.04	TRINITY_GG_15131_c0_g3_i1: XP_026743817.1 elongation of very long chain fatty acids protein AAEL008004-like [Trichoplusia ni] ; TRINITY_GG_15131_c0_g3_i2: KOB71283.1 putative nuclease HARBI1 [Operophtera brumata] ; TRINITY_GG_15131_c0_g3_i3: RVE52335.1 hypothetical protein evm_002973 [Chilo suppressalis] ; TRINITY_GG_15131_c0_g3_i4: XP_026743817.1 elongation of very long chain fatty acids protein…
TRINITY_GG_15158_c0_g1	2.55375	9.2843e-05	2.5466	2.49593e-05	2.52022	3.53427e-05	2.52468	2.44681e-05	358.32	316.3	242.77	285.45	378.41	244.37	60.47	48.17	63.92	208.89	58.56	64.5	138.42	148.51	109.89	20.8	22.61	24.4	TRINITY_GG_15158_c0_g1_i1: AHH92934.1 cytochrome P450 CYP6AB32, partial [Lymantria dispar] ; TRINITY_GG_15158_c0_g1_i2: AHH92934.1 cytochrome P450 CYP6AB32, partial [Lymantria dispar] ; TRINITY_GG_15158_c0_g1_i3: AHH92934.1 cytochrome P450 CYP6AB32, partial [Lymantria dispar]
TRINITY_GG_15158_c0_g8			-3.40422	2.7494e-05					1.22	0.98	0.35	0.21	0.47	0.12	3.59	4.3	4.31	9.02	3.83	4.78	8.94	8.93	6.35	5.42	9.54	5.77	TRINITY_GG_15158_c0_g8_i1: CAB3506955.1 unnamed protein product [Spodoptera littoralis]
TRINITY_GG_15166_c0_g6			-2.50354	0.00442981					0.94	0.82	1.44	0.4	0.77	0.49	2.42	2.95	6.03	15.09	11.84	10.13	18.75	13.72	18.07	14.16	13.04	11.99	TRINITY_GG_15166_c0_g6_i1: CAB3262151.1 unnamed protein product [Arctia plantaginis] ; TRINITY_GG_15166_c0_g6_i2: XP_022816799.1 talin-1 isoform X7 [Spodoptera litura]
TRINITY_GG_15272_c0_g2			-3.8709	0.00803521					1.74	0.34	0.38	0.38	0.88	0.16	6.02	5.73	8.99	0	1.08	0	0	0	0	1.04	1.21	0.59	TRINITY_GG_15272_c0_g2_i2: RVE49824.1 hypothetical protein evm_005554 [Chilo suppressalis]
TRINITY_GG_15272_c0_g3	-4.51525	0.00442302	-5.13609	3.092e-06			-6.36063	0.00794754	0.52	0.2	0.19	0.11	0.19	0	7.75	3.72	5.41	0.05	0	0.68	0	0	0	2.11	1.18	1.89
TRINITY_GG_15280_c5_g2			3.10425	0.00557367					1.2	1.84	5.44	2.81	2.99	3.19	1.18	0.46	0.49	0.19	0.27	0.06	0.11	0.06	0	0.13	0.03	0.13
TRINITY_GG_1528_c2_g2			-3.61708	1.07256e-11					3.02	1.84	1.63	0.63	1.02	0.35	7.09	10.95	14.17	30.05	19.91	16.11	35.56	24.39	26.91	31.37	43.58	26.66	TRINITY_GG_1528_c2_g2_i1: XP_047033816.1 hypoxia-inducible factor 1-alpha-like isoform X1 [Helicoverpa zea] ; TRINITY_GG_1528_c2_g2_i2: CAB3248811.1 unnamed protein product [Arctia plantaginis] ; TRINITY_GG_1528_c2_g2_i3: AMH87782.1 HIF-1alpha [Helicoverpa armigera]
TRINITY_GG_15305_c0_g3			-2.7677	0.0180243					0.11	0.11	0.08	0.08	0.03	0.08	0.23	0.47	0.5	2.13	2.11	1.86	3.49	3.02	4.38	2.13	1.92	2.67	TRINITY_GG_15305_c0_g3_i1: CAH0694341.1 unnamed protein product [Spodoptera exigua]
TRINITY_GG_15305_c2_g1			3.29002	2.026e-06					3.95	3.59	2.03	4.18	3.63	6.68	1.08	0.62	0.76	4.67	3.52	4.6	12.42	4.95	7.98	5.15	5.76	6.54	TRINITY_GG_15305_c2_g1_i10: XP_049706482.1 uncharacterized protein LOC110373692 isoform X1 [Helicoverpa armigera] ; TRINITY_GG_15305_c2_g1_i11: XP_049706482.1 uncharacterized protein LOC110373692 isoform X1 [Helicoverpa armigera] ; TRINITY_GG_15305_c2_g1_i15: XP_021186707.2 probable E3 ubiquitin-protein ligase sinah isoform X3 [Helicoverpa armigera] ; TRINITY_GG_15305_c2_g1_i17: KAJ8713197.1 hypo…
TRINITY_GG_15305_c50_g3			5.20122	5.65148e-05					1.06	1	1.56	2.51	5.49	2.11	0.11	0.09	0.12	0.11	0.49	0.69	0.16	0.51	0.17	0.05	0	0.29
TRINITY_GG_15316_c0_g1			3.07819	5.13871e-07					330.5	161.15	236	286.35	519.97	546.2	68.42	47.68	76.53	172.16	59.86	59.25	258.97	196.03	321.57	90.05	68.86	93.54	TRINITY_GG_15316_c0_g1_i1: CAD6203305.1 GSCOCG00009751001-RA-CDS [Cotesia congregata]
TRINITY_GG_15353_c0_g6			-4.96106	0.0172644					0	0.46	0	0	0.08	0	1.29	1.66	1.75	4.29	3.12	2.83	3.79	3.49	5.17	5.17	8.84	4.01	TRINITY_GG_15353_c0_g6_i1: CAH0690404.1 unnamed protein product [Spodoptera exigua]
TRINITY_GG_15382_c0_g2			5.74669	0.00969091	6.15764	0.000985874	6.71066	8.35579e-05	2.31	11.94	20.34	1.41	15.67	39.14	0.1	0.16	0.69	73.36	40.65	362.55	291.55	113.65	360.36	3.97	1.16	3.17	TRINITY_GG_15382_c0_g2_i1: WGO77590.1 gloverin [Lymantria dispar] ; TRINITY_GG_15382_c0_g2_i10: WGO77590.1 gloverin [Lymantria dispar] ; TRINITY_GG_15382_c0_g2_i11: TLO55361.1 hypothetical protein FEG31_19215 [Acinetobacter baumannii] ; TRINITY_GG_15382_c0_g2_i12: WGO77590.1 gloverin [Lymantria dispar] ; TRINITY_GG_15382_c0_g2_i13: CAG4955742.1 unnamed protein product [Parnassius apollo] ; TRINIT…
TRINITY_GG_15391_c0_g11							-3.81229	0.00405173	0.09	0.1	0.31	0.02	0.16	0	0.3	0.2	0.83	0.62	0.67	1.5	0.52	0.42	0.17	7.98	8.75	2.02	TRINITY_GG_15391_c0_g11_i1: CAB3224375.1 unnamed protein product [Arctia plantaginis]
TRINITY_GG_15400_c0_g1			5.02129	6.01346e-08					0.76	1.01	4.49	2.8	7.22	5.9	0.21	0.27	0.13	3.4	4.95	2.2	1.11	1.48	1.91	3.47	2.79	5.3	TRINITY_GG_15400_c0_g1_i1: YP_184850.1 hypothetical protein CcBV_19.1 [Bracoviriform congregatae]
TRINITY_GG_15428_c1_g9			-3.01855	0.0276984					0.55	0.73	0.41	0.9	0.61	0.44	2.28	6.3	10.49	23.38	4.3	6.52	34.85	16.34	15.23	16.74	23.79	25.39	TRINITY_GG_15428_c1_g9_i1: XP_026747555.1 la-related protein 1-like [Trichoplusia ni]
TRINITY_GG_15430_c23_g1			-2.4608	0.000352112			-2.85159	5.61081e-07	18.47	16.57	15.94	9.77	11.46	4.63	66.18	54.52	55.94	6.15	9.53	7.23	2.24	4.04	3.68	26.58	25.72	23.16	TRINITY_GG_15430_c23_g1_i1: CAB3258273.1 unnamed protein product [Arctia plantaginis] ; TRINITY_GG_15430_c23_g1_i3: CAB3258273.1 unnamed protein product [Arctia plantaginis]
TRINITY_GG_1546_c0_g2			-2.29028	0.000135275					8.33	4.89	9.2	3	5.19	2.63	17.27	22.45	21.32	26.11	20.8	18.71	15.65	12.58	18.23	34.22	43.89	37.59	TRINITY_GG_1546_c0_g2_i12: NP_001036970.1 glycerol-3-phosphate dehydrogenase-1 [Bombyx mori] ; TRINITY_GG_1546_c0_g2_i14: XP_050681389.1 glycerol-3-phosphate dehydrogenase [NAD(+)], cytoplasmic isoform X2 [Leptidea sinapis] ; TRINITY_GG_1546_c0_g2_i19: CAH0763664.1 unnamed protein product [Diatraea saccharalis] ; TRINITY_GG_1546_c0_g2_i2: XP_030027515.2 glycerol-3-phosphate dehydrogenase [NAD(+)]…
TRINITY_GG_15473_c0_g1			-3.63625	0.000311854					0.8	0.61	0.6	0.32	0.45	0.17	2.77	1.99	5.03	15.63	25.49	18.7	13.82	9.61	12.1	39.9	36.68	25.3	TRINITY_GG_15473_c0_g1_i10: CAB3226441.1 unnamed protein product [Arctia plantaginis] ; TRINITY_GG_15473_c0_g1_i11: XP_035428786.1 laminin subunit gamma-1 [Spodoptera frugiperda] ; TRINITY_GG_15473_c0_g1_i14: XP_022832472.1 laminin subunit gamma-1 isoform X1 [Spodoptera litura] ; TRINITY_GG_15473_c0_g1_i4: XP_022832472.1 laminin subunit gamma-1 isoform X1 [Spodoptera litura] ; TRINITY_GG_15473_c0…
TRINITY_GG_15521_c11_g1	-4.93443	1.20103e-05	-6.64509	1.70195e-12	-3.87089	0.00439313			0.29	0.09	0.21	0.08	0.1	0.06	2.98	9.52	4.64	0.3	0.2	0	0.54	0.13	0.75	2.19	2.22	2.14	TRINITY_GG_15521_c11_g1_i1: TLM11223.1 hypothetical protein FEC39_18795, partial [Acinetobacter baumannii] ; TRINITY_GG_15521_c11_g1_i3: AAQ57129.1 endonuclease and reverse transcriptase-like protein [Bombyx mori]
TRINITY_GG_15521_c27_g2			-7.24786	0.0211581					0	0	0	0	0	0	4.2	6.84	7.72	0	0	0	0	0	0.83	5.44	5.22	2.54	TRINITY_GG_15521_c27_g2_i1: RVE49824.1 hypothetical protein evm_005554 [Chilo suppressalis] ; TRINITY_GG_15521_c27_g2_i3: RVE49824.1 hypothetical protein evm_005554 [Chilo suppressalis]
TRINITY_GG_15521_c6_g3			-6.38251	0.000489495					0	0.26	1.45	0.09	0	0.25	1.82	6.81	4.62	0.23	0.17	0	0.15	1.33	0.76	1.65	2.09	1.1	TRINITY_GG_15521_c6_g3_i1: KAJ0180382.1 hypothetical protein K1T71_003786 [Dendrolimus kikuchii] ; TRINITY_GG_15521_c6_g3_i2: AAQ57129.1 endonuclease and reverse transcriptase-like protein [Bombyx mori]
TRINITY_GG_15524_c14_g9			-3.72007	0.0438817					0.48	0.36	0.02	0.01	0	0.03	0.03	0.19	0.26	96.71	68.79	57.95	91.95	98.22	97.47	86.72	112.15	81.07	TRINITY_GG_15524_c14_g9_i1: KAJ8711192.1 hypothetical protein PYW07_008434 [Mythimna separata]
TRINITY_GG_15553_c0_g1	6.24751	0.0280745	7.12288	0.000328522	7.43464	2.33033e-06	8.5117	3.12938e-09	9.32	3.21	6.44	4.24	3.56	24.77	0	0.14	0.05	56.34	4.3	59.08	123.99	56.52	91.33	0.53	0.39	0	TRINITY_GG_15553_c0_g1_i11: KAF9805816.1 hypothetical protein SFRURICE_009448 [Spodoptera frugiperda] ; TRINITY_GG_15553_c0_g1_i13: XP_026740604.1 peptidoglycan-recognition protein LB-like [Trichoplusia ni] ; TRINITY_GG_15553_c0_g1_i16: XP_034827833.1 peptidoglycan-recognition protein LF-like [Maniola hyperantus] ; TRINITY_GG_15553_c0_g1_i4: KAH9631158.1 hypothetical protein HF086_006736 [Spodopt…
TRINITY_GG_15555_c0_g1							4.60919	0.000178315	0.03	0.02	0.07	0.01	0.02	0.08	0.06	0	0.01	1.93	0.45	0.73	7.87	4.65	6.53	0.23	0.24	0.23	TRINITY_GG_15555_c0_g1_i2: CAH2241539.1 jg25519 [Pararge aegeria aegeria] ; TRINITY_GG_15555_c0_g1_i3: CAH2241539.1 jg25519 [Pararge aegeria aegeria]
TRINITY_GG_15555_c0_g2							4.72473	4.50935e-07	0.45	3.52	3.63	1.3	3.88	0	0.4	0	0.03	41.17	2.61	14.83	102.59	83.95	60.03	3.55	0.52	3.48
TRINITY_GG_15557_c0_g1	-4.55286	0.0267647	-6.17333	6.44269e-06					0.03	0	0.04	0.02	0	0	0.37	1.08	1.37	0.31	0.1	0.26	0.22	0.1	0.37	0.9	0.99	0.72	TRINITY_GG_15557_c0_g1_i10: XP_021182750.1 glycine receptor subunit alpha-4 isoform X1 [Helicoverpa armigera] ; TRINITY_GG_15557_c0_g1_i15: XP_026745531.1 glycine receptor subunit alpha-4 isoform X2 [Trichoplusia ni] ; TRINITY_GG_15557_c0_g1_i3: CAB3241175.1 unnamed protein product [Arctia plantaginis] ; TRINITY_GG_15557_c0_g1_i4: XP_026745538.1 glycine receptor subunit alpha-4 isoform X3 [Tricho…
TRINITY_GG_15562_c0_g1	10.247	7.15164e-05	12.2914	9.11625e-09	8.10046	1.02179e-06	9.88893	2.48891e-11	2.34	39.38	4.04	9.28	27.04	152.28	0	0	0	258.84	54.14	477.09	1664.03	899.06	1054.79	2.07	0.51	0.69	TRINITY_GG_15562_c0_g1_i1: WGO77589.1 attacin [Lymantria dispar] ; TRINITY_GG_15562_c0_g1_i10: WGO77589.1 attacin [Lymantria dispar] ; TRINITY_GG_15562_c0_g1_i11: WGO77589.1 attacin [Lymantria dispar] ; TRINITY_GG_15562_c0_g1_i12: WGO77589.1 attacin [Lymantria dispar] ; TRINITY_GG_15562_c0_g1_i2: WGO77589.1 attacin [Lymantria dispar] ; TRINITY_GG_15562_c0_g1_i3: WGO77589.1 attacin [Lymantria disp…
TRINITY_GG_15562_c0_g2					6.62733	0.0133251	7.64603	0.000703949	0.83	1.43	1.89	0	5.41	4.38	0	0	0.11	25.82	3.95	44.18	64.82	19.77	90.02	0.3	0.3	0.6	TRINITY_GG_15562_c0_g2_i1: WGO77589.1 attacin [Lymantria dispar] ; TRINITY_GG_15562_c0_g2_i2: WGO77589.1 attacin [Lymantria dispar] ; TRINITY_GG_15562_c0_g2_i3: WGO77589.1 attacin [Lymantria dispar] ; TRINITY_GG_15562_c0_g2_i4: CAB3220964.1 unnamed protein product [Arctia plantaginis]
TRINITY_GG_15562_c1_g1							7.74946	0.0281787	0	0	0	0	0.17	0	0	0	0	0.06	0	1.37	2.57	1.28	2.12	0	0	0
TRINITY_GG_15562_c6_g4							8.34993	0.00328909	0	0	0	0	0	0	0	0	0	1.37	1.21	9.16	2.6	8.3	15.39	0	0	0	TRINITY_GG_15562_c6_g4_i1: WGO77589.1 attacin [Lymantria dispar]
TRINITY_GG_1556_c0_g2			-3.85861	2.90423e-13					0.88	0.33	0.35	0.09	0.22	0.09	1.61	2.23	2.74	4.37	5.16	4.59	2.98	2.66	3.44	14.29	11.12	10.82	TRINITY_GG_1556_c0_g2_i1: CAB3223583.1 unnamed protein product [Arctia plantaginis] ; TRINITY_GG_1556_c0_g2_i2: CAH0702468.1 unnamed protein product [Spodoptera exigua]
TRINITY_GG_15600_c4_g1			-7.51883	0.0351057					2.18	0	1.76	0	0	0	1.7	24.48	12.43	2.67	11.86	2.13	7.6	0	1.69	0	22.48	13.52
TRINITY_GG_15627_c0_g1			-4.78651	0.00212926					1.79	1.36	0	0	2.04	0	14.91	11.89	17.84	6.87	9.41	6.88	6.29	5.89	5.21	9.52	13.81	15.13
TRINITY_GG_15640_c0_g8			-4.19141	0.0141823					0.19	0.39	0	0.02	0.08	0	0.66	0.66	1.08	3.39	2.42	2.62	4.91	4.5	5.67	4.09	5.53	4.34	TRINITY_GG_15640_c0_g8_i1: XP_047036242.1 uncharacterized protein LOC124641998 [Helicoverpa zea]
TRINITY_GG_15680_c1_g1			-3.79069	0.00406666					5.01	19.45	6.28	1.51	4.01	0.16	19.49	20.47	22.92	32.46	7.67	31.37	34.95	32.39	23.13	21.46	40.98	28.85	TRINITY_GG_15680_c1_g1_i1: KAG6454865.1 hypothetical protein O3G_MSEX008922 [Manduca sexta] ; TRINITY_GG_15680_c1_g1_i2: XP_026739135.1 amyloid protein-binding protein 2 [Trichoplusia ni]
TRINITY_GG_15854_c0_g2							6.28594	0.00010748	0.05	0	0	0.01	0	0	0	0.01	0.04	0.13	0	0	1.1	0.88	1.26	0.1	0.57	0	TRINITY_GG_15854_c0_g2_i1: XP_046976429.1 uncharacterized protein LOC124542530 [Vanessa cardui] ; TRINITY_GG_15854_c0_g2_i3: CAH2092505.1 unnamed protein product [Euphydryas editha]
TRINITY_GG_15855_c0_g2							2.55794	0.00116293	2.66	0.75	1.4	1.27	2.92	2.25	0.97	0.67	1.05	11.01	9.55	10.52	27.79	17.29	22.49	4.89	3.81	3.86	TRINITY_GG_15855_c0_g2_i1: KAI5631677.1 hypothetical protein NE865_15611 [Phthorimaea operculella] ; TRINITY_GG_15855_c0_g2_i3: KAI5631677.1 hypothetical protein NE865_15611 [Phthorimaea operculella]
TRINITY_GG_15924_c0_g1			-6.06105	0.0280466			-4.23728	0.000215054	0.06	0.03	0.38	0	0.02	0	0.31	0.24	0.62	0.84	2.35	5.87	0.69	0.61	0.4	8.62	6.82	4.38	TRINITY_GG_15924_c0_g1_i1: XP_021200856.1 PR domain zinc finger protein 1 isoform X2 [Helicoverpa armigera] ; TRINITY_GG_15924_c0_g1_i2: KAF9798789.1 hypothetical protein SFRURICE_020353 [Spodoptera frugiperda] ; TRINITY_GG_15924_c0_g1_i4: XP_021200856.1 PR domain zinc finger protein 1 isoform X2 [Helicoverpa armigera] ; TRINITY_GG_15924_c0_g1_i5: CAH2233973.1 jg20053 [Pararge aegeria aegeria] ; …
TRINITY_GG_15964_c0_g6			-3.43519	0.000300973					0.89	0.27	0	0.12	0.17	0.08	0.42	1.13	2.88	18.34	7.18	7.4	24.37	20.12	19.26	13.8	22.99	13.92	TRINITY_GG_15964_c0_g6_i1: CAH0579547.1 unnamed protein product [Chrysodeixis includens]
TRINITY_GG_15996_c24_g2							-5.39483	0.000562427	8.13	1.39	7.63	2.45	4.73	2.07	1.64	3.6	1.11	3.4	11.13	11.63	0.01	0.26	1.83	5	6.69	12.16	TRINITY_GG_15996_c24_g2_i1: CAH2096746.1 unnamed protein product [Euphydryas editha]
TRINITY_GG_15996_c2_g4			-3.24984	1.53234e-06					1.12	0.6	0.28	0.08	0.09	0.17	1.36	1.03	1.97	5.05	7.39	5.9	8.52	6.89	6.85	6.89	6.24	6.05	TRINITY_GG_15996_c2_g4_i1: CAB3254877.1 unnamed protein product [Arctia plantaginis] ; TRINITY_GG_15996_c2_g4_i2: CAB3254877.1 unnamed protein product [Arctia plantaginis]
TRINITY_GG_15996_c2_g7			-2.39082	0.0182478					0.27	0.29	0.16	0.11	0.18	0.11	0.68	0.93	1.26	2.69	2.67	2.48	3.8	2.27	3.2	2.85	3.6	2.46	TRINITY_GG_15996_c2_g7_i1: CAH0683040.1 unnamed protein product [Spodoptera exigua]
TRINITY_GG_16030_c0_g1			-2.86849	0.00191997					3.35	1.26	2.3	0.49	0.6	0.26	1.81	5.44	4.62	6.62	2.77	3.13	6.46	7.06	6.16	5.37	8.26	8.08	TRINITY_GG_16030_c0_g1_i2: KAJ8718709.1 hypothetical protein PYW08_002946 [Mythimna loreyi] ; TRINITY_GG_16030_c0_g1_i3: KAF9803497.1 hypothetical protein SFRURICE_009292, partial [Spodoptera frugiperda] ; TRINITY_GG_16030_c0_g1_i4: KAJ8718709.1 hypothetical protein PYW08_002946 [Mythimna loreyi] ; TRINITY_GG_16030_c0_g1_i8: KAJ8718709.1 hypothetical protein PYW08_002946 [Mythimna loreyi]
TRINITY_GG_16206_c0_g6			-1.86769	0.0178228					13.17	9.79	12.97	3.73	6.43	4.38	16.11	17	19.47	19.94	20.85	15.55	22.14	15.4	19.45	22.33	22.37	17.5	TRINITY_GG_16206_c0_g6_i10: XP_026728909.1 ras-related protein Rac1 [Trichoplusia ni] ; TRINITY_GG_16206_c0_g6_i11: KAJ8882360.1 hypothetical protein PR048_014163 [Dryococelus australis] ; TRINITY_GG_16206_c0_g6_i4: XP_026728909.1 ras-related protein Rac1 [Trichoplusia ni] ; TRINITY_GG_16206_c0_g6_i8: XP_026728909.1 ras-related protein Rac1 [Trichoplusia ni]
TRINITY_GG_16217_c0_g1			-2.38547	0.0165294					16.86	18.75	9.12	3.23	7.52	3.35	23.77	24.94	37.32	35.42	27.47	34.97	29.42	32.46	56.05	47.73	24.74	40.16	TRINITY_GG_16217_c0_g1_i1: XP_026492524.1 protein kinase C and casein kinase substrate in neurons protein 1 isoform X2 [Vanessa tameamea] ; TRINITY_GG_16217_c0_g1_i2: XP_026492524.1 protein kinase C and casein kinase substrate in neurons protein 1 isoform X2 [Vanessa tameamea]
TRINITY_GG_16261_c1_g1			-4.56223	0.000231692					0.27	0.11	0.1	0.02	0.1	0	0.53	1.4	2.54	6.67	5.94	5.3	10.74	8.01	6.3	5.36	6.98	5.38	TRINITY_GG_16261_c1_g1_i1: XP_022825475.1 uncharacterized protein LOC111355682 isoform X1 [Spodoptera litura]
TRINITY_GG_16284_c0_g1			-4.53427	0.00323254					3.72	0.98	3.12	0.74	0	1.67	30.29	11.09	6.3	0.42	2.48	2.07	0.36	0	0.07	1.98	3.55	3.48	TRINITY_GG_16284_c0_g1_i1: CAB3241468.1 unnamed protein product [Arctia plantaginis] ; TRINITY_GG_16284_c0_g1_i2: CAB3225490.1 unnamed protein product [Arctia plantaginis]
TRINITY_GG_16284_c0_g2	-3.0327	0.0324314	-4.5328	1.02702e-09	-3.24604	0.00417962	-5.24034	1.93162e-06	6.2	4.7	13.52	0.88	3.43	2.24	90.84	47.58	58.43	1.13	6.08	1.35	0.66	0.48	1.08	36.02	14.7	27.78	TRINITY_GG_16284_c0_g2_i1: CAB3225490.1 unnamed protein product [Arctia plantaginis]
TRINITY_GG_16460_c2_g2			-4.22145	6.19116e-05					0.28	0.26	0	0.03	0.08	0	0.27	0.82	1.38	2.6	3.07	1.87	2.52	3.43	2.32	4.61	6.16	4.11	TRINITY_GG_16460_c2_g2_i1: CAB3220857.1 unnamed protein product [Arctia plantaginis] ; TRINITY_GG_16460_c2_g2_i2: CAB3220857.1 unnamed protein product [Arctia plantaginis]
TRINITY_GG_16491_c0_g1	2.667	2.6404e-05	2.51518	9.17574e-05			2.14968	0.0112392	108.3	109.76	85.77	49.1	96.17	115.63	14.61	18.11	19.83	60.2	30.46	28.71	56.62	79.03	47.27	15.03	13.96	14.79	TRINITY_GG_16491_c0_g1_i1: PZC86936.1 hypothetical protein B5X24_HaOG200196 [Helicoverpa armigera] ; TRINITY_GG_16491_c0_g1_i11: RVE49824.1 hypothetical protein evm_005554 [Chilo suppressalis] ; TRINITY_GG_16491_c0_g1_i13: PZC86936.1 hypothetical protein B5X24_HaOG200196 [Helicoverpa armigera] ; TRINITY_GG_16491_c0_g1_i14: PZC86936.1 hypothetical protein B5X24_HaOG200196 [Helicoverpa armigera] ; …
TRINITY_GG_16493_c1_g4			-3.8147	0.00803137					0.54	0.48	0.38	0.21	0.16	0.27	1.32	3.6	2.65	0.73	0	0.27	0.96	0.87	0.3	1	2.21	0.89	TRINITY_GG_16493_c1_g4_i1: XP_026745213.1 trypsin beta-like [Trichoplusia ni] ; TRINITY_GG_16493_c1_g4_i10: XP_021187485.1 beta-1,4-glucuronyltransferase 1 isoform X2 [Helicoverpa armigera] ; TRINITY_GG_16493_c1_g4_i11: CAB3222710.1 unnamed protein product [Arctia plantaginis] ; TRINITY_GG_16493_c1_g4_i12: XP_021187485.1 beta-1,4-glucuronyltransferase 1 isoform X2 [Helicoverpa armigera] ; TRINITY…
TRINITY_GG_16506_c0_g2							2.4589	0.000185134	7.45	6.86	4.97	7.68	5.74	7.21	1.9	1.89	3.97	45.8	58.48	49.57	114.81	92.01	70.1	16.33	17.93	21.34	TRINITY_GG_16506_c0_g2_i3: KAJ8737036.1 hypothetical protein PYW07_000307 [Mythimna separata] ; TRINITY_GG_16506_c0_g2_i4: KAJ8737036.1 hypothetical protein PYW07_000307 [Mythimna separata] ; TRINITY_GG_16506_c0_g2_i6: KAJ8737036.1 hypothetical protein PYW07_000307 [Mythimna separata]
TRINITY_GG_16518_c1_g8			-2.6032	0.00194359					2.52	1.48	1.59	0.37	0.22	0.18	1.61	2.51	2	5.07	4.1	4.05	7.11	6.44	5.63	5.37	6.15	6.31	TRINITY_GG_16518_c1_g8_i1: AKD01783.1 fatty acyl-CoA reductase 5, partial [Helicoverpa assulta]
TRINITY_GG_16559_c1_g3			-6.71983	0.0173024					0.06	0	0	0	0	0	0.3	0.67	0.66	0.88	1.2	0.55	1.05	0	0.32	0.42	0.81	1.34
TRINITY_GG_16591_c0_g1	6.7406	9.4261e-37	6.81765	5.51724e-38	2.68282	0.00709636	2.52779	0.0255038	406.6	274.41	187.25	450	186.39	266.18	4.98	2.18	3.37	136.94	47.13	54.12	80.32	117.31	50.92	5.63	21.01	14.23	TRINITY_GG_16591_c0_g1_i1: PZC86150.1 hypothetical protein B5X24_HaOG213108 [Helicoverpa armigera] ; TRINITY_GG_16591_c0_g1_i2: PZC86150.1 hypothetical protein B5X24_HaOG213108 [Helicoverpa armigera]
TRINITY_GG_16593_c17_g4			2.63338	0.0180022					22.85	14.35	22.65	29.32	25	40.1	6.99	4.81	5.87	4.13	0.5	5.01	6.62	12.67	4.65	2.54	3.19	0
TRINITY_GG_16593_c19_g1			2.28077	0.0021092					43.7	25.56	41.92	31.08	41.63	49.11	10.15	7.46	8.24	8.2	16.27	10.95	13.12	10	9.25	6.19	4.03	5.67	TRINITY_GG_16593_c19_g1_i2: XP_039750571.1 histone-lysine N-methyltransferase SETD1B-like [Pararge aegeria]
TRINITY_GG_16593_c2_g1	2.35978	0.00401299	2.3913	0.000590345					210.04	213.11	242.47	229.94	126.88	215.39	52.69	40.85	37.39	98.34	78.77	71.24	67.28	63.76	63.17	42.23	39.52	55.25	TRINITY_GG_16593_c2_g1_i3: PZC86150.1 hypothetical protein B5X24_HaOG213108 [Helicoverpa armigera] ; TRINITY_GG_16593_c2_g1_i4: PZC86150.1 hypothetical protein B5X24_HaOG213108 [Helicoverpa armigera] ; TRINITY_GG_16593_c2_g1_i5: PZC86150.1 hypothetical protein B5X24_HaOG213108 [Helicoverpa armigera]
TRINITY_GG_16593_c3_g1	5.11475	5.54041e-13	4.42547	6.31218e-09	3.01881	0.00782499			70.54	25.76	46.88	28.65	17.74	29.4	1.07	1.35	1.44	25.46	23.43	15.26	10.88	15.47	6.74	2.74	4.89	0.63
TRINITY_GG_16593_c7_g1	3.22395	1.42534e-06							235.67	99.55	300.89	122.46	120.4	135.04	24.44	31.53	31.99	103.05	80.97	74.32	49.19	47.48	27.55	22.47	30	14.18
TRINITY_GG_16616_c2_g8			-3.26899	0.0034705					1.71	2.21	2.13	1.08	1.01	0	12.11	8.59	11.2	1.06	1.15	0	0.52	1.64	1.84	4.04	4.63	5.72	TRINITY_GG_16616_c2_g8_i1: XP_022818061.1 uncharacterized protein LOC111350654 [Spodoptera litura]
TRINITY_GG_16620_c1_g1			-3.43121	1.46428e-05					19.89	6.03	17.44	4.17	1.33	1.57	23.89	39.67	31.06	8.89	10.09	5.54	10.4	9.5	7.61	51.53	51.97	38.8	TRINITY_GG_16620_c1_g1_i10: XP_049866995.1 15-hydroxyprostaglandin dehydrogenase [NAD(+)]-like [Pectinophora gossypiella] ; TRINITY_GG_16620_c1_g1_i11: KAJ0180353.1 hypothetical protein K1T71_003757 [Dendrolimus kikuchii] ; TRINITY_GG_16620_c1_g1_i13: XP_049866995.1 15-hydroxyprostaglandin dehydrogenase [NAD(+)]-like [Pectinophora gossypiella] ; TRINITY_GG_16620_c1_g1_i15: KAJ0180353.1 hypothetic…
TRINITY_GG_16623_c0_g9			-3.38231	2.70512e-07					2.08	1.29	0.77	0.18	0.68	0.19	3.02	4.64	6.1	5.78	4.19	3.79	5.54	5.91	5.01	7.52	9.88	7.48	TRINITY_GG_16623_c0_g9_i1: XP_026741952.1 GPI ethanolamine phosphate transferase 3 isoform X2 [Trichoplusia ni]
TRINITY_GG_16671_c0_g1					3.42266	0.00014459	4.39202	4.15292e-10	0.12	0.04	0	0.06	0.04	0.12	0.43	0.05	0.15	8	8.18	13.66	24.73	14.15	19.3	2.2	0.67	1.17	TRINITY_GG_16671_c0_g1_i1: CAB3222981.1 unnamed protein product [Arctia plantaginis] ; TRINITY_GG_16671_c0_g1_i2: KAJ8709571.1 hypothetical protein PYW08_009575 [Mythimna loreyi] ; TRINITY_GG_16671_c0_g1_i3: WGO77588.1 cecropin [Lymantria dispar] ; TRINITY_GG_16671_c0_g1_i4: KAJ8709571.1 hypothetical protein PYW08_009575 [Mythimna loreyi]
TRINITY_GG_16671_c0_g3			3.45408	0.0024556	3.30938	0.00347629	4.83872	2.7897e-10	8.23	13.2	4.2	6.38	14.94	37.67	1.51	0.95	3.22	130.61	73.91	187.69	560.33	242.67	323.33	17.15	11.87	13.99	TRINITY_GG_16671_c0_g3_i1: WGO77588.1 cecropin [Lymantria dispar] ; TRINITY_GG_16671_c0_g3_i2: WGO77588.1 cecropin [Lymantria dispar]
TRINITY_GG_16671_c17_g1							5.34034	0.000205765	0.64	0.08	0	0.04	0.09	0	0.31	0.15	0.1	1.53	0.18	0	7.36	9.27	5.85	0.24	0.67	0.15	TRINITY_GG_16671_c17_g1_i1: XP_034830814.1 putative nuclease HARBI1 [Maniola hyperantus]
TRINITY_GG_16671_c25_g6			3.53937	0.00319182	4.35389	6.3538e-08	4.87357	3.688e-11	18.15	18.09	27.54	12.85	28.4	56.86	2.77	2.72	3.05	262.05	147.67	552.44	780.39	525.35	556.41	18.63	9.83	29.36	TRINITY_GG_16671_c25_g6_i2: ABV68872.1 cecropin B [Trichoplusia ni] ; TRINITY_GG_16671_c25_g6_i4: P50722.1 RecName: Full=Hyphancin-3F; AltName: Full=Cecropin-A2; AltName: Full=Hyphancin-IIIF; Flags: Precursor [Hyphantria cunea]
TRINITY_GG_16673_c0_g6			-3.68711	0.00943476					0.57	0.27	0.45	0.02	0.2	0.16	2.13	0.87	1.21	0.24	0.1	0.26	0.26	0.15	0.34	0.21	0.33	0.6
TRINITY_GG_16715_c0_g2			-2.71691	0.00540208					1.4	0.78	0.48	0.22	0.5	0.34	1.7	2.31	3.47	7.03	3.09	3.19	7.12	6.8	7.81	6.86	6.98	5.78	TRINITY_GG_16715_c0_g2_i1: CAB3219962.1 unnamed protein product [Arctia plantaginis] ; TRINITY_GG_16715_c0_g2_i2: CAB3219964.1 unnamed protein product [Arctia plantaginis]
TRINITY_GG_16717_c21_g2			-2.31625	0.0180058					3.73	2.2	1.92	0.84	1.91	1.06	4.95	7.71	8.13	9.44	9.17	7.24	7.84	7.4	9.97	10.96	13.34	9.93	TRINITY_GG_16717_c21_g2_i10: XP_047027869.1 protein immune deficiency [Helicoverpa zea] ; TRINITY_GG_16717_c21_g2_i11: XP_026738983.1 protein immune deficiency [Trichoplusia ni] ; TRINITY_GG_16717_c21_g2_i2: CAH2097769.1 unnamed protein product [Euphydryas editha] ; TRINITY_GG_16717_c21_g2_i4: XP_022822070.1 mitochondrial import receptor subunit TOM40 homolog [Spodoptera litura] ; TRINITY_GG_1671…
TRINITY_GG_16735_c0_g5			-2.88425	1.22918e-07					13.79	10.56	10.28	3.62	3.33	2.31	17.54	34.41	34.72	22.3	23.14	23.72	20.82	25.24	23.73	33.34	25.83	37.55	TRINITY_GG_16735_c0_g5_i1: CAB3243462.1 unnamed protein product [Arctia plantaginis]
TRINITY_GG_16749_c18_g1					23.3053	0.00432048			0	0	68.5	0	0	0	0	0	0	0	37.71	15.82	0	0	2.01	20.07	0	0	TRINITY_GG_16749_c18_g1_i1: XP_035440459.2 glucose 1-dehydrogenase-like [Spodoptera frugiperda]
TRINITY_GG_16770_c0_g4			-4.34029	0.00364723					0.1	0	0	0.01	0.01	0.02	0.04	0.26	0.52	4.25	3.57	2.35	5.57	5.53	5.34	5.92	5.44	4.71	TRINITY_GG_16770_c0_g4_i2: XP_026734154.1 inositol 1,4,5-trisphosphate receptor isoform X1 [Trichoplusia ni] ; TRINITY_GG_16770_c0_g4_i3: XP_049705483.1 inositol 1,4,5-trisphosphate receptor isoform X1 [Helicoverpa armigera] ; TRINITY_GG_16770_c0_g4_i4: XP_026734154.1 inositol 1,4,5-trisphosphate receptor isoform X1 [Trichoplusia ni]
TRINITY_GG_16837_c2_g1			-5.08751	2.09872e-11					12.39	11.35	12.17	2.13	2.91	0	56.87	57.91	136.15	277.4	698.55	740.24	323.88	219.97	508.84	714.38	301.68	483.64	TRINITY_GG_16837_c2_g1_i11: KAG6454380.1 hypothetical protein O3G_MSEX008669 [Manduca sexta]
TRINITY_GG_16910_c1_g1			-3.81902	3.76402e-13					2.03	0.96	1.24	0.43	0.44	0.46	5.42	7.27	7.76	6.26	4.05	2.37	7.13	5.91	5.25	6.67	6.71	5.11	TRINITY_GG_16910_c1_g1_i3: CAB3227268.1 unnamed protein product [Arctia plantaginis] ; TRINITY_GG_16910_c1_g1_i4: CAB3227268.1 unnamed protein product [Arctia plantaginis] ; TRINITY_GG_16910_c1_g1_i5: XP_022821975.1 trans-1,2-dihydrobenzene-1,2-diol dehydrogenase-like [Spodoptera litura]
TRINITY_GG_16910_c1_g4			2.58455	0.000193354					96.22	38.54	66.71	56.54	82.56	116.88	15.87	17.32	17.48	45.62	27.77	29.44	77.32	63.02	45.16	22.88	34.16	21.26	TRINITY_GG_16910_c1_g4_i2: CAB3227267.1 unnamed protein product [Arctia plantaginis] ; TRINITY_GG_16910_c1_g4_i3: CAB3227267.1 unnamed protein product [Arctia plantaginis] ; TRINITY_GG_16910_c1_g4_i4: CAB3227267.1 unnamed protein product [Arctia plantaginis]
TRINITY_GG_16910_c5_g1			-4.72334	0.000582271			-4.41624	0.00172544	121.44	49.47	57.46	18.01	107.77	3.63	1069.47	1404.37	1196.01	27.22	25.34	13.85	3.66	16.87	20.71	258.78	336.96	366.98	TRINITY_GG_16910_c5_g1_i10: KAJ8735713.1 hypothetical protein PYW07_007333 [Mythimna separata] ; TRINITY_GG_16910_c5_g1_i11: XP_037298803.1 trans-1,2-dihydrobenzene-1,2-diol dehydrogenase-like [Manduca sexta] ; TRINITY_GG_16910_c5_g1_i2: KAJ8735713.1 hypothetical protein PYW07_007333 [Mythimna separata] ; TRINITY_GG_16910_c5_g1_i5: KAJ8735713.1 hypothetical protein PYW07_007333 [Mythimna separata…
TRINITY_GG_16910_c5_g4	-4.34169	0.0228272	-4.99493	7.31945e-05					0.22	0.13	0	0.08	0.25	0	3.19	4.47	3.23	0.07	0	0	0	0.14	0	0.61	2.26	0.83	TRINITY_GG_16910_c5_g4_i1: XP_013135286.1 PREDICTED: trans-1,2-dihydrobenzene-1,2-diol dehydrogenase-like isoform X1 [Papilio polytes]
TRINITY_GG_16910_c9_g4	-5.58165	0.000228989	-7.0814	4.46053e-09			-5.89801	0.0281787	0.66	0.12	0	0	0.18	0	7.19	5.63	5.29	0.07	0.23	0	0	0	0	0.85	1.43	1.29	TRINITY_GG_16910_c9_g4_i4: CAH2265141.1 jg9293 [Pararge aegeria aegeria] ; TRINITY_GG_16910_c9_g4_i5: CAH2265141.1 jg9293 [Pararge aegeria aegeria]
TRINITY_GG_17013_c0_g12			-3.5052	0.00228454					0.08	0.05	0.08	0.01	0.01	0.01	0.28	0.26	0.29	0.57	0.39	0.44	0.46	0.79	0.54	0.47	0.75	0.69	TRINITY_GG_17013_c0_g12_i1: XP_046739568.1 uncharacterized protein LOC124407470 [Diprion similis]
TRINITY_GG_17051_c0_g1			-2.50591	0.00545197					1.32	0.96	0.82	0.23	0.63	0.51	3.05	2.89	4.32	6.23	5.55	6.22	6.55	5.55	7.78	6.65	6.01	6.8	TRINITY_GG_17051_c0_g1_i1: CAB3236772.1 unnamed protein product [Arctia plantaginis] ; TRINITY_GG_17051_c0_g1_i2: CAB3236776.1 unnamed protein product [Arctia plantaginis] ; TRINITY_GG_17051_c0_g1_i3: CAB3239079.1 unnamed protein product [Arctia plantaginis] ; TRINITY_GG_17051_c0_g1_i7: CAB3239079.1 unnamed protein product [Arctia plantaginis] ; TRINITY_GG_17051_c0_g1_i8: CAB3236772.1 unnamed pro…
TRINITY_GG_17065_c70_g1			4.65264	0.00963489					0.5	0.39	0.29	1.18	0.95	1.64	0.16	0.06	0.08	0.08	0	0.11	0	0.08	0	0	0	0
TRINITY_GG_17192_c2_g3			-2.40374	0.000594706					12.47	8.54	8.23	3.43	5.61	3.7	14.22	20.04	23.26	20.89	25	21.28	17.72	13.36	22.31	31.73	24.28	32.94
TRINITY_GG_17192_c2_g5	-2.50535	0.0111791	-4.73765	1.41437e-22					2.75	2.02	1.4	0.24	0.6	0.2	8.95	12.69	14.69	15.73	12.86	10.75	12.59	11.94	12.5	20.1	23.41	19.95	TRINITY_GG_17192_c2_g5_i1: XP_026737549.1 calcium-binding mitochondrial carrier protein Aralar1 isoform X1 [Trichoplusia ni] ; TRINITY_GG_17192_c2_g5_i2: XP_026737549.1 calcium-binding mitochondrial carrier protein Aralar1 isoform X1 [Trichoplusia ni] ; TRINITY_GG_17192_c2_g5_i4: XP_026737549.1 calcium-binding mitochondrial carrier protein Aralar1 isoform X1 [Trichoplusia ni]
TRINITY_GG_17219_c0_g2			-2.81095	0.0473					2.81	4.67	0.96	1.32	0.61	0.66	4.84	8.8	8.03	1.02	1.53	0.97	0.39	0.89	0.59	2.17	1.95	3.56	TRINITY_GG_17219_c0_g2_i1: CAB3251234.1 unnamed protein product [Arctia plantaginis] ; TRINITY_GG_17219_c0_g2_i2: CAH2086369.1 unnamed protein product [Euphydryas editha]
TRINITY_GG_17219_c0_g5			-2.95724	0.00064188					0.65	0.48	0.06	0.12	0.14	0.2	1.58	1.24	1.88	3.27	1.43	2.2	3.32	3.02	2.75	2.43	3.61	2.51	TRINITY_GG_17219_c0_g5_i1: CAB3223440.1 unnamed protein product [Arctia plantaginis]
TRINITY_GG_17227_c1_g6			3.65094	0.0205093					2.93	1.44	0.48	1.94	2.94	3.81	0	0.51	0.1	0.33	0	0	0.51	0.26	0	0.15	0	0.62
TRINITY_GG_17269_c8_g1	2.09831	0.0488846			2.15574	0.00700843			19.05	19.47	27.88	17.38	16.91	19.2	4.18	4.95	5.6	6.75	14.34	10.9	6.05	6.1	6.47	2.46	2.7	2.43
TRINITY_GG_17298_c0_g3			-2.4715	0.00846704					1.12	1.45	0.9	0.32	0.77	0.29	1.75	2.36	3.42	5.49	3.17	5.13	5.64	4.09	4.48	4.87	6.25	7.5	TRINITY_GG_17298_c0_g3_i1: XP_026739011.1 low-density lipoprotein receptor-related protein 6 [Trichoplusia ni] ; TRINITY_GG_17298_c0_g3_i2: CAB3228777.1 unnamed protein product [Arctia plantaginis]
TRINITY_GG_17353_c0_g1			-2.77621	0.0492976					1.85	1.97	0.82	0.31	1.3	1.2	3.61	5.01	12.33	40.38	35.54	22.41	51.75	38.91	43.92	37.48	43.61	25.1	TRINITY_GG_17353_c0_g1_i1: CAB3233212.1 unnamed protein product [Arctia plantaginis]
TRINITY_GG_17373_c0_g1	2.14339	0.00657565	2.75511	1.0851e-09					18.93	9.92	15.36	16.07	19.88	22.02	3.43	3.08	3.66	13.54	11.59	12.66	22.98	18.75	16.94	8.6	7.85	6.88	TRINITY_GG_17373_c0_g1_i2: CAH0591556.1 unnamed protein product [Chrysodeixis includens] ; TRINITY_GG_17373_c0_g1_i3: XP_021190928.1 AN1-type zinc finger protein 2A [Helicoverpa armigera] ; TRINITY_GG_17373_c0_g1_i5: CAH0591556.1 unnamed protein product [Chrysodeixis includens]
TRINITY_GG_17385_c0_g1			-2.70498	0.0419661					28.4	16.37	8.41	2.96	15.73	4.92	41.07	48.05	60.32	93.56	47.04	35.48	116.67	57.43	91.01	57.4	64.59	74.26	TRINITY_GG_17385_c0_g1_i1: CAB3220500.1 unnamed protein product [Arctia plantaginis]
TRINITY_GG_17404_c0_g1			-2.69112	0.0176426					3.6	1.49	0.37	0.55	0.98	0.59	5.1	5.85	6.63	7.9	5.8	6.14	7.16	5.26	7.16	7.75	16.11	9.32	TRINITY_GG_17404_c0_g1_i2: CAH0585926.1 unnamed protein product [Chrysodeixis includens] ; TRINITY_GG_17404_c0_g1_i3: CAH0585926.1 unnamed protein product [Chrysodeixis includens] ; TRINITY_GG_17404_c0_g1_i5: ABY57947.1 acetylhexosaminidase-like protein [Spodoptera frugiperda]
TRINITY_GG_17415_c0_g1							-6.56094	0.0463125	0.28	0.11	0.43	0.04	0.37	0.23	3.57	2.36	6.86	0.3	0	0	0	0	0	2.94	0.96	0	TRINITY_GG_17415_c0_g1_i1: KAJ8718254.1 hypothetical protein PYW08_002491 [Mythimna loreyi]
TRINITY_GG_17417_c0_g6							-6.2984	0.0225567	14.9	3.19	15.41	3.48	12.76	9.23	7.26	7.71	4.4	4.05	14.57	12.09	2.22	1.03	0	11.02	0	3.36	TRINITY_GG_17417_c0_g6_i1: CAB3224678.1 unnamed protein product [Arctia plantaginis]
TRINITY_GG_17444_c1_g5			3.29837	0.0121106					0.26	0.33	0.49	0.94	0.61	1.22	0.15	0.08	0.08	0.1	0.12	0.21	0.28	0.25	0.07	0.08	0.1	0.19
TRINITY_GG_17447_c3_g5			-2.52871	0.00943476					0.24	0.49	0.4	0.07	0.18	0.15	0.91	1	1.1	1.96	2.24	1.78	2.55	2.07	2.18	1.99	1.72	1.81	TRINITY_GG_17447_c3_g5_i1: CAB3222480.1 unnamed protein product [Arctia plantaginis]
TRINITY_GG_17449_c0_g2			-3.38271	0.0214503					0.3	0.28	0.07	0.55	0.12	0.05	4.54	4.32	3.45	1.67	1.9	1.92	1.29	1.62	0.81	8.25	7.81	1.7	TRINITY_GG_17449_c0_g2_i1: CAB3232221.1 unnamed protein product [Arctia plantaginis] ; TRINITY_GG_17449_c0_g2_i3: CAB3232221.1 unnamed protein product [Arctia plantaginis] ; TRINITY_GG_17449_c0_g2_i7: CAB3232221.1 unnamed protein product [Arctia plantaginis]
TRINITY_GG_17493_c0_g1							3.16847	0.0169893	1.98	3	1.73	4.66	3.26	6.01	2.65	1.14	1.01	21.56	14.27	9	30.96	61	24.02	8.87	3.7	2.54	TRINITY_GG_17493_c0_g1_i2: CAB3238032.1 unnamed protein product [Arctia plantaginis] ; TRINITY_GG_17493_c0_g1_i4: CAB3239054.1 unnamed protein product [Arctia plantaginis] ; TRINITY_GG_17493_c0_g1_i5: CAB3238030.1 unnamed protein product [Arctia plantaginis]
TRINITY_GG_17493_c2_g5			3.92492	0.0330346					53.75	36.19	88.57	80.6	219.74	224.55	43.93	17.55	33.07	28.99	37.74	42.74	49.58	1.25	81.75	39.79	8.99	28.51	TRINITY_GG_17493_c2_g5_i13: QFS21552.1 cytochrome P450 monooxygenase, partial [Plecoptera oculata] ; TRINITY_GG_17493_c2_g5_i2: QFS21552.1 cytochrome P450 monooxygenase, partial [Plecoptera oculata] ; TRINITY_GG_17493_c2_g5_i3: QFS21552.1 cytochrome P450 monooxygenase, partial [Plecoptera oculata] ; TRINITY_GG_17493_c2_g5_i4: QFS21552.1 cytochrome P450 monooxygenase, partial [Plecoptera oculata] …
TRINITY_GG_1778_c4_g7			4.038	0.00540208					0.73	0.85	0.57	1.09	1.29	2.51	0.32	0.04	0.13	0.16	0.27	0.33	0.45	0.39	0.4	0.05	0.14	0.08
TRINITY_GG_17838_c0_g1			-3.38823	0.0318898					0.88	0.28	0	0.1	0.07	0.2	2.39	1.16	1.8	3.18	5.24	2.97	2.8	4.09	3.63	6.25	4.26	3.03	TRINITY_GG_17838_c0_g1_i1: XP_026738648.1 WD repeat-containing protein 47-like [Trichoplusia ni] ; TRINITY_GG_17838_c0_g1_i3: CAH0577961.1 unnamed protein product [Chrysodeixis includens] ; TRINITY_GG_17838_c0_g1_i4: XP_026738648.1 WD repeat-containing protein 47-like [Trichoplusia ni]
TRINITY_GG_1791_c0_g2			-3.52743	0.00799612					0.89	1.18	0	0.11	0.11	0	0.77	2.45	3.21	12	5.29	4.65	22.01	14.07	14.68	7.07	10.6	9.7	TRINITY_GG_1791_c0_g2_i1: XP_037964385.1 forkhead box protein O isoform X1 [Plutella xylostella] ; TRINITY_GG_1791_c0_g2_i2: XP_037964385.1 forkhead box protein O isoform X1 [Plutella xylostella] ; TRINITY_GG_1791_c0_g2_i3: XP_037964385.1 forkhead box protein O isoform X1 [Plutella xylostella]
TRINITY_GG_17984_c0_g3			-2.09449	0.0375158					1.77	1.08	1.01	0.63	1	1.07	2.58	4.79	6.18	10.52	9.13	6.19	9.37	10.02	8.76	21.58	24.69	18.14	TRINITY_GG_17984_c0_g3_i1: CAH0663984.1 unnamed protein product [Spodoptera exigua]
TRINITY_GG_18018_c0_g1			-2.76616	0.0210029			-3.10829	0.000793071	29.91	15.42	70.98	13.96	34.35	13.82	167.33	145.24	165.93	9.43	16.17	9.55	8.73	3.38	6.67	66.27	52.36	40.78	TRINITY_GG_18018_c0_g1_i1: KOB70117.1 Alcohol dehydrogenase, partial [Operophtera brumata] ; TRINITY_GG_18018_c0_g1_i3: KOB70117.1 Alcohol dehydrogenase, partial [Operophtera brumata] ; TRINITY_GG_18018_c0_g1_i4: KOB70117.1 Alcohol dehydrogenase, partial [Operophtera brumata] ; TRINITY_GG_18018_c0_g1_i5: XP_052740249.1 prostaglandin reductase 1-like [Bicyclus anynana] ; TRINITY_GG_18018_c0_g1_i7:…
TRINITY_GG_18057_c2_g11			7.31644	0.0196081					0.1	0.15	0.12	0.26	0.76	0.66	0.05	0	0	0.02	0	0.07	0.05	0	0.35	0	0	0
TRINITY_GG_18057_c2_g13			5.85063	0.0441087					0	0.05	0.39	0.51	1.04	1.15	0	0	0.06	0.08	0	0	0	0.16	0.08	0	0.07	0	TRINITY_GG_18057_c2_g13_i1: KAJ8867655.1 hypothetical protein PR048_031458 [Dryococelus australis]
TRINITY_GG_18057_c2_g3	5.31	0.0298871	6.70504	8.90599e-06					0.54	0.14	0.99	0.63	1.14	1.32	0	0.02	0	0.11	0.13	0.08	0.25	0	0.18	0.05	0.03	0
TRINITY_GG_18197_c0_g1			-3.28287	1.51642e-09					9.23	5.41	3.67	1.41	4.2	2.07	22.98	27.91	44.83	51.19	37.5	36.67	51.48	41.17	49.03	64.92	80.51	72.46	TRINITY_GG_18197_c0_g1_i1: CAB3226914.1 unnamed protein product [Arctia plantaginis] ; TRINITY_GG_18197_c0_g1_i2: XP_049703710.1 endoribonuclease Dicer isoform X4 [Helicoverpa armigera] ; TRINITY_GG_18197_c0_g1_i3: CAB3226914.1 unnamed protein product [Arctia plantaginis] ; TRINITY_GG_18197_c0_g1_i4: XP_049703710.1 endoribonuclease Dicer isoform X4 [Helicoverpa armigera]
TRINITY_GG_18197_c26_g1			-3.33517	1.02472e-08					4.31	2.23	6.24	0.89	2.2	0.74	19.12	14.62	14.83	2.38	4.05	5.38	1.47	1.17	2.09	8.73	5.6	7.46	TRINITY_GG_18197_c26_g1_i1: AXQ01059.1 juvenile hormone epoxide hydrolase [Lymantria dispar] ; TRINITY_GG_18197_c26_g1_i11: AXQ01059.1 juvenile hormone epoxide hydrolase [Lymantria dispar] ; TRINITY_GG_18197_c26_g1_i4: AXQ01059.1 juvenile hormone epoxide hydrolase [Lymantria dispar] ; TRINITY_GG_18197_c26_g1_i5: AXQ01059.1 juvenile hormone epoxide hydrolase [Lymantria dispar] ; TRINITY_GG_18197_c…
TRINITY_GG_18239_c39_g1	-3.43135	3.75451e-13	-3.06126	7.97562e-10					7.72	5.17	4.86	8.82	6.73	6.31	83.87	87.19	86.77	30.91	17.1	16.72	43.77	40.82	27.3	72.75	100.14	53.85	TRINITY_GG_18239_c39_g1_i12: CAB3250388.1 unnamed protein product [Arctia plantaginis] ; TRINITY_GG_18239_c39_g1_i3: XP_026726885.1 clavesin-1 [Trichoplusia ni] ; TRINITY_GG_18239_c39_g1_i4: CAH0700393.1 unnamed protein product [Spodoptera exigua] ; TRINITY_GG_18239_c39_g1_i5: CAB3250388.1 unnamed protein product [Arctia plantaginis] ; TRINITY_GG_18239_c39_g1_i6: CAB3250388.1 unnamed protein prod…
TRINITY_GG_18319_c0_g1			-2.69072	0.000152651					1.53	1.92	1.07	0.41	1.28	0.53	3.74	5.24	7.35	11.22	11.73	9.49	12.4	10.85	11.87	18.65	15.48	18.08	TRINITY_GG_18319_c0_g1_i2: CAB3227688.1 unnamed protein product [Arctia plantaginis] ; TRINITY_GG_18319_c0_g1_i3: CAB3258403.1 unnamed protein product [Arctia plantaginis] ; TRINITY_GG_18319_c0_g1_i4: CAB3258402.1 unnamed protein product [Arctia plantaginis] ; TRINITY_GG_18319_c0_g1_i5: CAB3258403.1 unnamed protein product [Arctia plantaginis]
TRINITY_GG_18463_c0_g1							-7.7686	0.000185579	2.84	0.02	11.8	4.82	6.29	6.61	0.83	2.51	4.8	4.76	5.06	6.03	4.15	2.39	3.19	12.68	7.4	6.6	TRINITY_GG_18463_c0_g1_i1: CAB3248644.1 unnamed protein product [Arctia plantaginis]
TRINITY_GG_18465_c33_g1			6.68332	0.0080492					10.77	4.54	3.92	15.51	7.88	32.02	0	0.37	0.32	0.94	0	0	0	0	0	0	0	0
TRINITY_GG_1847_c10_g1	8.87748	3.75451e-13	7.53123	5.3819e-09	6.73363	3.31547e-09	5.41103	3.02275e-05	269.33	339.55	112.03	133.08	116.17	148.6	2.9	0.88	0	154.65	64.58	53.71	174.57	137.24	215.57	4.19	3.16	1.45	TRINITY_GG_1847_c10_g1_i2: CAG9565545.1 unnamed protein product [Danaus chrysippus] ; TRINITY_GG_1847_c10_g1_i5: CAG9565545.1 unnamed protein product [Danaus chrysippus]
TRINITY_GG_1847_c1_g1	11.7028	5.31921e-13	10.5522	2.08941e-10	5.54005	8.4877e-12	4.91612	1.13646e-08	31.95	45.89	85.22	20.8	13.12	22.69	0	0	0	37.07	41.43	62.09	28.7	24.45	28.86	0	0	0	TRINITY_GG_1847_c1_g1_i1: AHH92930.1 cytochrome P450 CYP6AB35, partial [Lymantria dispar]
TRINITY_GG_18581_c0_g2			-2.83342	5.55093e-06					33	30.07	36.09	9.94	30.33	9.29	140.97	116.91	132.09	50.04	49.41	42.01	42.19	37.32	50.68	103.08	126.76	111.21	TRINITY_GG_18581_c0_g2_i1: CAB3235440.1 unnamed protein product [Arctia plantaginis] ; TRINITY_GG_18581_c0_g2_i10: KAI8421036.1 hypothetical protein MSG28_008165 [Choristoneura fumiferana] ; TRINITY_GG_18581_c0_g2_i3: KAI8421036.1 hypothetical protein MSG28_008165 [Choristoneura fumiferana] ; TRINITY_GG_18581_c0_g2_i4: CAB3235440.1 unnamed protein product [Arctia plantaginis] ; TRINITY_GG_18581_c…
TRINITY_GG_18677_c11_g5			2.23412	0.00446948					4.41	3.13	4.16	5.87	5.41	8.97	1.47	1.74	1.6	2.14	1.84	3.16	3.46	2.45	2.72	1.39	1.66	1.48
TRINITY_GG_18751_c0_g1			4.8181	1.2332e-07	3.49149	0.00329041	3.84132	0.000168681	53.82	77.23	50.84	200.09	70.17	139.71	3.6	12.45	3.26	413.36	98.39	613.34	569.46	484.85	850.34	33.43	32.07	70.12	TRINITY_GG_18751_c0_g1_i1: XP_038206757.1 uncharacterized protein LOC119828613 [Zerene cesonia] ; TRINITY_GG_18751_c0_g1_i2: CAH2086369.1 unnamed protein product [Euphydryas editha]
TRINITY_GG_18800_c0_g2			-3.51201	0.000119321					0.09	0.16	0	0.04	0.06	0	0.35	0.62	0.81	5.95	3.11	5.87	4.51	3.86	4.88	9.97	10.62	7.88	TRINITY_GG_18800_c0_g2_i1: CAD0202671.1 unnamed protein product [Chrysodeixis includens] ; TRINITY_GG_18800_c0_g2_i2: CAB3233972.1 unnamed protein product [Arctia plantaginis] ; TRINITY_GG_18800_c0_g2_i4: XP_026746296.1 uncharacterized protein K02A2.6-like [Trichoplusia ni] ; TRINITY_GG_18800_c0_g2_i5: XP_026746296.1 uncharacterized protein K02A2.6-like [Trichoplusia ni]
TRINITY_GG_18800_c4_g1					2.47905	0.0107802	2.54688	0.00473995	0	0.5	1.9	1.27	4.15	1.51	0	0.46	0.52	71.19	52.32	102.55	88.46	101.79	106.92	19	14.35	15.94	TRINITY_GG_18800_c4_g1_i1: KAF9788942.1 hypothetical protein SFRURICE_018518 [Spodoptera frugiperda] ; TRINITY_GG_18800_c4_g1_i2: KAF9788942.1 hypothetical protein SFRURICE_018518 [Spodoptera frugiperda]
TRINITY_GG_18827_c0_g1	2.23162	0.00947325	3.01451	1.95966e-10					87.4	57	98.42	86.36	128.31	178.08	19.7	15.61	21.39	41.48	35.79	40.99	65.97	43.28	49.81	46.23	38.12	32.36	TRINITY_GG_18827_c0_g1_i1: CAB3223501.1 unnamed protein product [Arctia plantaginis] ; TRINITY_GG_18827_c0_g1_i2: CAB3254061.1 unnamed protein product [Arctia plantaginis] ; TRINITY_GG_18827_c0_g1_i3: CAB3223501.1 unnamed protein product [Arctia plantaginis] ; TRINITY_GG_18827_c0_g1_i4: CAB3223501.1 unnamed protein product [Arctia plantaginis]
TRINITY_GG_18827_c0_g3	-4.79225	0.00963388	-4.68819	0.00151528					0.1	0.08	0	0.08	0	0.3	2.77	1.39	2.72	0.03	0.17	0	0.04	0.14	0	0.77	0.35	0.6	TRINITY_GG_18827_c0_g3_i2: CAB3223513.1 unnamed protein product [Arctia plantaginis] ; TRINITY_GG_18827_c0_g3_i3: CAB3223513.1 unnamed protein product [Arctia plantaginis] ; TRINITY_GG_18827_c0_g3_i5: CAB3223513.1 unnamed protein product [Arctia plantaginis] ; TRINITY_GG_18827_c0_g3_i6: XP_028162018.1 DNA polymerase nu-like isoform X1 [Ostrinia furnacalis] ; TRINITY_GG_18827_c0_g3_i7: XP_05904661…
TRINITY_GG_18857_c14_g1			-3.05104	5.44679e-08					62.05	41.58	39.69	12.06	39.74	13.06	197.87	184.81	220.57	88.08	63.9	59.48	67.2	57.55	74.69	175.18	168.23	173.58	TRINITY_GG_18857_c14_g1_i1: PZC71464.1 hypothetical protein B5X24_HaOG213360 [Helicoverpa armigera] ; TRINITY_GG_18857_c14_g1_i10: KAJ8737800.1 hypothetical protein PYW08_000395 [Mythimna loreyi] ; TRINITY_GG_18857_c14_g1_i11: KAJ8737800.1 hypothetical protein PYW08_000395 [Mythimna loreyi] ; TRINITY_GG_18857_c14_g1_i2: KAJ8737800.1 hypothetical protein PYW08_000395 [Mythimna loreyi] ; TRINITY_GG…
TRINITY_GG_18878_c0_g1			-1.94639	0.0441087					15.35	14.75	18.43	6.74	13.23	7.07	40.85	35.2	45.21	21	19.6	20.67	19.51	13.68	19.52	26.63	29.98	24.97	TRINITY_GG_18878_c0_g1_i10: CAB3230685.1 unnamed protein product [Arctia plantaginis] ; TRINITY_GG_18878_c0_g1_i15: KAF9804154.1 hypothetical protein SFRURICE_020582 [Spodoptera frugiperda] ; TRINITY_GG_18878_c0_g1_i2: CAB3230685.1 unnamed protein product [Arctia plantaginis] ; TRINITY_GG_18878_c0_g1_i4: CAB3230685.1 unnamed protein product [Arctia plantaginis]
TRINITY_GG_18895_c2_g1			-2.75754	0.000190575					4.44	4.29	0.93	0.99	2.38	1.35	9.98	11.13	14.89	22.29	8.81	10.99	17.17	17.94	12.37	23.16	27.65	26.53	TRINITY_GG_18895_c2_g1_i1: CAH0692006.1 unnamed protein product [Spodoptera exigua]
TRINITY_GG_18926_c0_g1	-4.09904	5.61338e-10	-4.87383	6.99002e-17					11.92	5.19	33.89	5.09	12.86	6.99	162.33	193.82	260.31	42.77	56.65	40.29	32.51	41.97	36.56	100.24	52.3	96.98	TRINITY_GG_18926_c0_g1_i1: KAJ8725989.1 hypothetical protein PYW07_000687 [Mythimna separata] ; TRINITY_GG_18926_c0_g1_i10: KAJ8729771.1 hypothetical protein PYW08_001352 [Mythimna loreyi] ; TRINITY_GG_18926_c0_g1_i11: KAJ8729771.1 hypothetical protein PYW08_001352 [Mythimna loreyi] ; TRINITY_GG_18926_c0_g1_i4: KAJ8729771.1 hypothetical protein PYW08_001352 [Mythimna loreyi] ; TRINITY_GG_18926_c0…
TRINITY_GG_18926_c7_g1			-4.87854	0.000740928			-4.75081	0.001643	17.91	14.57	70.82	21.26	29.43	22.53	789.26	776.89	864.25	11.36	63.32	7.46	6.33	5.4	2.31	160.93	86.1	159.72	TRINITY_GG_18926_c7_g1_i1: CAB3231582.1 unnamed protein product [Arctia plantaginis]
TRINITY_GG_18972_c0_g4							-3.14743	0.00261743	0.34	0.47	1	0.35	0.67	0.23	0.56	0.86	1.01	12.86	7	12.15	5.84	5.07	6.29	67.77	97.59	13.55	TRINITY_GG_18972_c0_g4_i1: KAJ8720980.1 hypothetical protein PYW08_006445 [Mythimna loreyi] ; TRINITY_GG_18972_c0_g4_i2: KAJ8720980.1 hypothetical protein PYW08_006445 [Mythimna loreyi] ; TRINITY_GG_18972_c0_g4_i3: KAJ8720980.1 hypothetical protein PYW08_006445 [Mythimna loreyi]
TRINITY_GG_19116_c0_g2			-5.72132	0.0195382					0	0	0	0	0	0	0.51	0	0	0.1	0	0	0	0	0	0	0	0	TRINITY_GG_19116_c0_g2_i1: CAG4959985.1 unnamed protein product [Parnassius apollo]
TRINITY_GG_19116_c2_g8			-6.36816	0.0416001					0	0.04	0	0	0	0	0.29	0.13	0.23	0.08	0.2	0.1	0.23	0.35	0.18	0.29	0.27	0.93	TRINITY_GG_19116_c2_g8_i1: CAH2108047.1 unnamed protein product [Euphydryas editha]
TRINITY_GG_19119_c0_g3					3.50719	0.0376427			0.57	0.65	0.45	0.46	0.87	0.07	0	0.03	0.06	3.71	16.59	17.33	4.59	3.59	4.34	2.23	0.84	0.31	TRINITY_GG_19119_c0_g3_i3: ADI61829.1 endonuclease-reverse transcriptase [Bombyx mori]
TRINITY_GG_19215_c13_g2			1.98091	0.0021442					55.38	55.8	48.51	63.38	53.49	80.98	17.2	17.78	24.05	95.44	106.18	91.36	108.92	92.1	107.04	84	68.46	88.32	TRINITY_GG_19215_c13_g2_i2: KAJ8722918.1 hypothetical protein PYW07_004098 [Mythimna separata] ; TRINITY_GG_19215_c13_g2_i3: KAJ8722918.1 hypothetical protein PYW07_004098 [Mythimna separata]
TRINITY_GG_19215_c8_g1			2.75886	0.0148516					1.67	1.72	1.28	1.76	2.19	2.34	0.34	0.24	0.41	0.54	0.56	0.5	0.34	0.43	0.29	0.3	0.57	0.45	TRINITY_GG_19215_c8_g1_i4: GBP92641.1 hypothetical protein EVAR_48447_1 [Eumeta japonica] ; TRINITY_GG_19215_c8_g1_i7: GBP92641.1 hypothetical protein EVAR_48447_1 [Eumeta japonica]
TRINITY_GG_19246_c0_g2			-3.87672	8.95035e-06					0.88	0.81	0.84	0.05	0.36	0.67	2.34	3.36	5.58	6.76	11.21	9.1	6.92	9.05	7.38	9.66	8.91	11.29	TRINITY_GG_19246_c0_g2_i1: GBP28592.1 hypothetical protein EVAR_85791_1 [Eumeta japonica] ; TRINITY_GG_19246_c0_g2_i2: GBP28592.1 hypothetical protein EVAR_85791_1 [Eumeta japonica]
TRINITY_GG_19246_c1_g2			-3.44854	1.2298e-10					8.27	8.06	2	1.91	2.69	2.23	21.96	29.66	37.91	54.5	30.07	32.05	95.73	68.68	59.74	41.15	58.66	37.93	TRINITY_GG_19246_c1_g2_i1: XP_052758110.1 choline/ethanolamine kinase isoform X1 [Galleria mellonella] ; TRINITY_GG_19246_c1_g2_i11: XP_037300235.1 choline kinase A2 isoform X2 [Manduca sexta] ; TRINITY_GG_19246_c1_g2_i12: XP_035456269.2 choline/ethanolamine kinase isoform X3 [Spodoptera frugiperda] ; TRINITY_GG_19246_c1_g2_i13: XP_035456269.2 choline/ethanolamine kinase isoform X3 [Spodoptera fr…
TRINITY_GG_19256_c6_g4			-3.65925	0.0268424					2.88	1.96	3	0	1.64	0	9.15	4.35	11.23	3.38	2.85	7.57	2.27	2.07	3.92	8.21	2.16	6.75	TRINITY_GG_19256_c6_g4_i1: KAJ8723526.1 hypothetical protein PYW08_003438 [Mythimna loreyi]
TRINITY_GG_19309_c0_g4			-3.33249	1.29244e-06					1.76	0.77	0.94	0.23	0.18	0.27	2.59	3.02	4.28	6.18	4.1	5.63	4.26	6.94	5.7	8.13	4.34	7.38	TRINITY_GG_19309_c0_g4_i1: CAB3257745.1 unnamed protein product [Arctia plantaginis] ; TRINITY_GG_19309_c0_g4_i2: CAB3257745.1 unnamed protein product [Arctia plantaginis]
TRINITY_GG_19325_c0_g3			-2.71671	0.0369944					0.92	0.57	0.07	0.18	0.15	0.4	1.34	1.52	1.94	2.38	2.33	1.53	2.16	3.41	2.14	3.14	3.59	3.02	TRINITY_GG_19325_c0_g3_i1: CAB3222459.1 unnamed protein product [Arctia plantaginis] ; TRINITY_GG_19325_c0_g3_i2: CAB3222459.1 unnamed protein product [Arctia plantaginis]
TRINITY_GG_1933_c0_g3			-4.22999	0.00943476					0.24	0.12	0.26	0.03	0.09	0	0.2	0.64	1.8	3.82	4.25	4.12	1.45	1.12	2.68	6.94	6.84	5.06	TRINITY_GG_1933_c0_g3_i1: CAB3513257.1 unnamed protein product [Spodoptera littoralis] ; TRINITY_GG_1933_c0_g3_i4: KAF9417947.1 hypothetical protein HW555_005092 [Spodoptera exigua] ; TRINITY_GG_1933_c0_g3_i6: CAB3232159.1 unnamed protein product [Arctia plantaginis] ; TRINITY_GG_1933_c0_g3_i8: CAB3513257.1 unnamed protein product [Spodoptera littoralis]
TRINITY_GG_19411_c1_g1			-2.80008	0.00125642					4.64	1.48	6.47	0.91	2.26	0.97	10.52	12.34	11.72	14.34	13.86	11.22	16.21	12.46	14.58	11.79	13.05	15.25	TRINITY_GG_19411_c1_g1_i1: XP_026732160.1 NADP-dependent malic enzyme-like isoform X1 [Trichoplusia ni] ; TRINITY_GG_19411_c1_g1_i4: XP_022826334.1 NADP-dependent malic enzyme [Spodoptera litura] ; TRINITY_GG_19411_c1_g1_i5: XP_026732161.1 NADP-dependent malic enzyme-like isoform X2 [Trichoplusia ni] ; TRINITY_GG_19411_c1_g1_i7: XP_026732161.1 NADP-dependent malic enzyme-like isoform X2 [Trichopl…
TRINITY_GG_19450_c0_g2	25.1494	0.0003064	24.465	0.000150131			-21.5187	0.00136842	0	0	11.89	3.1	1.71	0.03	0.23	0	0	0	10.27	7.21	0	0	0	4.39	0	0	TRINITY_GG_19450_c0_g2_i1: XP_021196244.2 ran-binding protein 3 isoform X1 [Helicoverpa armigera] ; TRINITY_GG_19450_c0_g2_i2: XP_035428795.2 ran-binding protein 3 [Spodoptera frugiperda] ; TRINITY_GG_19450_c0_g2_i3: XP_021196244.2 ran-binding protein 3 isoform X1 [Helicoverpa armigera]
TRINITY_GG_19466_c0_g2			-2.39018	0.0274918					3.15	4.59	0.85	1.68	1.52	1.08	5.74	6.69	9.23	12.96	5.7	5.74	13.53	11.01	12.66	13.05	15.18	12.94	TRINITY_GG_19466_c0_g2_i10: CAD0204543.1 unnamed protein product [Chrysodeixis includens] ; TRINITY_GG_19466_c0_g2_i12: KAJ8713105.1 hypothetical protein PYW08_008409 [Mythimna loreyi] ; TRINITY_GG_19466_c0_g2_i15: CAB3219882.1 unnamed protein product [Arctia plantaginis] ; TRINITY_GG_19466_c0_g2_i3: CAD0204543.1 unnamed protein product [Chrysodeixis includens] ; TRINITY_GG_19466_c0_g2_i7: CAB321…
TRINITY_GG_19542_c0_g2							2.04768	0.0463125	434.03	345.14	576.08	394.82	578.2	350.85	154.6	79.67	138.04	143.34	111.63	106.73	140.69	153.52	130.22	30.72	28.35	45.41	TRINITY_GG_19542_c0_g2_i1: WJN23032.1 chitin deacetylase 5a [Antheraea pernyi] ; TRINITY_GG_19542_c0_g2_i3: WJN23033.1 chitin deacetylase 5b [Antheraea pernyi] ; TRINITY_GG_19542_c0_g2_i4: WJN23033.1 chitin deacetylase 5b [Antheraea pernyi]
TRINITY_GG_19542_c0_g7			2.48591	0.00471341					20.54	24.65	34.94	41.27	39.52	34.06	10.69	4.33	9.24	6.92	5.43	7.33	6.93	8.05	7.46	4.39	2.07	2.05	TRINITY_GG_19542_c0_g7_i1: XP_013186691.1 chitin deacetylase 8 [Amyelois transitella]
TRINITY_GG_19545_c4_g4			-4.38789	0.0157008					53.38	17.52	28.67	3.29	0.08	0	6.48	61.92	19.69	81.57	42.4	42.71	70.99	16.11	79.41	79.45	107.81	94.06
TRINITY_GG_19566_c0_g12							2.60495	0.00718868	2.42	0.9	0.52	0.49	1.41	0.74	0.54	0.5	0.85	28.99	13.49	9.95	53.93	50.42	36.31	8.73	9.61	5.1	TRINITY_GG_19566_c0_g12_i1: CAB3247818.1 unnamed protein product [Arctia plantaginis] ; TRINITY_GG_19566_c0_g12_i2: XP_022830340.1 beta-1,3-glucan-binding protein-like [Spodoptera litura] ; TRINITY_GG_19566_c0_g12_i3: CAB3247818.1 unnamed protein product [Arctia plantaginis]
TRINITY_GG_19570_c27_g11			-2.57416	0.0473968					1.56	1.17	0.98	0.3	0.71	0.1	2.32	2.47	3.15	1.86	2.52	1.85	2.33	2.31	2.59	3.46	4.3	3.3	TRINITY_GG_19570_c27_g11_i1: CAB3231209.1 unnamed protein product [Arctia plantaginis] ; TRINITY_GG_19570_c27_g11_i2: CAB3231209.1 unnamed protein product [Arctia plantaginis]
TRINITY_GG_19570_c5_g1			-2.43148	3.06489e-06					17.59	10.73	13.14	5.15	12.15	7	47.66	46.9	53.08	19.33	14.99	11.07	13.07	12.88	17.42	44.08	42.85	42.14	TRINITY_GG_19570_c5_g1_i2: KAJ8729558.1 hypothetical protein PYW08_001139 [Mythimna loreyi] ; TRINITY_GG_19570_c5_g1_i3: KAJ8729558.1 hypothetical protein PYW08_001139 [Mythimna loreyi]
TRINITY_GG_19577_c8_g2			-2.53842	0.000421486					7.23	4.2	2.61	0.8	1.46	1.69	6.11	9.57	11.25	16.79	11.21	12.5	18.91	16.75	20.25	17.39	19.7	19.87	TRINITY_GG_19577_c8_g2_i1: XP_021182831.1 abhydrolase domain-containing protein 2 [Helicoverpa armigera] ; TRINITY_GG_19577_c8_g2_i2: XP_021182831.1 abhydrolase domain-containing protein 2 [Helicoverpa armigera] ; TRINITY_GG_19577_c8_g2_i3: XP_030041188.1 abhydrolase domain-containing protein 2 [Manduca sexta]
TRINITY_GG_19585_c14_g1			2.30742	0.0305973					101.28	129.84	155.72	231.67	158.72	270.89	49.57	44.37	59.73	131.38	179.52	185.74	154.19	137.89	153.54	125.42	76.97	91.76	TRINITY_GG_19585_c14_g1_i1: XP_026735427.1 ribosome biogenesis protein NOP53 [Trichoplusia ni] ; TRINITY_GG_19585_c14_g1_i10: XP_047034853.1 ribosome biogenesis protein NOP53 [Helicoverpa zea] ; TRINITY_GG_19585_c14_g1_i11: XP_049693474.1 ribosome biogenesis protein NOP53 [Helicoverpa armigera] ; TRINITY_GG_19585_c14_g1_i14: PZC75412.1 hypothetical protein B5X24_HaOG206081 [Helicoverpa armigera] …
TRINITY_GG_19606_c0_g2			2.05731	0.001452					147.35	147.09	101.55	222.85	199.13	314.11	61.24	63.41	87.69	387.28	336.02	325.79	506.53	416.07	416.97	333.6	262.78	279.48	TRINITY_GG_19606_c0_g2_i10: CAH2071305.1 unnamed protein product, partial [Iphiclides podalirius] ; TRINITY_GG_19606_c0_g2_i13: KOB76482.1 S-adenosylmethionine synthase [Operophtera brumata] ; TRINITY_GG_19606_c0_g2_i2: KOB76482.1 S-adenosylmethionine synthase [Operophtera brumata] ; TRINITY_GG_19606_c0_g2_i4: CAF4812477.1 unnamed protein product [Pieris macdunnoughi] ; TRINITY_GG_19606_c0_g2_i5:…
TRINITY_GG_19625_c0_g4			3.3469	4.18492e-07					11.91	5.19	20.64	15.34	17.93	30.69	2.36	2.46	1.46	4.28	4.61	5.75	7.97	4.91	4.99	1.68	1.7	2.72
TRINITY_GG_19737_c0_g1			-3.05503	0.0255905					3.37	1.47	0	0.49	1.33	0.6	6.61	6.51	12.46	8.07	2.82	3.67	10.57	5.49	6.79	8.21	7.52	5.61	TRINITY_GG_19737_c0_g1_i1: CAB3243711.1 unnamed protein product [Arctia plantaginis] ; TRINITY_GG_19737_c0_g1_i2: CAB3243709.1 unnamed protein product [Arctia plantaginis] ; TRINITY_GG_19737_c0_g1_i3: CAB3243709.1 unnamed protein product [Arctia plantaginis]
TRINITY_GG_19757_c0_g1	-4.18821	1.20103e-05	-5.76193	2.40669e-15					0.19	0.34	0.59	0.2	0.2	0.06	15.05	7.18	9.34	13.32	33.29	16.5	11.06	7.55	16.73	31.83	22.12	19.4	TRINITY_GG_19757_c0_g1_i1: CAB3244952.1 unnamed protein product [Arctia plantaginis] ; TRINITY_GG_19757_c0_g1_i2: CAB3244952.1 unnamed protein product [Arctia plantaginis] ; TRINITY_GG_19757_c0_g1_i4: CAB3244952.1 unnamed protein product [Arctia plantaginis] ; TRINITY_GG_19757_c0_g1_i7: CAB3244952.1 unnamed protein product [Arctia plantaginis] ; TRINITY_GG_19757_c0_g1_i8: CAB3244952.1 unnamed pro…
TRINITY_GG_19763_c0_g2			-2.05123	0.00103126					3.88	3.32	2.64	1.12	2.32	1.73	6.85	8.08	9.08	35.48	22.26	19.23	41.2	33.67	29.54	33.03	36.05	32.25	TRINITY_GG_19763_c0_g2_i2: CAB3232656.1 unnamed protein product [Arctia plantaginis] ; TRINITY_GG_19763_c0_g2_i3: CAB3232656.1 unnamed protein product [Arctia plantaginis] ; TRINITY_GG_19763_c0_g2_i4: CAB3232656.1 unnamed protein product [Arctia plantaginis] ; TRINITY_GG_19763_c0_g2_i5: CAB3232656.1 unnamed protein product [Arctia plantaginis] ; TRINITY_GG_19763_c0_g2_i6: CAB3232656.1 unnamed pro…
TRINITY_GG_19776_c0_g2			-3.09933	5.08382e-05					3.87	1.67	2.31	0.72	2.04	0.83	6.86	10.36	17.47	5.84	2.74	3.15	5.72	5.15	4.25	9.46	15.67	10.79	TRINITY_GG_19776_c0_g2_i1: CAB3227551.1 unnamed protein product [Arctia plantaginis] ; TRINITY_GG_19776_c0_g2_i2: CAB3227551.1 unnamed protein product [Arctia plantaginis]
TRINITY_GG_1978_c0_g2			2.65019	0.00548752					4.4	6.7	3.84	7.59	3.32	4.97	1.19	0.77	1.21	6.27	7.89	5.5	10.01	8.26	8.52	3.76	4.85	1.69	TRINITY_GG_1978_c0_g2_i1: CAB3236589.1 unnamed protein product [Arctia plantaginis] ; TRINITY_GG_1978_c0_g2_i2: CAB3236589.1 unnamed protein product [Arctia plantaginis]
TRINITY_GG_1978_c28_g1			7.13039	0.0114745					0.91	1.29	0.3	1.11	0.56	3.12	0	0.03	0	0.04	0.14	0	0	0.13	0.13	0	0	0
TRINITY_GG_1983_c0_g10			2.48693	0.0357329					73.48	28.19	89.61	72.28	74.98	162.66	22.71	23.74	21.8	39.15	35.15	49.59	54.97	44.71	30.5	26.47	41.8	26.2	TRINITY_GG_1983_c0_g10_i1: CAH0600265.1 unnamed protein product [Chrysodeixis includens] ; TRINITY_GG_1983_c0_g10_i3: CAH0600265.1 unnamed protein product [Chrysodeixis includens]
TRINITY_GG_1983_c0_g6			-5.39441	0.049181					0	0	0	0.01	0.01	0	0.19	0.32	0.36	0.45	0.38	0.16	0.85	0.3	0.57	0.57	0.98	0.8
TRINITY_GG_1983_c0_g7	-2.11969	0.0254587	-2.54607	2.36904e-06					9.31	6.01	6.55	3.81	6.61	3.44	26.81	34.41	34.1	11.2	9.88	8.18	8.48	8.41	9.54	22.31	29.65	21.63	TRINITY_GG_1983_c0_g7_i1: XP_037300298.1 LOW QUALITY PROTEIN: transcription factor E2F2 [Manduca sexta]
TRINITY_GG_1983_c5_g1			-3.21525	9.9937e-05					0.63	0.48	0.37	0.17	0.26	0.22	2.83	2.16	4.38	5.34	1.78	2.15	6.91	3.62	7.09	7.53	8.62	7.26	TRINITY_GG_1983_c5_g1_i1: CAB3220991.1 unnamed protein product [Arctia plantaginis] ; TRINITY_GG_1983_c5_g1_i12: CAB3220991.1 unnamed protein product [Arctia plantaginis] ; TRINITY_GG_1983_c5_g1_i13: CAB3220991.1 unnamed protein product [Arctia plantaginis] ; TRINITY_GG_1983_c5_g1_i14: CAG9576112.1 unnamed protein product [Danaus chrysippus] ; TRINITY_GG_1983_c5_g1_i15: CAB3220991.1 unnamed prote…
TRINITY_GG_19842_c0_g1			3.72625	9.14013e-05					0.69	1.47	1.08	2.52	1.43	3.23	0.37	0.17	0.14	0.16	0.17	0.21	0.32	0.36	0.27	0.06	0.04	0.18	TRINITY_GG_19842_c0_g1_i10: AAC72920.1 putative gag-related protein [Lymantria dispar] ; TRINITY_GG_19842_c0_g1_i6: AAC72920.1 putative gag-related protein [Lymantria dispar]
TRINITY_GG_1987_c0_g9							-6.03478	0.00137054	0.05	0.06	0.25	0.03	0.18	0	0.26	0.32	0.64	0.64	0.58	5.87	0.15	0.46	0.52	40.63	40.9	6.59	TRINITY_GG_1987_c0_g9_i1: CAB3245369.1 unnamed protein product [Arctia plantaginis]
TRINITY_GG_1987_c44_g2			6.38655	0.0440861					0.06	0.11	0	0.32	0.45	0	0	0	0	1.23	0.81	1.43	0.51	0.83	0.6	0.49	0.57	0.5
TRINITY_GG_19888_c1_g1			-2.75868	0.0307052					0.5	0.26	0.74	0.15	0.24	0.05	1.19	0.93	1.6	2.84	2.07	4.07	2.49	1.04	2.39	3.6	3.02	3.85	TRINITY_GG_19888_c1_g1_i1: KAJ8713017.1 hypothetical protein PYW08_008321 [Mythimna loreyi] ; TRINITY_GG_19888_c1_g1_i3: KAJ8713017.1 hypothetical protein PYW08_008321 [Mythimna loreyi]
TRINITY_GG_1990_c19_g4			-3.77266	3.36865e-11					0.24	0.25	0.48	0.07	0.12	0.14	1.06	1.56	2.2	1.63	2.58	2.41	1.33	1.21	1.83	2.85	1.54	1.69	TRINITY_GG_1990_c19_g4_i1: CAB3236263.1 unnamed protein product [Arctia plantaginis]
TRINITY_GG_1990_c28_g1	22.6125	0.0456646	23.1626	0.00794778	22.1733	0.00889243	23.5539	0.00282477	5.62	4.08	5.06	10.43	6.83	8.38	4.43	4.43	4.36	2.82	4.8	5.63	6.65	6.77	4.48	3.71	4.13	6.09	TRINITY_GG_1990_c28_g1_i1: XP_044737633.1 uncharacterized protein LOC123299331 [Chrysoperla carnea]
TRINITY_GG_1990_c43_g1			-3.03667	0.0145446					1.28	1.42	0.58	0.34	0.7	0.61	8.59	4.63	7.3	0.32	1	0.62	0.62	0.15	0.37	2.25	1.82	1.16
TRINITY_GG_1990_c5_g1							2.81748	0.000985321	50.47	34.56	20.94	20.87	65.57	37.21	19.28	13.29	20.36	47.26	21.39	23.32	67.09	64.31	33.86	12.99	8.81	8.43	TRINITY_GG_1990_c5_g1_i10: XP_045506139.1 solute carrier family 22 member 3-like [Colias croceus] ; TRINITY_GG_1990_c5_g1_i14: CAB3245468.1 unnamed protein product [Arctia plantaginis] ; TRINITY_GG_1990_c5_g1_i2: CAB3245468.1 unnamed protein product [Arctia plantaginis] ; TRINITY_GG_1990_c5_g1_i4: CAB3224762.1 unnamed protein product [Arctia plantaginis] ; TRINITY_GG_1990_c5_g1_i5: XP_026764181.2…
TRINITY_GG_1990_c7_g1	2.49262	0.0070546	3.51953	1.07256e-11					16.05	8.23	20.4	17.89	23.46	34.37	1.61	2.57	3.48	8.68	6.49	6.95	17.28	12.24	18.54	5.57	4.56	4.54	TRINITY_GG_1990_c7_g1_i1: CAB3221082.1 unnamed protein product [Arctia plantaginis] ; TRINITY_GG_1990_c7_g1_i12: XP_049698537.1 exonuclease 3'-5' domain-containing protein 2 [Helicoverpa armigera] ; TRINITY_GG_1990_c7_g1_i13: CAB3221082.1 unnamed protein product [Arctia plantaginis] ; TRINITY_GG_1990_c7_g1_i15: XP_049698537.1 exonuclease 3'-5' domain-containing protein 2 [Helicoverpa armigera] ; …
TRINITY_GG_19946_c0_g2	5.44602	1.1025e-13	3.8176	4.37178e-05	5.31352	3.81914e-13	3.29709	0.00245311	837.24	899.92	3021.41	413.06	668.45	378.25	64.45	26.08	34.04	258.58	486.2	826.08	75.56	170.1	209.32	23.87	15.25	14.57	TRINITY_GG_19946_c0_g2_i1: CAB3222147.1 unnamed protein product [Arctia plantaginis] ; TRINITY_GG_19946_c0_g2_i3: CAB3245723.1 unnamed protein product [Arctia plantaginis] ; TRINITY_GG_19946_c0_g2_i4: KAI8442065.1 hypothetical protein MSG28_005704 [Choristoneura fumiferana] ; TRINITY_GG_19946_c0_g2_i7: CAB3222147.1 unnamed protein product [Arctia plantaginis]
TRINITY_GG_19952_c0_g2							-3.31469	0.0454212	0	0	0.11	0	0	0	0	0.14	0.39	2.52	1.32	3.41	3.27	2.62	1.18	20.54	42.2	4.65	TRINITY_GG_19952_c0_g2_i1: PZC84434.1 hypothetical protein B5X24_HaOG205008 [Helicoverpa armigera]
TRINITY_GG_19953_c1_g1			-4.10051	0.00355409					0.05	0.01	0	0.02	0.01	0	0.09	0.08	0.68	4.06	2.43	2.35	4.57	2.76	4.44	4.77	5.04	4.63	TRINITY_GG_19953_c1_g1_i1: CAB3224549.1 unnamed protein product [Arctia plantaginis]
TRINITY_GG_20145_c2_g1			-3.42451	0.00145133					0.29	0.07	0.02	0.02	0.04	0.05	0.22	0.33	0.59	0.98	1.07	0.74	1.02	0.93	1	0.91	1.41	0.96	TRINITY_GG_20145_c2_g1_i1: XP_035448287.1 uncharacterized protein LOC118274717 [Spodoptera frugiperda]
TRINITY_GG_20145_c2_g5			-3.28139	0.000649502					0.3	0.2	0.17	0.09	0.15	0	0.41	1.16	1.67	6.58	6.63	5.85	5.4	6.48	5.67	5.44	6.7	6.09	TRINITY_GG_20145_c2_g5_i1: CAB3222239.1 unnamed protein product [Arctia plantaginis]
TRINITY_GG_20155_c10_g1			4.13796	4.87764e-07					2.33	0.67	1.71	3.39	4.91	11.89	0.34	0.44	0.88	3.26	8.89	2.7	15.42	4.82	6.61	4.98	3.77	3.31	TRINITY_GG_20155_c10_g1_i1: CAB3260029.1 unnamed protein product [Arctia plantaginis] ; TRINITY_GG_20155_c10_g1_i16: CAD0203047.1 unnamed protein product [Chrysodeixis includens] ; TRINITY_GG_20155_c10_g1_i19: CAB3251197.1 unnamed protein product [Arctia plantaginis] ; TRINITY_GG_20155_c10_g1_i20: CAB3260029.1 unnamed protein product [Arctia plantaginis] ; TRINITY_GG_20155_c10_g1_i26: CAB3251197.…
TRINITY_GG_20155_c3_g5			-2.86316	0.0253465					0.56	0.19	0.1	0.01	0.12	0.07	0.54	0.45	0.78	2.95	3.62	3.18	5.13	4.16	3.67	2.54	3.68	3.47	TRINITY_GG_20155_c3_g5_i1: XP_026743706.1 probable beta-hexosaminidase fdl [Trichoplusia ni]
TRINITY_GG_20155_c63_g1	-2.72174	0.0280745			-2.98372	0.000520553	-3.28924	1.32398e-05	177.25	133.5	79.49	230.05	202.81	93.43	833.37	1237.14	637.04	29.88	21.55	14.8	20.15	18.97	21.7	150.39	336.04	257.75
TRINITY_GG_20201_c0_g4			-3.16078	0.00979462					0.16	0.13	0.24	0.06	0.1	0.21	0.64	0.78	1.04	2.67	6.07	3.53	1.77	1.53	2.41	6.37	4.42	4.25	TRINITY_GG_20201_c0_g4_i1: CAB3220277.1 unnamed protein product [Arctia plantaginis]
TRINITY_GG_20201_c0_g5			-2.0713	0.00903837					0.29	0.22	0.08	0.16	0.17	0.18	0.7	0.84	1.27	3.06	2.73	2.7	3.6	3.48	3.68	3.19	3.91	3.27	TRINITY_GG_20201_c0_g5_i1: XP_026733968.1 serine/threonine-protein kinase SMG1 [Trichoplusia ni]
TRINITY_GG_20201_c1_g1			-3.70753	0.028073					0.13	0.18	0.13	0.01	0.05	0	0.33	0.81	1.04	1.94	0.73	0.36	1.78	1.89	2.64	0.84	2.11	1.08	TRINITY_GG_20201_c1_g1_i2: KAJ8715868.1 hypothetical protein PYW08_013153 [Mythimna loreyi] ; TRINITY_GG_20201_c1_g1_i5: KAJ8715868.1 hypothetical protein PYW08_013153 [Mythimna loreyi]
TRINITY_GG_20216_c0_g5			-2.87546	0.000152988					0.65	0.84	0.25	0.22	0.14	0.32	0.99	1.52	1.81	5.9	4.85	6.28	6.27	5.55	6.74	9.29	10.71	7.55	TRINITY_GG_20216_c0_g5_i1: CAB3220620.1 unnamed protein product [Arctia plantaginis]
TRINITY_GG_20216_c170_g1					4.07594	0.0028795			13.52	16.31	14.56	2.65	0.55	0	12.27	4.85	11.18	25.48	59.35	32.95	5.89	3.23	5.23	2.92	0	0
TRINITY_GG_2021_c0_g1	2.22236	1.09661e-06	1.93921	0.000504915					122.5	83.23	78.39	59.57	80.33	73.26	18.9	21.57	22.6	63.1	45.45	46.2	50.03	58.12	40.52	35.7	44.49	38.47	TRINITY_GG_2021_c0_g1_i2: KAJ8710378.1 hypothetical protein PYW07_009744 [Mythimna separata] ; TRINITY_GG_2021_c0_g1_i5: CAB3229353.1 unnamed protein product [Arctia plantaginis]
TRINITY_GG_2021_c1_g2			-3.19592	1.62247e-06					0.69	0.22	0.14	0.22	0.25	0.1	1.66	2.09	3.59	6.82	3.41	3.65	6.27	5.76	7.28	5.31	6.88	5.29	TRINITY_GG_2021_c1_g2_i1: CAH0696448.1 unnamed protein product [Spodoptera exigua] ; TRINITY_GG_2021_c1_g2_i2: CAH0696448.1 unnamed protein product [Spodoptera exigua]
TRINITY_GG_20236_c0_g1			-2.4209	4.1611e-07					9.85	8.14	6.64	3.4	5.31	2.83	25.82	30.05	32.09	23.2	10.23	9.87	26.37	18.97	20.3	27	36.51	24.85	TRINITY_GG_20236_c0_g1_i1: CAB3225483.1 unnamed protein product [Arctia plantaginis] ; TRINITY_GG_20236_c0_g1_i12: CAB3225483.1 unnamed protein product [Arctia plantaginis] ; TRINITY_GG_20236_c0_g1_i13: CAB3225483.1 unnamed protein product [Arctia plantaginis] ; TRINITY_GG_20236_c0_g1_i2: CAB3225483.1 unnamed protein product [Arctia plantaginis] ; TRINITY_GG_20236_c0_g1_i5: CAB3225483.1 unnamed p…
TRINITY_GG_20264_c0_g6			-2.98588	0.0290565					0.39	0.46	0.15	0.11	0.11	0.16	0.91	1.43	1.39	1.98	2.02	1.71	2.02	1.68	1.7	2.07	2.7	3.19	TRINITY_GG_20264_c0_g6_i1: CAB3225296.1 unnamed protein product [Arctia plantaginis]
TRINITY_GG_20270_c0_g2	9.576	0.00139982	9.80986	0.000162491					2.61	3.27	6.32	3.42	3.12	5.75	0.71	0.01	0.1	0	0	0.74	0	0	1.43	0	0	0	TRINITY_GG_20270_c0_g2_i1: GBP14338.1 hypothetical protein EVAR_92338_1 [Eumeta japonica]
TRINITY_GG_20295_c116_g6	2.89288	0.0341385	4.23751	4.96072e-10					9.23	5.1	9.15	15.38	9.9	20.59	1.16	1.08	0.81	6.85	4.46	3.59	16.55	7.64	7.16	4.06	9.17	4.37
TRINITY_GG_20295_c1_g3			-3.05544	1.70161e-06					0.17	0.23	0.05	0.1	0.08	0.07	0.58	0.82	1.23	2.27	1.56	1.59	2.46	2.13	2.66	2.58	3.15	2.56	TRINITY_GG_20295_c1_g3_i2: XP_049705392.1 rho GTPase-activating protein 190 isoform X2 [Helicoverpa armigera]
TRINITY_GG_20295_c1_g7			-4.4646	6.33469e-10					0.41	0.21	0.3	0.06	0.11	0.1	0.63	2.56	2.98	6.96	7.22	5.6	7.41	5.49	8.87	7.97	7.79	8.27	TRINITY_GG_20295_c1_g7_i1: CAB3233096.1 unnamed protein product [Arctia plantaginis]
TRINITY_GG_20295_c26_g4							6.19963	0.000280236	0.19	1.23	2.42	1.37	1.59	9.1	0	0.16	0.07	9.27	8.14	20.31	30.6	9.57	32.2	0	0	0
TRINITY_GG_20295_c283_g1	8.58826	0.00135732	9.43316	1.68023e-05	4.94792	0.0159025	7.60072	3.16865e-08	3.7	7.88	3.04	4.55	2.85	19.31	0	0	0	28.41	1.73	9.73	125.01	67.84	114.72	0.23	0.73	0.82	TRINITY_GG_20295_c283_g1_i1: WGJ79130.1 lebocin [Hyphantria cunea]
TRINITY_GG_20295_c5_g3			3.06783	2.27243e-05					13.55	7.18	6.8	10.53	11.75	16.97	1.21	1.72	1.99	16.16	13.93	13.19	48.24	17.23	33.38	24.46	18.26	12.31	TRINITY_GG_20295_c5_g3_i1: CAB3233062.1 unnamed protein product [Arctia plantaginis]
TRINITY_GG_20295_c8_g1			10.344	0.00103414	8.40933	0.00684471	9.58465	0.000391776	0	6.86	2.77	0.64	4.08	56.81	0	0	0	24.52	1.88	76.19	114.67	52.1	160.78	0.1	0	0.36	TRINITY_GG_20295_c8_g1_i1: CAB3233104.1 unnamed protein product [Arctia plantaginis]
TRINITY_GG_20295_c8_g2							8.74559	0.0414613	0	0.87	0.82	0.25	0.21	15.6	0	0	0	6.62	0	7.83	17.26	5.75	36.01	0	0.34	0	TRINITY_GG_20295_c8_g2_i1: CAB3233104.1 unnamed protein product [Arctia plantaginis]
TRINITY_GG_20296_c0_g4	2.39156	0.0476469	3.19626	7.24667e-08					46.28	42.97	32.34	63.45	61.61	76.32	6.22	8.95	9.74	41.91	17.6	17.08	104.21	41.44	63.86	51.55	66.36	28	TRINITY_GG_20296_c0_g4_i1: CAB3233044.1 unnamed protein product [Arctia plantaginis]
TRINITY_GG_20300_c2_g3			2.6859	0.00224211					23.27	11.07	14.57	17.56	29.64	54.82	4.52	5.67	8.02	9.49	10.47	8.82	29.9	11.81	12.78	16.64	15.7	18.52	TRINITY_GG_20300_c2_g3_i1: CAB3235222.1 unnamed protein product [Arctia plantaginis] ; TRINITY_GG_20300_c2_g3_i2: CAB3235222.1 unnamed protein product [Arctia plantaginis]
TRINITY_GG_20455_c0_g1			-2.21037	0.00150227					11.53	7.57	3.97	2.8	4.5	3.06	19.06	21.11	22.78	8.85	5.92	4.81	7.08	7.38	8.9	10.24	13.19	8.9	TRINITY_GG_20455_c0_g1_i10: KAG6445147.1 hypothetical protein O3G_MSEX003744 [Manduca sexta] ; TRINITY_GG_20455_c0_g1_i21: CAB3234127.1 unnamed protein product [Arctia plantaginis] ; TRINITY_GG_20455_c0_g1_i4: CAB3234126.1 unnamed protein product [Arctia plantaginis] ; TRINITY_GG_20455_c0_g1_i6: CAB3234126.1 unnamed protein product [Arctia plantaginis] ; TRINITY_GG_20455_c0_g1_i8: KAG6445145.1 hy…
TRINITY_GG_20504_c0_g1			-6.35749	0.0113154					13.08	7.8	7.56	0	0	0	17.46	24.64	28.98	35.14	38.82	12.22	30.95	3.01	14.46	78.43	69.15	71.01	TRINITY_GG_20504_c0_g1_i1: PZC86472.1 hypothetical protein B5X24_HaOG209191 [Helicoverpa armigera]
TRINITY_GG_20525_c0_g2			-2.89645	3.47795e-05					2.27	1.76	0.78	0.54	0.67	0.3	3	4.73	5.53	9.52	8.97	6.73	10.68	10.38	8.47	8.43	9.66	6.98	TRINITY_GG_20525_c0_g2_i1: CAB3244963.1 unnamed protein product [Arctia plantaginis] ; TRINITY_GG_20525_c0_g2_i2: CAB3244963.1 unnamed protein product [Arctia plantaginis] ; TRINITY_GG_20525_c0_g2_i3: CAB3244963.1 unnamed protein product [Arctia plantaginis] ; TRINITY_GG_20525_c0_g2_i4: CAB3244963.1 unnamed protein product [Arctia plantaginis] ; TRINITY_GG_20525_c0_g2_i5: CAB3244963.1 unnamed pro…
TRINITY_GG_2056_c1_g1					-2.37526	0.0004822	-2.50678	4.90161e-05	56.65	41.53	57.29	43.49	64.86	29.81	201.81	163.88	186.71	20.02	10.81	8.88	11.8	11.03	15.22	92.41	81.34	85.69	TRINITY_GG_2056_c1_g1_i1: PZC86899.1 hypothetical protein B5X24_HaOG201758 [Helicoverpa armigera] ; TRINITY_GG_2056_c1_g1_i10: KAJ0183063.1 hypothetical protein K1T71_001039 [Dendrolimus kikuchii] ; TRINITY_GG_2056_c1_g1_i5: KAJ0183063.1 hypothetical protein K1T71_001039 [Dendrolimus kikuchii] ; TRINITY_GG_2056_c1_g1_i6: CAB3254244.1 unnamed protein product [Arctia plantaginis] ; TRINITY_GG_2056_…
TRINITY_GG_20600_c7_g1			-3.43962	0.00240893					15.09	12.17	32.66	2.62	4.32	0	23.25	35.72	71.29	94.25	136.27	137.16	75.12	48.17	96.09	222.85	99.34	142.93	TRINITY_GG_20600_c7_g1_i1: CAB3233885.1 unnamed protein product [Arctia plantaginis]
TRINITY_GG_2063_c216_g1			-2.92756	0.000193616					4.14	2.77	2.25	1.23	1.49	0.33	7.32	10.42	12.46	11.34	8	7.91	8.87	12.78	8.4	16.32	24.35	19.44	TRINITY_GG_2063_c216_g1_i1: KAG7295793.1 hypothetical protein JYU34_020848 [Plutella xylostella]
TRINITY_GG_2064_c103_g1			-4.29789	0.0146149					2.11	0	0	0.41	0	0	4.93	7.06	6.45	0	0	0	0	0	0	1.83	1.81	3.28
TRINITY_GG_20661_c0_g2			-2.20226	0.00106638					1.71	1.52	1.08	0.76	1.41	0.61	4.66	6.14	7.35	6.16	4.05	3.24	6.81	5.34	6.14	6.78	9.19	6.61	TRINITY_GG_20661_c0_g2_i15: CAH0587985.1 unnamed protein product [Chrysodeixis includens] ; TRINITY_GG_20661_c0_g2_i20: CAB3253665.1 unnamed protein product [Arctia plantaginis] ; TRINITY_GG_20661_c0_g2_i23: CAB3253665.1 unnamed protein product [Arctia plantaginis] ; TRINITY_GG_20661_c0_g2_i3: CAH0587985.1 unnamed protein product [Chrysodeixis includens] ; TRINITY_GG_20661_c0_g2_i5: XP_047029487.…
TRINITY_GG_20728_c2_g1			-4.55588	4.87764e-07					0.26	0.16	0.89	0.07	0.2	0	2.14	2.27	3.77	5.15	4.45	2.53	7.26	6.72	5.39	8.5	7.49	4.49	TRINITY_GG_20728_c2_g1_i1: CAB3222772.1 unnamed protein product [Arctia plantaginis] ; TRINITY_GG_20728_c2_g1_i2: CAB3222772.1 unnamed protein product [Arctia plantaginis]
TRINITY_GG_20740_c0_g1			4.27151	1.10895e-14					5.02	4.01	10.47	7.57	17.93	26.67	1.11	0.93	1.41	4.87	7.76	6.64	9.38	8.52	10.66	3.19	2.6	3.74	TRINITY_GG_20740_c0_g1_i1: CAB3220428.1 unnamed protein product [Arctia plantaginis] ; TRINITY_GG_20740_c0_g1_i18: CAB3246218.1 unnamed protein product [Arctia plantaginis] ; TRINITY_GG_20740_c0_g1_i2: CAB3220428.1 unnamed protein product [Arctia plantaginis] ; TRINITY_GG_20740_c0_g1_i20: CAB3220428.1 unnamed protein product [Arctia plantaginis] ; TRINITY_GG_20740_c0_g1_i22: CAB3246218.1 unnamed …
TRINITY_GG_20774_c0_g2			-21.5377	1.24642e-10					1.43	2.41	0.48	0	0.85	0.04	4.97	6.87	9.67	11.89	1.85	3.28	11.38	10.78	14.54	10.2	10.92	7.43	TRINITY_GG_20774_c0_g2_i1: XP_030022252.1 acyl-CoA-binding domain-containing protein 5 isoform X1 [Manduca sexta]
TRINITY_GG_20792_c0_g6			-1.89577	0.0325776					19.77	23.96	16.91	14.07	17.24	9.3	52.53	58.25	62.2	15.37	11.76	11.55	14.92	15.66	14.17	28.04	31.3	30.67	TRINITY_GG_20792_c0_g6_i1: CAH0626907.1 unnamed protein product [Chrysodeixis includens]
TRINITY_GG_20792_c66_g1			-4.23588	0.000463347					3.03	1.88	1.51	0.21	0.13	0	5.34	7.68	6.57	6.91	5.28	0.6	9.92	3.37	4.45	5.75	5.64	7.31	TRINITY_GG_20792_c66_g1_i1: XP_061710043.1 bifunctional 3'-phosphoadenosine 5'-phosphosulfate synthase isoform X2 [Cydia pomonella]
TRINITY_GG_20835_c0_g1			-3.35772	4.51432e-08					7.77	5.3	2.62	0.98	2.83	0.69	16.76	19.65	27.94	35.36	29.92	30.71	35.13	35.83	34.51	40.06	49.6	40.95	TRINITY_GG_20835_c0_g1_i1: CAB3246161.1 unnamed protein product [Arctia plantaginis] ; TRINITY_GG_20835_c0_g1_i2: CAB3246161.1 unnamed protein product [Arctia plantaginis] ; TRINITY_GG_20835_c0_g1_i3: CAB3246161.1 unnamed protein product [Arctia plantaginis] ; TRINITY_GG_20835_c0_g1_i4: CAB3246161.1 unnamed protein product [Arctia plantaginis]
TRINITY_GG_20857_c0_g1							-2.35465	0.0115605	0	0	0	0	0	0	0	0.1	0.05	13.08	11.08	11.65	3.75	6.15	8	33.65	39.88	26.9	TRINITY_GG_20857_c0_g1_i3: XP_026734386.1 putative fatty acyl-CoA reductase CG5065 [Trichoplusia ni] ; TRINITY_GG_20857_c0_g1_i4: CAG9136085.1 unnamed protein product [Plutella xylostella] ; TRINITY_GG_20857_c0_g1_i5: CAB3514085.1 unnamed protein product [Spodoptera littoralis] ; TRINITY_GG_20857_c0_g1_i6: CAH0602038.1 unnamed protein product [Chrysodeixis includens] ; TRINITY_GG_20857_c0_g1_i7: …
TRINITY_GG_20905_c5_g1	-2.84056	0.00678247	-3.23819	5.57449e-06					24.48	77.62	13.28	29.59	57.97	26.19	410.46	357.84	459.68	184.82	81.24	26.92	186.99	84	190	226.87	312.5	280.61	TRINITY_GG_20905_c5_g1_i1: CAH4034341.1 unnamed protein product [Pieris brassicae]
TRINITY_GG_20922_c0_g2			4.04972	7.03698e-07					14.71	18.91	14.59	17.31	138.79	42.2	3.43	2.37	5.99	177.09	129.05	147.49	377.91	332.49	339.81	61.7	62.54	51.15	TRINITY_GG_20922_c0_g2_i1: CAB3241232.1 unnamed protein product [Arctia plantaginis] ; TRINITY_GG_20922_c0_g2_i2: CAB3241232.1 unnamed protein product [Arctia plantaginis] ; TRINITY_GG_20922_c0_g2_i4: CAB3241230.1 unnamed protein product [Arctia plantaginis]
TRINITY_GG_20922_c0_g3			5.00214	2.43942e-08					5.85	1.86	2.34	4.43	67.26	15.82	0.96	0.45	1.38	39.67	32.55	46.95	44.85	67.84	90.99	18.95	12.54	18.46	TRINITY_GG_20922_c0_g3_i2: CAB3241232.1 unnamed protein product [Arctia plantaginis] ; TRINITY_GG_20922_c0_g3_i4: CAB3241232.1 unnamed protein product [Arctia plantaginis] ; TRINITY_GG_20922_c0_g3_i5: CAB3241232.1 unnamed protein product [Arctia plantaginis]
TRINITY_GG_20934_c6_g5			-3.27301	0.000162491					0.66	0.39	0.57	0.18	0.08	0.18	1.14	2.08	2.48	1.04	1.4	0.55	1.35	1.19	1.25	1.34	1.92	1.65	TRINITY_GG_20934_c6_g5_i1: XP_052749309.1 uncharacterized protein LOC113513153 isoform X3 [Galleria mellonella] ; TRINITY_GG_20934_c6_g5_i2: CAH2071429.1 unnamed protein product, partial [Iphiclides podalirius]
TRINITY_GG_20934_c6_g7			3.02051	0.006626					3.82	4.35	4.46	6.2	6.17	12.25	1.16	0.83	1.11	3.52	4.04	2.75	7.64	3.02	2.82	1.74	2.08	1.73
TRINITY_GG_21003_c25_g1					5.54091	0.00424563			8.55	0	6.31	2.67	20.65	9.4	0.56	0	1.12	22.84	43.39	134.25	54.78	81.76	39.42	1.77	0.56	4.04
TRINITY_GG_21003_c2_g4			-2.28487	0.0441191					3.78	3.4	0.71	0.61	1.22	0.85	3.59	4.99	6.38	14	6.28	6.42	12.79	12.36	13.06	5.66	8.55	4.86	TRINITY_GG_21003_c2_g4_i1: CAB3226861.1 unnamed protein product [Arctia plantaginis]
TRINITY_GG_21003_c50_g3			3.22907	4.14029e-05					128.22	45.19	99.33	80.88	172.16	246.23	20.49	13.78	30.85	1074.6	1729.17	1555.76	1960.91	2006.07	1569.26	465.72	349.04	536.79	TRINITY_GG_21003_c50_g3_i1: XP_011154956.1 omega-conotoxin-like protein 1 [Harpegnathos saltator]
TRINITY_GG_2101_c0_g4			-3.56191	2.49593e-05					0.94	0.64	1.01	0.17	0.3	0.16	2.59	3.51	3.5	0.38	0.69	0.39	0.09	0.14	0	0.35	0.08	0.59
TRINITY_GG_2101_c39_g4			2.9774	2.19592e-06					41.13	13.87	61.29	45.18	67.08	98.84	10.94	9.06	10	18.8	27.64	24.04	36.58	20.52	25.41	16.07	11.95	13.95
TRINITY_GG_21021_c9_g1					4.84332	0.0184008	5.76232	0.000379223	13.97	3.27	14.63	8.09	5.37	0	0	8.27	0	25.86	24.13	24.41	30.5	38.3	46.26	19.21	0	30.31
TRINITY_GG_21094_c1_g1			-3.57304	0.00593161					0.64	0.21	1.59	0.03	0.26	0.4	2.11	2.16	3.29	4.62	3.87	1	6.5	6.03	4.9	5.69	7.09	5.3	TRINITY_GG_21094_c1_g1_i1: XP_047029668.1 glucocorticoid-induced transcript 1 protein-like isoform X1 [Helicoverpa zea] ; TRINITY_GG_21094_c1_g1_i2: CAH0585695.1 unnamed protein product [Chrysodeixis includens] ; TRINITY_GG_21094_c1_g1_i3: XP_026734377.1 glucocorticoid-induced transcript 1 protein-like [Trichoplusia ni] ; TRINITY_GG_21094_c1_g1_i4: XP_026734377.1 glucocorticoid-induced transcript…
TRINITY_GG_2112_c5_g2			-3.89113	5.47297e-11					72.21	67.45	26.7	6.89	18.92	4.68	149.27	156.89	232.49	262.42	290.7	226.89	277.5	317.67	360.47	170.03	185.12	171.33	TRINITY_GG_2112_c5_g2_i3: XP_022824375.1 uncharacterized protein LOC111354946 [Spodoptera litura]
TRINITY_GG_21134_c0_g3	-5.49709	0.000655314	-6.68556	1.78892e-07					0.1	0.03	0.05	0.03	0.02	0	2.75	0.2	0.35	1.05	1.97	1.19	1.01	0.88	1.47	1.58	1.35	1.78	TRINITY_GG_21134_c0_g3_i1: XP_049697458.1 uncharacterized protein LOC126054779 [Helicoverpa armigera] ; TRINITY_GG_21134_c0_g3_i3: XP_049697458.1 uncharacterized protein LOC126054779 [Helicoverpa armigera]
TRINITY_GG_21158_c9_g1	2.55309	0.00120401			2.2733	0.0120866	2.19622	0.0282973	21.85	28.88	33.53	18.83	13.86	14.84	5.83	3.54	4.82	8.24	17.33	11.84	10.11	6.49	11.82	4.13	1.54	2.07	TRINITY_GG_21158_c9_g1_i3: CAB3244680.1 unnamed protein product [Arctia plantaginis] ; TRINITY_GG_21158_c9_g1_i4: CAB3244680.1 unnamed protein product [Arctia plantaginis]
TRINITY_GG_21158_c9_g2	2.76145	5.50795e-13	2.34423	2.36873e-07	2.15102	3.95056e-05			173.09	199.91	283	129.5	154.31	122.88	34.31	25.51	30.79	71.82	103.59	97.36	56.22	51.31	59.67	24.65	18.13	20.01	TRINITY_GG_21158_c9_g2_i1: CAB3244680.1 unnamed protein product [Arctia plantaginis] ; TRINITY_GG_21158_c9_g2_i2: CAB3244680.1 unnamed protein product [Arctia plantaginis] ; TRINITY_GG_21158_c9_g2_i4: CAB3244680.1 unnamed protein product [Arctia plantaginis] ; TRINITY_GG_21158_c9_g2_i5: CAB3244680.1 unnamed protein product [Arctia plantaginis]
TRINITY_GG_21163_c15_g1			4.825	3.18002e-05					0.55	0.14	0.92	1.49	1.88	2.89	0	0.12	0.11	0.1	0	0.06	0	0.13	0	0.03	0.04	0
TRINITY_GG_21225_c2_g1			2.57247	0.0123928					16.17	10.77	29.04	25.23	33.75	60.83	7.94	6.69	8.76	11.74	24.01	21.53	20.93	12.77	19.24	18.6	11.21	12.67	TRINITY_GG_21225_c2_g1_i2: KAH9631029.1 hypothetical protein HF086_015014 [Spodoptera exigua] ; TRINITY_GG_21225_c2_g1_i3: KAH9631029.1 hypothetical protein HF086_015014 [Spodoptera exigua] ; TRINITY_GG_21225_c2_g1_i4: KAH9631029.1 hypothetical protein HF086_015014 [Spodoptera exigua]
TRINITY_GG_21240_c3_g1			4.22425	0.00683487					0.61	0.28	0.48	1.92	1.58	1.69	0.2	0.05	0.08	0.11	0.19	0.56	0	0	0	0.1	0	0
TRINITY_GG_21252_c100_g1			3.3996	5.58072e-07					51.03	19.38	16.51	35.53	62.91	158.53	6.24	7.12	10.99	49.67	24.27	16.17	69.89	57.75	50.67	44.25	64.09	61.52	TRINITY_GG_21252_c100_g1_i1: KAG6464256.1 hypothetical protein O3G_MSEX014393 [Manduca sexta] ; TRINITY_GG_21252_c100_g1_i11: KAG6464256.1 hypothetical protein O3G_MSEX014393 [Manduca sexta] ; TRINITY_GG_21252_c100_g1_i14: KAG6464256.1 hypothetical protein O3G_MSEX014393 [Manduca sexta] ; TRINITY_GG_21252_c100_g1_i18: XP_026741946.1 S-adenosylmethionine decarboxylase proenzyme [Trichoplusia ni] ;…
TRINITY_GG_21252_c20_g14			2.42116	0.0212264					4.04	2.03	3.78	4.27	4.16	7.05	0.73	0.8	1.68	5.79	7.95	5.6	10.9	8.25	10.25	2.36	1.91	2.27
TRINITY_GG_21252_c219_g1			4.41749	0.0320059					0.22	0.26	0.51	0.83	0.82	0.88	0	0.04	0.03	0.11	0.08	0	0.07	0	0.09	0.03	0	0.07
TRINITY_GG_21252_c30_g5			5.2485	6.08022e-05					0.27	0.6	0.54	1.96	2.13	5.22	0.18	0.05	0.24	0.18	0	0	0.26	0.09	0	0.03	0.15	0.1
TRINITY_GG_21252_c79_g1			2.29235	0.000931284					18.89	9.86	17.23	20.14	33.47	46.49	8.81	6.54	7.47	11.86	12.02	13.23	26.72	15.8	17.52	9.71	9.38	10.66	TRINITY_GG_21252_c79_g1_i10: KAJ8714824.1 hypothetical protein PYW08_004805 [Mythimna loreyi] ; TRINITY_GG_21252_c79_g1_i11: XP_021195349.2 serine/threonine-protein kinase RIO3 [Helicoverpa armigera] ; TRINITY_GG_21252_c79_g1_i12: XP_047031990.1 uncharacterized protein LOC124638893 isoform X1 [Helicoverpa zea] ; TRINITY_GG_21252_c79_g1_i7: KAJ8714824.1 hypothetical protein PYW08_004805 [Mythimna …
TRINITY_GG_21255_c73_g1	4.08914	2.40847e-09	2.99229	0.00143659	2.65477	0.0285643			171.39	81.53	27.53	28.51	60.35	32.89	3.98	5.99	7.82	40.29	13.16	9.91	18.44	13.39	14.24	2.74	4.05	3.31	TRINITY_GG_21255_c73_g1_i1: KAJ0182807.1 hypothetical protein K1T71_002176 [Dendrolimus kikuchii] ; TRINITY_GG_21255_c73_g1_i3: KOB66887.1 Trypsin, partial [Operophtera brumata] ; TRINITY_GG_21255_c73_g1_i5: KAJ0182807.1 hypothetical protein K1T71_002176 [Dendrolimus kikuchii]
TRINITY_GG_21264_c5_g2			4.24185	0.0335127					0.53	0.51	1.31	1.32	1.67	1.99	0.6	0.57	0.29	0.27	0.07	0	0	0.21	0.39	0.34	0	0.27
TRINITY_GG_21267_c0_g2	-2.22948	0.0414548	-2.77113	1.14979e-06					1.19	1.34	1.35	0.49	1.01	0.43	3.82	5.14	8.86	11.43	16.13	14.65	13.8	12.39	14.01	16.27	15.16	14.88	TRINITY_GG_21267_c0_g2_i1: CAB3227016.1 unnamed protein product [Arctia plantaginis] ; TRINITY_GG_21267_c0_g2_i5: CAB3227016.1 unnamed protein product [Arctia plantaginis] ; TRINITY_GG_21267_c0_g2_i6: CAB3227016.1 unnamed protein product [Arctia plantaginis] ; TRINITY_GG_21267_c0_g2_i7: CAB3227016.1 unnamed protein product [Arctia plantaginis] ; TRINITY_GG_21267_c0_g2_i8: CAB3227016.1 unnamed pro…
TRINITY_GG_21289_c0_g1			4.67803	0.000225123			4.65888	9.42431e-05	15.24	39.51	8.72	20.17	25.13	65.16	1.01	2.42	2.14	415.37	127.95	547.68	1337.44	710.02	1093.03	35.46	83.4	25.09	TRINITY_GG_21289_c0_g1_i1: AID51414.1 cecropin A [Hyphantria cunea] ; TRINITY_GG_21289_c0_g1_i10: XP_022827044.1 uncharacterized protein LOC111356792 [Spodoptera litura] ; TRINITY_GG_21289_c0_g1_i17: XP_022827044.1 uncharacterized protein LOC111356792 [Spodoptera litura] ; TRINITY_GG_21289_c0_g1_i18: XP_022827044.1 uncharacterized protein LOC111356792 [Spodoptera litura] ; TRINITY_GG_21289_c0_g1_…
TRINITY_GG_21289_c0_g2							4.53661	0.000617019	2.46	0.21	2.22	0.55	1.21	0.44	0	1.71	0.62	3.49	0	3.98	29.19	3.29	14.75	3.05	2.9	1.83
TRINITY_GG_21289_c0_g3					3.86127	1.98326e-05	5.63175	6.2815e-16	1.67	3.47	0.6	1.32	3.29	3.81	0	0.54	0.39	68.33	13.23	55.3	239.89	106.07	180.07	2.81	5.28	3.84	TRINITY_GG_21289_c0_g3_i2: CAH2097769.1 unnamed protein product [Euphydryas editha] ; TRINITY_GG_21289_c0_g3_i3: CAH2097769.1 unnamed protein product [Euphydryas editha]
TRINITY_GG_21289_c2_g1							6.56926	4.32587e-05	0	0	0	0.02	0	0.08	0	0	0	0.76	0.22	0.95	9.33	4.07	6.34	0	0	0.31	TRINITY_GG_21289_c2_g1_i1: KAI8440939.1 hypothetical protein MSG28_009236 [Choristoneura fumiferana]
TRINITY_GG_21289_c2_g2	4.07414	0.00325825	4.83483	1.21797e-06	4.69647	7.78108e-09	5.67673	4.18558e-15	1.65	6.15	1.92	2.63	5.34	8.47	0	0.42	0.32	59.91	22.26	80.04	202.3	89.92	193.34	3.67	3.31	3.84
TRINITY_GG_21289_c2_g3					4.69613	1.40452e-06	5.81201	4.37429e-12	0	2.97	3.33	1.6	3.02	1.49	0	0	1.25	62.43	20.8	130.84	245.54	124.7	152.54	2.67	0	4.77
TRINITY_GG_21289_c3_g1							4.42387	0.000547222	0.6	0	0	0	0	0.47	0	0	0	4.22	0.3	5.63	22.63	15.67	13.66	0.47	2.05	0.86
TRINITY_GG_21289_c5_g2			7.08361	0.00063867	6.77836	0.00015452	6.27746	0.000772601	26.98	29.72	28.25	18.61	165.8	90.63	1.34	0	0	299.46	101.62	607.6	385.84	347.44	956.13	5.93	1.45	8.02	TRINITY_GG_21289_c5_g2_i1: KAJ0170893.1 hypothetical protein K1T71_013665 [Dendrolimus kikuchii] ; TRINITY_GG_21289_c5_g2_i2: KAF9799414.1 hypothetical protein SFRURICE_003111 [Spodoptera frugiperda]
TRINITY_GG_21289_c5_g3					3.65417	0.000842393	4.65529	5.06113e-08	0.84	4.29	0.43	0.52	3.34	3.26	0	0.1	0.09	50.62	37.13	139.67	177.22	89.09	175.05	5.09	6.84	0.39
TRINITY_GG_21289_c5_g5	5.07058	0.0191904	6.01553	4.12108e-05	4.77658	0.000541591	5.80326	5.33184e-07	4.96	10.62	6.65	10.63	5.22	25.23	0	0.61	0	58.37	56.2	210.97	198.42	133.46	156.73	1.77	5.46	4.32
TRINITY_GG_21289_c6_g1					2.94815	0.0421147	4.41153	8.76324e-08	0.84	0.98	0.29	0.75	1.01	1.85	0.66	0.53	0.59	9.52	4.87	17.72	38.53	21.57	32.03	0.46	2.33	1.48	TRINITY_GG_21289_c6_g1_i1: CAB3254559.1 unnamed protein product [Arctia plantaginis]
TRINITY_GG_21303_c12_g2			-2.24296	0.048971					13.25	11.04	8.26	2.37	9.83	5.31	25.69	24.7	34.18	34.2	20.36	26.78	36.67	26.49	35.35	52.38	42.75	39.76	TRINITY_GG_21303_c12_g2_i1: CAB3223627.1 unnamed protein product [Arctia plantaginis] ; TRINITY_GG_21303_c12_g2_i2: CAB3223627.1 unnamed protein product [Arctia plantaginis] ; TRINITY_GG_21303_c12_g2_i4: CAB3223627.1 unnamed protein product [Arctia plantaginis] ; TRINITY_GG_21303_c12_g2_i5: CAB3223627.1 unnamed protein product [Arctia plantaginis]
TRINITY_GG_21303_c1_g11			-2.27353	0.0399775					3.68	3.12	1.96	1.12	3.71	1.67	9.9	11.86	16.14	24.8	18.68	13.43	24.73	26.87	21.57	31.56	39.72	29.37	TRINITY_GG_21303_c1_g11_i1: KAJ2938175.1 hypothetical protein O0L34_g18515 [Tuta absoluta]
TRINITY_GG_21303_c1_g12			7.3639	0.00291057					5.26	9.42	4.38	13.46	6.07	7.73	0	0	0	1.07	0	0	0	0	0	0	0	0
TRINITY_GG_21303_c26_g2	5.76135	0.00914862	6.24379	0.000262384					3.48	2.38	1.22	2.46	2.54	2.93	0.17	0	0.07	0.1	1.35	0.96	0.17	0	0.52	0.05	0.16	0
TRINITY_GG_21303_c2_g3	6.05704	0.00190398	5.47662	0.00471341					2.78	0.84	1.72	1.43	0.75	1.75	0.31	0	0.02	1.35	1.15	1.29	0.3	0.83	0.41	0.18	0	0.22	TRINITY_GG_21303_c2_g3_i2: KAI5634337.1 reverse transcriptase (RNA-dependent DNA polymerase) domain-containing protein [Phthorimaea operculella]
TRINITY_GG_21303_c5_g1	3.03521	3.26682e-05			2.53274	0.00363616	2.81507	8.5726e-05	80.34	43.45	25.17	12.53	18.68	21.57	4.16	7.6	9.24	118.38	88.95	78.31	123.37	129.27	94.42	14.82	22.1	17.1	TRINITY_GG_21303_c5_g1_i10: CAB3223652.1 unnamed protein product [Arctia plantaginis] ; TRINITY_GG_21303_c5_g1_i11: XP_028172977.1 (11Z)-hexadec-11-enoyl-CoA conjugase-like [Ostrinia furnacalis] ; TRINITY_GG_21303_c5_g1_i12: XP_028172977.1 (11Z)-hexadec-11-enoyl-CoA conjugase-like [Ostrinia furnacalis] ; TRINITY_GG_21303_c5_g1_i2: XP_031770737.2 (11Z)-hexadec-11-enoyl-CoA conjugase-like isoform X…
TRINITY_GG_21303_c6_g1							-3.77672	0.0445504	0.39	0.15	1.33	0.21	0.22	0.16	0	0.19	0.51	0.43	0.42	0	0.18	0.56	1.04	3	10.9	8.73	TRINITY_GG_21303_c6_g1_i1: XP_035433488.2 acyl-CoA Delta-9 desaturase [Spodoptera frugiperda] ; TRINITY_GG_21303_c6_g1_i2: CAB3223637.1 unnamed protein product [Arctia plantaginis]
TRINITY_GG_21303_c6_g2	2.99187	0.000585449			2.40041	0.0410393	2.59079	0.00590263	98.7	87.58	30.8	19.44	34.42	39.15	7.13	10.99	12.29	92.63	42.39	54.49	75.12	87.33	62.51	8.27	17.32	17.01	TRINITY_GG_21303_c6_g2_i1: RVE49824.1 hypothetical protein evm_005554 [Chilo suppressalis] ; TRINITY_GG_21303_c6_g2_i2: ABO45231.1 reverse transcriptase [Ostrinia nubilalis] ; TRINITY_GG_21303_c6_g2_i4: RVE49824.1 hypothetical protein evm_005554 [Chilo suppressalis]
TRINITY_GG_21303_c6_g5	4.80464	4.25536e-66	3.99922	4.99989e-40	3.25915	9.19117e-22	2.90664	2.40816e-15	263.76	212.83	392.34	153.1	125.14	150.12	7.18	8.9	10.42	84.76	118.06	109.26	76.85	75.55	67.72	13.51	12.89	14.17
TRINITY_GG_21328_c2_g2							-4.53357	0.00128761	0	0.04	0	0.03	0	0	0	0	0	0.56	0.66	2.28	0.77	0.52	0.22	12.39	16.17	2.24	TRINITY_GG_21328_c2_g2_i1: XP_026724543.1 protein toll-like [Trichoplusia ni] ; TRINITY_GG_21328_c2_g2_i2: XP_026724543.1 protein toll-like [Trichoplusia ni] ; TRINITY_GG_21328_c2_g2_i4: KAG8231550.1 hypothetical protein J437_LFUL008094 [Ladona fulva] ; TRINITY_GG_21328_c2_g2_i5: XP_049695674.1 protein toll [Helicoverpa armigera] ; TRINITY_GG_21328_c2_g2_i7: XP_049695674.1 protein toll [Helicover…
TRINITY_GG_21328_c32_g1	2.46789	0.00117502			2.10941	0.0232763			591.68	420.87	899.59	273.66	461.44	310.42	152.05	113.97	123.87	214.37	194.36	204.56	139.03	162.16	132.76	61.66	44.36	60.14	TRINITY_GG_21328_c32_g1_i1: XP_049695745.1 gelsolin, cytoplasmic-like [Helicoverpa armigera] ; TRINITY_GG_21328_c32_g1_i14: XP_049695745.1 gelsolin, cytoplasmic-like [Helicoverpa armigera] ; TRINITY_GG_21328_c32_g1_i17: XP_049695745.1 gelsolin, cytoplasmic-like [Helicoverpa armigera] ; TRINITY_GG_21328_c32_g1_i19: CAB3242577.1 unnamed protein product [Arctia plantaginis] ; TRINITY_GG_21328_c32_g1…
TRINITY_GG_21340_c3_g1			-3.02991	6.14663e-05					1.05	0.51	0.46	0.19	0.36	0.29	2.55	4.44	4.42	8.22	7.58	8.76	13.52	14.08	10.55	10.63	16.73	17.23	TRINITY_GG_21340_c3_g1_i11: CAH0589167.1 unnamed protein product [Chrysodeixis includens] ; TRINITY_GG_21340_c3_g1_i12: XP_047031812.1 NAD kinase-like isoform X4 [Helicoverpa zea] ; TRINITY_GG_21340_c3_g1_i3: XP_047031812.1 NAD kinase-like isoform X4 [Helicoverpa zea] ; TRINITY_GG_21340_c3_g1_i4: CAB3246889.1 unnamed protein product [Arctia plantaginis] ; TRINITY_GG_21340_c3_g1_i5: XP_022835226.1…
TRINITY_GG_21340_c3_g3			-2.20982	5.87119e-06					2.74	2.88	3.06	1.47	2.13	1.28	8.34	9.11	11.18	11.02	11.53	7.96	13.5	11.71	11.51	14.43	18.18	16.7	TRINITY_GG_21340_c3_g3_i1: KAG7303679.1 hypothetical protein JYU34_012231 [Plutella xylostella] ; TRINITY_GG_21340_c3_g3_i2: PZC74016.1 hypothetical protein B5X24_HaOG208430 [Helicoverpa armigera]
TRINITY_GG_21373_c13_g1	-2.76641	1.32244e-05	-3.56858	3.12224e-14					5.34	3.08	2.76	1.62	2.38	1.32	22.51	25.54	25.25	6.36	3.19	4.71	7.16	5.07	4.58	13.79	16.5	14.07	TRINITY_GG_21373_c13_g1_i2: CAB3232027.1 unnamed protein product [Arctia plantaginis] ; TRINITY_GG_21373_c13_g1_i4: CAB3232027.1 unnamed protein product [Arctia plantaginis] ; TRINITY_GG_21373_c13_g1_i5: CAB3222597.1 unnamed protein product [Arctia plantaginis] ; TRINITY_GG_21373_c13_g1_i6: CAH0698437.1 unnamed protein product [Spodoptera exigua] ; TRINITY_GG_21373_c13_g1_i7: CAB3232027.1 unnamed…
TRINITY_GG_21373_c13_g4			-2.92789	0.0344591					0.6	0.21	0	0.08	0.06	0.36	0.92	1.03	1.33	4.94	4.46	3.03	6.94	6.79	5.41	2.36	2.31	3.01
TRINITY_GG_21405_c0_g1							-3.22149	0.0360957	0.04	0	0.04	0.01	0.03	0.03	0.04	0.1	0.09	0.97	1.14	2.69	0.31	0.53	0.84	9.8	8.29	1.64	TRINITY_GG_21405_c0_g1_i1: CAB3256520.1 unnamed protein product [Arctia plantaginis]
TRINITY_GG_21491_c15_g7	-18.5567	0.0152272							0	0	0	0	0	0	0	0	0	0	0	0	0	0	0	0	0	0	TRINITY_GG_21491_c15_g7_i2: XP_050561697.1 uncharacterized protein LOC118269489 [Spodoptera frugiperda]
TRINITY_GG_21514_c0_g1			-5.18515	0.0191531					0	0	0	0.01	0.02	0	1.64	2.13	1.83	0.04	0	0	0	0	0	0.01	0.32	0.35	TRINITY_GG_21514_c0_g1_i1: CAH2086369.1 unnamed protein product [Euphydryas editha] ; TRINITY_GG_21514_c0_g1_i2: CAH2086369.1 unnamed protein product [Euphydryas editha] ; TRINITY_GG_21514_c0_g1_i3: CAH2107634.1 unnamed protein product [Euphydryas editha]
TRINITY_GG_21514_c2_g3	-4.72697	2.79704e-11	-5.28985	8.58708e-16	-3.12483	0.00246131	-4.82626	1.859e-12	157.04	68.32	261.32	65.77	117.16	87.91	3799.95	3825.85	4734.76	81	160.73	26.47	44.69	14.53	23.99	1144.23	478.5	855.32	TRINITY_GG_21514_c2_g3_i1: KAJ8729770.1 hypothetical protein PYW08_001351 [Mythimna loreyi] ; TRINITY_GG_21514_c2_g3_i11: KAJ8729771.1 hypothetical protein PYW08_001352 [Mythimna loreyi] ; TRINITY_GG_21514_c2_g3_i3: XP_009026555.1 hypothetical protein HELRODRAFT_179476 [Helobdella robusta] ; TRINITY_GG_21514_c2_g3_i4: CAB3231582.1 unnamed protein product [Arctia plantaginis] ; TRINITY_GG_21514_c2…
TRINITY_GG_21514_c4_g1			-6.59252	0.000206256					0	0.05	0	0	0	0	1.51	1.68	1.61	0.31	0	0	0.04	0	0	0.09	0.25	0.54	TRINITY_GG_21514_c4_g1_i3: CAH2085122.1 unnamed protein product [Euphydryas editha]
TRINITY_GG_21514_c4_g2			-6.4104	0.00408419					0.18	0	0	0	0.15	0	2.74	3.91	5.14	0.11	0	0	0	0	0	1	0.31	0.89
TRINITY_GG_21518_c0_g2			-7.49986	0.00238941					4.85	2.27	0	0	0.79	0	5.27	1.62	3.14	10.8	33.25	80.39	11.29	11.25	11.86	18.34	5.15	4.22	TRINITY_GG_21518_c0_g2_i1: KAJ0179572.1 hypothetical protein K1T71_005284 [Dendrolimus kikuchii]
TRINITY_GG_21568_c0_g6			-2.09722	0.0268424					1.08	1.12	1.08	0.31	0.54	0.43	1.8	2.42	2.54	4.2	5.37	4.35	3.47	3.32	3.91	8.01	6.08	6.04	TRINITY_GG_21568_c0_g6_i1: XP_053614104.1 structural maintenance of chromosomes protein 2 [Plodia interpunctella]
TRINITY_GG_21569_c0_g2							-4.16439	0.0203597	0	0	0	0.03	0.24	0	0	0.21	0.47	1.06	0.53	0.47	0.51	0.07	0.48	2.83	7.21	6.67	TRINITY_GG_21569_c0_g2_i1: CAB3236391.1 unnamed protein product [Arctia plantaginis]
TRINITY_GG_21601_c0_g1			-4.65674	5.40701e-06					0.58	0.24	1.5	0.07	0.05	0	0.39	1.7	2.34	4.75	2.59	2.06	4.64	5.17	3.32	3.08	3.52	3.24	TRINITY_GG_21601_c0_g1_i10: CAB3229065.1 unnamed protein product [Arctia plantaginis] ; TRINITY_GG_21601_c0_g1_i11: CAB3229065.1 unnamed protein product [Arctia plantaginis] ; TRINITY_GG_21601_c0_g1_i12: QDR50959.1 Transient receptor potential cation channel, subfamily M [Heliconius melpomene] ; TRINITY_GG_21601_c0_g1_i14: CAB3229065.1 unnamed protein product [Arctia plantaginis] ; TRINITY_GG_216…
TRINITY_GG_21624_c12_g6			3.116	0.0280466					0.99	0.75	0.71	1.88	1.96	1.89	0.05	0.28	0.27	0.04	0.24	0	0.15	0	0	0.02	0	0.11
TRINITY_GG_21646_c0_g1	-7.29057	0.00206895	-6.68643	7.87841e-05					0.32	0.13	0	0	0.05	0	1.28	0.82	2.11	3.73	3.29	4.44	5.31	3.22	6.36	4.97	3.25	2.23	TRINITY_GG_21646_c0_g1_i1: CAB3243456.1 unnamed protein product [Arctia plantaginis] ; TRINITY_GG_21646_c0_g1_i2: CAB3243456.1 unnamed protein product [Arctia plantaginis] ; TRINITY_GG_21646_c0_g1_i3: CAB3243456.1 unnamed protein product [Arctia plantaginis]
TRINITY_GG_21646_c0_g6			2.17771	0.0312609					6.27	4.89	7.07	8.71	11.78	9.19	2.31	2.97	3.49	24.65	13.43	27.07	29.03	21.54	33.44	14.55	16.35	13.96	TRINITY_GG_21646_c0_g6_i2: ACE75461.1 MFS transporter protein [Glyptapanteles indiensis]
TRINITY_GG_21647_c0_g1			-2.42199	8.46938e-06					25.08	22.44	34.8	13.06	19.33	8.3	64.4	89.16	94.7	22.71	31.19	25.01	24.91	15.54	17.17	76.41	51.33	63.45	TRINITY_GG_21647_c0_g1_i1: CAB3243064.1 unnamed protein product [Arctia plantaginis] ; TRINITY_GG_21647_c0_g1_i2: PZC79011.1 hypothetical protein B5X24_HaOG216962 [Helicoverpa armigera] ; TRINITY_GG_21647_c0_g1_i4: CAB3243064.1 unnamed protein product [Arctia plantaginis] ; TRINITY_GG_21647_c0_g1_i5: CAB3243064.1 unnamed protein product [Arctia plantaginis] ; TRINITY_GG_21647_c0_g1_i8: CAB3243064…
[truncated: 376 more rows]

## Sheet: DEG-associated_isoforms
isoform	14B1_a_midgut	14B1_b_midgut	14B1_c_midgut	PRAA_a_midgut	PRAA_b_midgut	PRAA_c_midgut	Control_a_midgut	Control_b_midgut	Control_c_midgut	14B1_a_whole	14B1_b_whole	14B1_c_whole	PRAA_a_whole	PRAA_b_whole	PRAA_c_whole	Control_a_whole	Control_b_whole	Control_c_whole	NCBI NR top hit (per DIAMOND)	Pfam hits (per HMMER analysis)	GO terms (for Pfam hits, per pfam2go table)
[truncated: 2,897 more rows]

[truncated: 4 more sheets: res_14B1mg, res_14B1wh, res_PRAA4mg, res_PRAA4wh]
