# Supplementary material for: Larval spongy moth transcriptomic response to ingestion of broad-versus narrow-spectrum insecticidal Chromobacterium species
Source: Sci Rep. 2025 Mar 8;15:8106. doi: 10.1038/s41598-025-92113-6 (PMC11890870; doi:10.1038/s41598-025-92113-6)
Supplement: Supplementary file 2 — Supplementary Material 2 [file 41598_2025_92113_MOESM2_ESM.xlsx]

## Sheet: PRAA4mg.only
gene	14B1mg_fc	14B1mg_adjp	14B1wh_fc	14B1wh_adjp	PRAAmg_fc	PRAAmg_adjp	PRAAwh_fc	PRAAwh_adjp	14B1_a_midgut	14B1_b_midgut	14B1_c_midgut	14B1_a_whole	14B1_b_whole	14B1_c_whole	Control_a_midgut	Control_b_midgut	Control_c_midgut	Control_a_whole	Control_b_whole	Control_c_whole	PRAA_a_midgut	PRAA_b_midgut	PRAA_c_midgut	PRAA_a_whole	PRAA_b_whole	PRAA_c_whole	NR hits
TRINITY_GG_12530_c4_g11					8.52144	0.001526			0.86	1.84	0.81	0	0	0	0	0	0	0	0	0	2.06	1.2	2.35	0.79	0	0
TRINITY_GG_382_c0_g2					8.37728	0.00251123			1.13	2.8	0.79	0.14	0	0	0.82	0	0.2	0.3	0.34	0	5.45	1.26	3.47	0.74	1.74	1.17	TRINITY_GG_382_c0_g2_i1: XP_037868526.1 uncharacterized protein LOC119628838 [Bombyx mori]
TRINITY_GG_11626_c130_g1					7.4793	1.28011e-05			2.12	3.94	2.35	75.7	23.22	145.16	0.18	0.29	0.71	12.58	8.7	4.77	3.34	10.14	213.88	359.49	117.94	95.88
TRINITY_GG_21303_c1_g12					7.3639	0.00291057			5.26	9.42	4.38	1.07	0	0	0	0	0	0	0	0	13.46	6.07	7.73	0	0	0
TRINITY_GG_18057_c2_g11					7.31644	0.0196081			0.1	0.15	0.12	0.02	0	0.07	0.05	0	0	0	0	0	0.26	0.76	0.66	0.05	0	0.35
TRINITY_GG_665_c7_g1					7.17383	0.0180058			0.8	0.11	0.14	0.1	0.13	0.2	0	0	0	0.39	0.64	0.4	0.36	2.3	0.6	0.18	0.34	1.58
TRINITY_GG_1978_c28_g1					7.13039	0.0114745			0.91	1.29	0.3	0.04	0.14	0	0	0.03	0	0	0	0	1.11	0.56	3.12	0	0.13	0.13
TRINITY_GG_13444_c1_g2					6.90249	0.00903837			0.91	0.33	0.25	0.05	0.23	0	0	0	0.02	0.02	0	0	0.61	0.36	0.85	0.13	0	0.07
TRINITY_GG_8132_c3_g2					6.88024	0.0494274			0.45	0.57	0.43	0.1	0.16	0.41	0	0	0	0.06	0	0.23	0.08	0.53	0.55	0.14	0	0.07
TRINITY_GG_18465_c33_g1					6.68332	0.0080492			10.77	4.54	3.92	0.94	0	0	0	0.37	0.32	0	0	0	15.51	7.88	32.02	0	0	0
TRINITY_GG_10534_c133_g2					6.61229	0.000175054			0.21	0.68	0	0.09	0.08	0	0.13	0	0.02	0.05	0	0.28	7.92	0.68	4.64	1.33	0.72	1.11	TRINITY_GG_10534_c133_g2_i1: XP_041981408.1 chymotrypsin-2-like isoform X1 [Aricia agestis] ; TRINITY_GG_10534_c133_g2_i2: KAJ8719981.1 hypothetical protein PYW07_012024 [Mythimna separata] ; TRINITY_GG_10534_c133_g2_i4: CAH2041746.1 unnamed protein product, partial [Iphiclides podalirius]
TRINITY_GG_10360_c0_g5					6.41162	5.04287e-05			0.71	0.62	0.48	0.04	0.26	0.08	0	0.01	0.06	0.14	0.2	0.06	2.99	0.6	0.77	0.16	0.17	0.06
TRINITY_GG_1987_c44_g2					6.38655	0.0440861			0.06	0.11	0	1.23	0.81	1.43	0	0	0	0.49	0.57	0.5	0.32	0.45	0	0.51	0.83	0.6
TRINITY_GG_7164_c0_g1					6.30511	0.00106006			5	0.43	1.68	9.42	5.85	13.38	0.39	0.79	0.34	2.67	1.46	0.66	1.51	4.52	8.25	3.34	14.25	21.79	TRINITY_GG_7164_c0_g1_i1: XP_049872329.1 mucin-5AC-like isoform X2 [Pectinophora gossypiella] ; TRINITY_GG_7164_c0_g1_i11: XP_049872328.1 mucin-5AC-like isoform X1 [Pectinophora gossypiella] ; TRINITY_GG_7164_c0_g1_i3: CAD0201860.1 unnamed protein product [Chrysodeixis includens] ; TRINITY_GG_7164_c0_g1_i9: CAD0201860.1 unnamed protein product [Chrysodeixis includens]
TRINITY_GG_11954_c10_g1					6.06031	3.21861e-05			0.62	0.73	1.44	0.06	0	0.12	0.17	0	0.02	0.03	0	0.09	1.48	0.91	2.75	0.16	0	0.09
TRINITY_GG_7157_c1_g1					5.97512	0.000717736			0.35	0.13	0.66	0.51	2.37	0.93	0.11	0.06	0.03	0.56	1.38	0.82	0.47	1.46	4.01	2.45	1.12	0.9	TRINITY_GG_7157_c1_g1_i1: XP_021186002.2 uncharacterized protein LOC110373143 [Helicoverpa armigera]
TRINITY_GG_8712_c0_g4					5.94486	0.0367558			0.33	0.11	0.71	0.26	0.16	0.63	0	0	0	0.41	0.14	0	0.61	0.17	2.28	0	0.18	0.12	TRINITY_GG_8712_c0_g4_i1: CAB3505782.1 unnamed protein product [Spodoptera littoralis] ; TRINITY_GG_8712_c0_g4_i2: XP_021183850.2 cytosolic carboxypeptidase 2 isoform X1 [Helicoverpa armigera]
TRINITY_GG_18057_c2_g13					5.85063	0.0441087			0	0.05	0.39	0.08	0	0	0	0	0.06	0	0.07	0	0.51	1.04	1.15	0	0.16	0.08	TRINITY_GG_18057_c2_g13_i1: KAJ8867655.1 hypothetical protein PR048_031458 [Dryococelus australis]
TRINITY_GG_9993_c1_g1					5.84136	0.0243334			0.16	0.14	0.09	0	0.09	0	0.08	0.02	0	0.02	0	0.16	0.34	0.42	0.44	0.43	0.15	0.15
TRINITY_GG_11653_c0_g1					5.81791	0.000657567			0.95	0.55	0.18	8.12	6.07	3.6	0	0	0.22	2.29	3.21	0.37	0.61	8.91	0.89	10.22	13.99	22.71
TRINITY_GG_14128_c28_g1					5.69631	0.0034951			2.71	2.86	0	0.67	0	0.64	0	0.13	0	0	0	0	7.87	4.67	10	0.48	2.06	1.89
TRINITY_GG_4549_c1_g2					5.45018	4.46323e-07			2.89	3.04	8.96	1.9	0.96	2.02	0.99	0.66	0.38	0	0.6	0	12.28	21.42	45.23	2.65	3.66	1.51	TRINITY_GG_4549_c1_g2_i3: CAB3220428.1 unnamed protein product [Arctia plantaginis]
TRINITY_GG_14329_c0_g7					5.3635	0.00563391			0.04	0.06	0.19	0.06	0.1	0	0	0.01	0	0.04	0.07	0	0.3	0.35	0.53	0.17	0.22	0.09	TRINITY_GG_14329_c0_g7_i1: XP_022830793.1 TBC1 domain family member 16 isoform X1 [Spodoptera litura]
TRINITY_GG_14635_c0_g2					5.35426	2.10778e-08			1.73	1.32	1.46	11.03	10.64	16.49	0	0.14	0.78	4.15	3.77	4	2.45	34.19	7.56	12.13	22.44	39.68	TRINITY_GG_14635_c0_g2_i1: CAB3252339.1 unnamed protein product [Arctia plantaginis] ; TRINITY_GG_14635_c0_g2_i11: CAB3241232.1 unnamed protein product [Arctia plantaginis] ; TRINITY_GG_14635_c0_g2_i4: CAB3241232.1 unnamed protein product [Arctia plantaginis] ; TRINITY_GG_14635_c0_g2_i6: CAB3241232.1 unnamed protein product [Arctia plantaginis] ; TRINITY_GG_14635_c0_g2_i9: CAB3247849.1 unnamed pr…
TRINITY_GG_11653_c0_g6					5.26191	7.31627e-05			2.99	0.46	1.81	8.82	11.03	16.92	0.19	0.05	0.37	3.18	1.73	2.38	1.59	15.6	2.9	7.11	18.82	17.67	TRINITY_GG_11653_c0_g6_i1: XP_039760488.1 uncharacterized protein LOC120634141 [Pararge aegeria]
TRINITY_GG_21252_c30_g5					5.2485	6.08022e-05			0.27	0.6	0.54	0.18	0	0	0.18	0.05	0.24	0.03	0.15	0.1	1.96	2.13	5.22	0.26	0.09	0
TRINITY_GG_15305_c50_g3					5.20122	5.65148e-05			1.06	1	1.56	0.11	0.49	0.69	0.11	0.09	0.12	0.05	0	0.29	2.51	5.49	2.11	0.16	0.51	0.17
TRINITY_GG_13937_c1_g5					5.03033	0.0141823			0.2	0.22	0.44	0.19	0	0	0	0.05	0.14	0.05	0	0	0.97	1.09	2.68	0	0.19	0
TRINITY_GG_15400_c0_g1					5.02129	6.01346e-08			0.76	1.01	4.49	3.4	4.95	2.2	0.21	0.27	0.13	3.47	2.79	5.3	2.8	7.22	5.9	1.11	1.48	1.91	TRINITY_GG_15400_c0_g1_i1: YP_184850.1 hypothetical protein CcBV_19.1 [Bracoviriform congregatae]
TRINITY_GG_20922_c0_g3					5.00214	2.43942e-08			5.85	1.86	2.34	39.67	32.55	46.95	0.96	0.45	1.38	18.95	12.54	18.46	4.43	67.26	15.82	44.85	67.84	90.99	TRINITY_GG_20922_c0_g3_i2: CAB3241232.1 unnamed protein product [Arctia plantaginis] ; TRINITY_GG_20922_c0_g3_i4: CAB3241232.1 unnamed protein product [Arctia plantaginis] ; TRINITY_GG_20922_c0_g3_i5: CAB3241232.1 unnamed protein product [Arctia plantaginis]
TRINITY_GG_21163_c15_g1					4.825	3.18002e-05			0.55	0.14	0.92	0.1	0	0.06	0	0.12	0.11	0.03	0.04	0	1.49	1.88	2.89	0	0.13	0
TRINITY_GG_4549_c1_g1					4.82211	0.000114093			3.94	4.59	2	1.62	0.73	0	0	2.27	1.26	0.59	0	0	11.74	24.93	46.34	6.2	5.91	1.51	TRINITY_GG_4549_c1_g1_i1: CAB3220428.1 unnamed protein product [Arctia plantaginis]
TRINITY_GG_17065_c70_g1					4.65264	0.00963489			0.5	0.39	0.29	0.08	0	0.11	0.16	0.06	0.08	0	0	0	1.18	0.95	1.64	0	0.08	0
TRINITY_GG_5604_c11_g3					4.62696	0.0239663			1.62	0.6	2.64	0.08	0	1.03	0	0.47	0.06	0.22	0	0	2.33	2.71	3.04	0.55	0	0.5	TRINITY_GG_5604_c11_g3_i1: XP_046391074.1 uncharacterized protein LOC124159353 [Ischnura elegans]
TRINITY_GG_21252_c219_g1					4.41749	0.0320059			0.22	0.26	0.51	0.11	0.08	0	0	0.04	0.03	0.03	0	0.07	0.83	0.82	0.88	0.07	0	0.09
TRINITY_GG_14877_c0_g5					4.37126	0.0239663			1.87	0	0	39.04	38.56	107.41	0	0	0	34.52	52.04	10.32	1.74	0.51	7.8	55.33	51.7	40.87
TRINITY_GG_11939_c6_g3					4.34734	0.0188708			0.65	0.62	0.29	0.1	0	0	0.1	0.01	0.06	0.06	0.04	0	1	0.37	0.94	0.05	0	0
TRINITY_GG_20740_c0_g1					4.27151	1.10895e-14			5.02	4.01	10.47	4.87	7.76	6.64	1.11	0.93	1.41	3.19	2.6	3.74	7.57	17.93	26.67	9.38	8.52	10.66	TRINITY_GG_20740_c0_g1_i1: CAB3220428.1 unnamed protein product [Arctia plantaginis] ; TRINITY_GG_20740_c0_g1_i18: CAB3246218.1 unnamed protein product [Arctia plantaginis] ; TRINITY_GG_20740_c0_g1_i2: CAB3220428.1 unnamed protein product [Arctia plantaginis] ; TRINITY_GG_20740_c0_g1_i20: CAB3220428.1 unnamed protein product [Arctia plantaginis] ; TRINITY_GG_20740_c0_g1_i22: CAB3246218.1 unnamed …
TRINITY_GG_12981_c1_g11					4.24262	0.00803521			0.31	0.21	0.49	0.18	0	0	0.05	0.12	0.06	0	0	0.05	1.12	0.99	1.27	0.05	0.15	0.05
TRINITY_GG_21264_c5_g2					4.24185	0.0335127			0.53	0.51	1.31	0.27	0.07	0	0.6	0.57	0.29	0.34	0	0.27	1.32	1.67	1.99	0	0.21	0.39
TRINITY_GG_21240_c3_g1					4.22425	0.00683487			0.61	0.28	0.48	0.11	0.19	0.56	0.2	0.05	0.08	0.1	0	0	1.92	1.58	1.69	0	0	0
TRINITY_GG_5604_c50_g1					4.21787	0.0341356			11.17	5.19	8.24	3.59	0	0	8.2	0	0	4.48	9.52	0	9.43	51.19	27.84	29.34	25.33	16.24	TRINITY_GG_5604_c50_g1_i1: XP_023951462.2 uncharacterized protein LOC112055530 [Bicyclus anynana]
TRINITY_GG_5800_c3_g1					4.20267	0.0173637			1.81	2.16	0.57	0.97	0.54	1.35	0.16	0	0.1	0.33	0.14	0	1.14	1.28	2.74	2.36	0.56	1.13	TRINITY_GG_5800_c3_g1_i1: XP_039764233.1 histone-lysine N-methyltransferase SETMAR-like [Pararge aegeria]
TRINITY_GG_10952_c0_g5					4.19013	0.000128736			0.98	0.45	1.33	0.37	0.36	0.11	0.21	0.16	0.16	0.38	0.06	0.08	2.28	2.88	4.09	0.43	0.89	0.68	TRINITY_GG_10952_c0_g5_i1: VEN50414.1 unnamed protein product, partial [Callosobruchus maculatus]
TRINITY_GG_20155_c10_g1					4.13796	4.87764e-07			2.33	0.67	1.71	3.26	8.89	2.7	0.34	0.44	0.88	4.98	3.77	3.31	3.39	4.91	11.89	15.42	4.82	6.61	TRINITY_GG_20155_c10_g1_i1: CAB3260029.1 unnamed protein product [Arctia plantaginis] ; TRINITY_GG_20155_c10_g1_i16: CAD0203047.1 unnamed protein product [Chrysodeixis includens] ; TRINITY_GG_20155_c10_g1_i19: CAB3251197.1 unnamed protein product [Arctia plantaginis] ; TRINITY_GG_20155_c10_g1_i20: CAB3260029.1 unnamed protein product [Arctia plantaginis] ; TRINITY_GG_20155_c10_g1_i26: CAB3251197.…
TRINITY_GG_5094_c0_g4					4.1319	0.00479258			0.28	0.31	0.28	0.05	0.31	0.58	0.05	0.01	0.07	0.05	0.04	0.15	0.95	0.72	1.21	0.13	0.28	0
TRINITY_GG_20922_c0_g2					4.04972	7.03698e-07			14.71	18.91	14.59	177.09	129.05	147.49	3.43	2.37	5.99	61.7	62.54	51.15	17.31	138.79	42.2	377.91	332.49	339.81	TRINITY_GG_20922_c0_g2_i1: CAB3241232.1 unnamed protein product [Arctia plantaginis] ; TRINITY_GG_20922_c0_g2_i2: CAB3241232.1 unnamed protein product [Arctia plantaginis] ; TRINITY_GG_20922_c0_g2_i4: CAB3241230.1 unnamed protein product [Arctia plantaginis]
TRINITY_GG_1778_c4_g7					4.038	0.00540208			0.73	0.85	0.57	0.16	0.27	0.33	0.32	0.04	0.13	0.05	0.14	0.08	1.09	1.29	2.51	0.45	0.39	0.4
TRINITY_GG_17493_c2_g5					3.92492	0.0330346			53.75	36.19	88.57	28.99	37.74	42.74	43.93	17.55	33.07	39.79	8.99	28.51	80.6	219.74	224.55	49.58	1.25	81.75	TRINITY_GG_17493_c2_g5_i13: QFS21552.1 cytochrome P450 monooxygenase, partial [Plecoptera oculata] ; TRINITY_GG_17493_c2_g5_i2: QFS21552.1 cytochrome P450 monooxygenase, partial [Plecoptera oculata] ; TRINITY_GG_17493_c2_g5_i3: QFS21552.1 cytochrome P450 monooxygenase, partial [Plecoptera oculata] ; TRINITY_GG_17493_c2_g5_i4: QFS21552.1 cytochrome P450 monooxygenase, partial [Plecoptera oculata] …
TRINITY_GG_5604_c4_g3					3.89001	0.0336962			0.23	0.15	0	0.43	0.1	0	0.09	0.1	0.13	0.28	0.13	0.35	0.27	0.84	4.59	1.38	0.8	1.44	TRINITY_GG_5604_c4_g3_i1: CAH2097769.1 unnamed protein product [Euphydryas editha] ; TRINITY_GG_5604_c4_g3_i2: CAH2097769.1 unnamed protein product [Euphydryas editha] ; TRINITY_GG_5604_c4_g3_i3: CAH2097769.1 unnamed protein product [Euphydryas editha] ; TRINITY_GG_5604_c4_g3_i4: CAH2097769.1 unnamed protein product [Euphydryas editha]
TRINITY_GG_13548_c4_g4					3.81796	0.00181885			0.83	0.54	1.03	0.1	0.04	0.1	0.08	0.14	0.08	0.03	0	0.12	1.97	0.82	1.58	0.08	0.07	0
TRINITY_GG_7584_c0_g2					3.81142	6.18739e-11			35.57	28.59	53.06	30.73	30.48	27.26	9.9	7.59	10.16	24.13	17.86	26.2	70.68	82.5	186.57	64.98	46.67	52.03	TRINITY_GG_7584_c0_g2_i1: CAB3227206.1 unnamed protein product [Arctia plantaginis] ; TRINITY_GG_7584_c0_g2_i10: CAB3227206.1 unnamed protein product [Arctia plantaginis] ; TRINITY_GG_7584_c0_g2_i12: KAJ8731194.1 hypothetical protein PYW07_004358 [Mythimna separata] ; TRINITY_GG_7584_c0_g2_i13: KAJ8731194.1 hypothetical protein PYW07_004358 [Mythimna separata] ; TRINITY_GG_7584_c0_g2_i14: CAB3227…
TRINITY_GG_19842_c0_g1					3.72625	9.14013e-05			0.69	1.47	1.08	0.16	0.17	0.21	0.37	0.17	0.14	0.06	0.04	0.18	2.52	1.43	3.23	0.32	0.36	0.27	TRINITY_GG_19842_c0_g1_i10: AAC72920.1 putative gag-related protein [Lymantria dispar] ; TRINITY_GG_19842_c0_g1_i6: AAC72920.1 putative gag-related protein [Lymantria dispar]
TRINITY_GG_17227_c1_g6					3.65094	0.0205093			2.93	1.44	0.48	0.33	0	0	0	0.51	0.1	0.15	0	0.62	1.94	2.94	3.81	0.51	0.26	0
TRINITY_GG_5300_c13_g4					3.59263	0.0205128			0.6	0.67	2.09	0.49	1.21	0.27	0	0.1	0.12	0.57	1.04	0.41	1.41	1.43	0.98	1.59	0.98	1.28	TRINITY_GG_5300_c13_g4_i1: GFX82547.1 DUF1758 domain-containing protein [Trichonephila clavipes]
TRINITY_GG_12981_c1_g12					3.55328	0.00210309			0.28	0.35	0.77	0.11	0.07	0.21	0.18	0.09	0.16	0.1	0.05	0.26	1.03	0.94	1.78	0.24	0.33	0.15
TRINITY_GG_10359_c3_g1					3.48675	3.90781e-08			177.02	83.92	90.74	62.46	43.84	34.91	20.03	21.29	24.96	24.42	38.3	17.36	197.94	137.56	259.31	83.03	92.71	40.89	TRINITY_GG_10359_c3_g1_i1: CAB3242468.1 unnamed protein product [Arctia plantaginis] ; TRINITY_GG_10359_c3_g1_i10: CAB3242468.1 unnamed protein product [Arctia plantaginis] ; TRINITY_GG_10359_c3_g1_i13: XP_052757370.1 uncharacterized protein LOC113517538 isoform X1 [Galleria mellonella] ; TRINITY_GG_10359_c3_g1_i16: XP_052757374.1 uncharacterized protein LOC113517538 isoform X5 [Galleria mellonel…
TRINITY_GG_11653_c0_g4					3.48404	0.005219			7.82	1.62	4.63	40.24	43.32	43.1	1.35	1.93	3.86	27.05	26.17	31.28	5.81	57.65	13.96	85.73	85.96	112.16	TRINITY_GG_11653_c0_g4_i1: CAB3241230.1 unnamed protein product [Arctia plantaginis]
TRINITY_GG_4916_c0_g6					3.47034	1.17927e-05			7.68	5.27	4.02	24.02	5.57	10.03	1.87	2.63	1.88	23.57	31.03	12.1	18.73	12.62	28.23	53.52	29.41	28.49	TRINITY_GG_4916_c0_g6_i1: PZC78373.1 hypothetical protein B5X24_HaOG202196 [Helicoverpa armigera]
TRINITY_GG_13548_c6_g12					3.45102	0.00341331			1.02	0.92	2.29	0.25	0.49	0.42	0.26	0.1	0.2	0.02	0.13	0.08	1.76	1.05	1.48	0.17	0.2	0.29	TRINITY_GG_13548_c6_g12_i1: KAI8437727.1 hypothetical protein MSG28_011961 [Choristoneura fumiferana]
TRINITY_GG_6869_c0_g3					3.43224	4.96072e-10			27.55	24.55	17.95	55.21	28.23	30.09	4.21	6.37	6.61	45.36	50.97	37.02	57.06	38.3	78.96	62.88	39.53	63.66	TRINITY_GG_6869_c0_g3_i1: CAD0202509.1 unnamed protein product [Chrysodeixis includens]
TRINITY_GG_21252_c100_g1					3.3996	5.58072e-07			51.03	19.38	16.51	49.67	24.27	16.17	6.24	7.12	10.99	44.25	64.09	61.52	35.53	62.91	158.53	69.89	57.75	50.67	TRINITY_GG_21252_c100_g1_i1: KAG6464256.1 hypothetical protein O3G_MSEX014393 [Manduca sexta] ; TRINITY_GG_21252_c100_g1_i11: KAG6464256.1 hypothetical protein O3G_MSEX014393 [Manduca sexta] ; TRINITY_GG_21252_c100_g1_i14: KAG6464256.1 hypothetical protein O3G_MSEX014393 [Manduca sexta] ; TRINITY_GG_21252_c100_g1_i18: XP_026741946.1 S-adenosylmethionine decarboxylase proenzyme [Trichoplusia ni] ;…
TRINITY_GG_7584_c0_g1					3.39929	0.0347393			0.9	0.36	0.28	0.6	0.66	0.36	0.51	0.32	0.18	0.56	0.65	0.31	0.83	1.65	2.84	1.13	1.14	0.54	TRINITY_GG_7584_c0_g1_i1: CAB3227206.1 unnamed protein product [Arctia plantaginis] ; TRINITY_GG_7584_c0_g1_i4: CAB3227206.1 unnamed protein product [Arctia plantaginis]
TRINITY_GG_12981_c1_g8					3.38122	0.0352341			0.38	0.2	0.36	0.26	0.13	0	0.19	0.17	0.11	0.07	0.23	0.08	1.01	0.77	1.49	0.11	0.48	0.15
TRINITY_GG_19625_c0_g4					3.3469	4.18492e-07			11.91	5.19	20.64	4.28	4.61	5.75	2.36	2.46	1.46	1.68	1.7	2.72	15.34	17.93	30.69	7.97	4.91	4.99
TRINITY_GG_17444_c1_g5					3.29837	0.0121106			0.26	0.33	0.49	0.1	0.12	0.21	0.15	0.08	0.08	0.08	0.1	0.19	0.94	0.61	1.22	0.28	0.25	0.07
TRINITY_GG_15305_c2_g1					3.29002	2.026e-06			3.95	3.59	2.03	4.67	3.52	4.6	1.08	0.62	0.76	5.15	5.76	6.54	4.18	3.63	6.68	12.42	4.95	7.98	TRINITY_GG_15305_c2_g1_i10: XP_049706482.1 uncharacterized protein LOC110373692 isoform X1 [Helicoverpa armigera] ; TRINITY_GG_15305_c2_g1_i11: XP_049706482.1 uncharacterized protein LOC110373692 isoform X1 [Helicoverpa armigera] ; TRINITY_GG_15305_c2_g1_i15: XP_021186707.2 probable E3 ubiquitin-protein ligase sinah isoform X3 [Helicoverpa armigera] ; TRINITY_GG_15305_c2_g1_i17: KAJ8713197.1 hypo…
TRINITY_GG_6315_c0_g1					3.26434	1.13608e-10			14.77	8.67	12.86	7.08	5.33	2.93	2.46	3.78	3.48	4.58	4.31	4.16	20.06	28.24	42.62	16.87	10.51	9.78
TRINITY_GG_7154_c0_g1					3.2634	0.0417787			6.01	4.33	5.26	3.92	2.55	2.14	0.18	0.52	0.34	3.97	5.15	2.78	5.71	3.23	5.75	11.09	4.04	3.87	TRINITY_GG_7154_c0_g1_i1: KAJ8716540.1 hypothetical protein PYW07_003167 [Mythimna separata] ; TRINITY_GG_7154_c0_g1_i2: XP_047025404.1 uncharacterized protein LOC124634046 isoform X1 [Helicoverpa zea] ; TRINITY_GG_7154_c0_g1_i4: CAB3227066.1 unnamed protein product [Arctia plantaginis] ; TRINITY_GG_7154_c0_g1_i5: KAJ8723443.1 hypothetical protein PYW08_003355 [Mythimna loreyi] ; TRINITY_GG_7154_…
TRINITY_GG_12600_c3_g3					3.25545	0.0150418			0.47	0.68	0.95	0.04	0.05	0	0.13	0.1	0.18	0.05	0	0.04	1.23	1.05	1.28	0.16	0.12	0.04
TRINITY_GG_14945_c0_g1					3.24225	1.03019e-07			7.81	5.58	7.62	33.95	29.96	25.33	1.38	1.75	2.11	50.28	42.6	22.28	13.01	11.11	21.55	43.32	33.09	24.43	TRINITY_GG_14945_c0_g1_i1: CAB3226214.1 unnamed protein product [Arctia plantaginis] ; TRINITY_GG_14945_c0_g1_i2: CAH0697434.1 unnamed protein product [Spodoptera exigua]
TRINITY_GG_21003_c50_g3					3.22907	4.14029e-05			128.22	45.19	99.33	1074.6	1729.17	1555.76	20.49	13.78	30.85	465.72	349.04	536.79	80.88	172.16	246.23	1960.91	2006.07	1569.26	TRINITY_GG_21003_c50_g3_i1: XP_011154956.1 omega-conotoxin-like protein 1 [Harpegnathos saltator]
TRINITY_GG_12981_c1_g3					3.21873	0.00068506			0.27	0.23	0.25	0.37	0.23	0.56	0.13	0.11	0.2	0.34	0.47	0.4	0.95	0.97	1.59	0.54	0.31	0.24
TRINITY_GG_6_c0_g6					3.19822	0.00133956			0.87	1.18	2.01	0.12	0.2	0.12	0.3	0.26	0.27	0.12	0.26	0.19	2.84	1.36	1.74	0.23	0.17	0.18
TRINITY_GG_14877_c34_g1					3.16383	0.000193354			2.96	7.76	6.93	251.43	203.72	340.1	1.2	1.79	1.98	124.06	147.35	121.82	6.74	9.69	19.64	288.02	225.8	239.69
TRINITY_GG_14186_c0_g2					3.15675	0.0341573			1.97	3.48	26.7	1.22	25.75	32.49	2.66	0.88	1.39	6.05	1.43	3.66	3.07	2.71	4.96	2.61	1.79	3.45	TRINITY_GG_14186_c0_g2_i1: XP_045775112.1 uncharacterized protein LOC123874013 [Maniola jurtina]
TRINITY_GG_11778_c22_g2					3.15221	0.0488466			0.45	0.33	0.93	0.02	0.15	0.27	0.15	0.25	0.14	0	0	0	1.72	1.6	1.26	0	0.19	0.06
TRINITY_GG_753_c0_g1					3.15156	0.0419661			4.79	1.95	2.75	13.02	15.96	16.98	0.33	1.21	0.24	27.76	21.25	16.24	2.67	11.51	2.15	12.96	13.73	15.97	TRINITY_GG_753_c0_g1_i1: XP_026729504.1 zonadhesin-like [Trichoplusia ni] ; TRINITY_GG_753_c0_g1_i3: CAB3243987.1 unnamed protein product [Arctia plantaginis] ; TRINITY_GG_753_c0_g1_i4: CAB3243775.1 unnamed protein product [Arctia plantaginis] ; TRINITY_GG_753_c0_g1_i5: CAH0627369.1 unnamed protein product [Chrysodeixis includens] ; TRINITY_GG_753_c0_g1_i6: CAB3243987.1 unnamed protein product [A…
TRINITY_GG_5604_c12_g2					3.1245	0.00136689			73.72	97.97	152.89	55.49	28.24	8.88	77.39	17.5	29.51	14.6	0	0	115.6	160.89	208.33	55.3	28.81	122.71	TRINITY_GG_5604_c12_g2_i1: ACE75199.1 conserved hypothetical protein [Glyptapanteles flavicoxis]
TRINITY_GG_301_c44_g6					3.11894	3.05369e-06			9.59	10.19	16.98	5.09	4.08	4.24	2.47	2.88	3.32	3.77	4.66	2.35	12.45	22.23	26.05	7.36	5.26	5.76
TRINITY_GG_21624_c12_g6					3.116	0.0280466			0.99	0.75	0.71	0.04	0.24	0	0.05	0.28	0.27	0.02	0	0.11	1.88	1.96	1.89	0.15	0	0
TRINITY_GG_15280_c5_g2					3.10425	0.00557367			1.2	1.84	5.44	0.19	0.27	0.06	1.18	0.46	0.49	0.13	0.03	0.13	2.81	2.99	3.19	0.11	0.06	0
TRINITY_GG_5604_c6_g1					3.08806	4.87337e-05			1.31	1.7	1.32	2.06	0.52	0.93	1.02	0.74	0.91	0.75	1.07	1.52	7.72	6.5	8.24	5.24	4.31	3.47	TRINITY_GG_5604_c6_g1_i1: CAH2103828.1 unnamed protein product [Euphydryas editha] ; TRINITY_GG_5604_c6_g1_i2: KAG6439339.1 hypothetical protein O3G_MSEX000690 [Manduca sexta] ; TRINITY_GG_5604_c6_g1_i3: CAH2103828.1 unnamed protein product [Euphydryas editha]
TRINITY_GG_9708_c0_g8					3.07997	7.31627e-05			1.51	1.29	1.58	0.25	0.25	0.15	0.26	0.26	0.24	0.15	0.1	0.27	2.08	1.52	1.82	0.1	0.25	0.18	TRINITY_GG_9708_c0_g8_i1: RVE43630.1 hypothetical protein evm_011714 [Chilo suppressalis]
TRINITY_GG_15316_c0_g1					3.07819	5.13871e-07			330.5	161.15	236	172.16	59.86	59.25	68.42	47.68	76.53	90.05	68.86	93.54	286.35	519.97	546.2	258.97	196.03	321.57	TRINITY_GG_15316_c0_g1_i1: CAD6203305.1 GSCOCG00009751001-RA-CDS [Cotesia congregata]
TRINITY_GG_10783_c101_g2					3.06958	0.0192887			2.5	0.64	0.74	1	1.31	1.33	0	0.62	0.54	0.37	1.21	0.67	2.43	2.34	7.54	0.64	0	2.92
TRINITY_GG_20295_c5_g3					3.06783	2.27243e-05			13.55	7.18	6.8	16.16	13.93	13.19	1.21	1.72	1.99	24.46	18.26	12.31	10.53	11.75	16.97	48.24	17.23	33.38	TRINITY_GG_20295_c5_g3_i1: CAB3233062.1 unnamed protein product [Arctia plantaginis]
TRINITY_GG_20934_c6_g7					3.02051	0.006626			3.82	4.35	4.46	3.52	4.04	2.75	1.16	0.83	1.11	1.74	2.08	1.73	6.2	6.17	12.25	7.64	3.02	2.82
TRINITY_GG_5604_c4_g2					2.99056	0.000619359			50.79	19.56	23.19	77.6	47.03	24.43	9.38	8.37	15.15	47.1	68.3	64.41	39.12	119.03	117.44	292.62	111.12	203.75	TRINITY_GG_5604_c4_g2_i2: AAC72919.1 reverse transcriptase, partial [Lymantria dispar] ; TRINITY_GG_5604_c4_g2_i4: ACE75327.1 conserved hypothetical protein [Glyptapanteles indiensis]
TRINITY_GG_2101_c39_g4					2.9774	2.19592e-06			41.13	13.87	61.29	18.8	27.64	24.04	10.94	9.06	10	16.07	11.95	13.95	45.18	67.08	98.84	36.58	20.52	25.41
TRINITY_GG_977_c34_g2					2.923	0.0274517			1.86	1.65	1.72	53.83	40.07	61.02	0.34	0.53	0.71	36.28	23.93	38.73	0.95	8.17	3.87	55.56	40.01	63.06	TRINITY_GG_977_c34_g2_i10: CAB3259112.1 unnamed protein product [Arctia plantaginis] ; TRINITY_GG_977_c34_g2_i12: CAB3262316.1 unnamed protein product [Arctia plantaginis] ; TRINITY_GG_977_c34_g2_i3: PZC71293.1 hypothetical protein B5X24_HaOG213677 [Helicoverpa armigera] ; TRINITY_GG_977_c34_g2_i4: CAB3260971.1 unnamed protein product [Arctia plantaginis] ; TRINITY_GG_977_c34_g2_i7: CAB3259112.1 …
TRINITY_GG_5610_c20_g1					2.91443	0.01921			1.31	0.94	0.44	72.96	37.57	59.6	0.78	1.39	1.14	29.94	33.68	27.24	6.13	6.46	4.06	84.39	46.27	68.48	TRINITY_GG_5610_c20_g1_i1: KAH9636450.1 hypothetical protein HF086_006265 [Spodoptera exigua]
TRINITY_GG_14329_c0_g8					2.90897	4.14029e-05			1.66	0.54	1.32	1.56	1.19	2.24	0.34	0.19	0.43	0.89	0.88	0.94	1.31	2.46	3.01	5.1	2.38	3.12	TRINITY_GG_14329_c0_g8_i1: XP_035432893.1 TBC1 domain family member 16 isoform X4 [Spodoptera frugiperda]
TRINITY_GG_14637_c36_g4					2.85495	0.0176154			2.61	1.73	4.84	0.22	0.15	0.39	1.11	0.44	0.36	0.04	0.18	0.36	3.61	3.39	3.32	0.46	0.55	0.42
TRINITY_GG_11873_c0_g1					2.85347	0.0197945			270.37	63.36	197.89	65.06	63.71	61.3	80.46	78.29	69.87	24.56	27.57	27.46	187.63	347.05	876.56	201.03	109.62	99.84	TRINITY_GG_11873_c0_g1_i1: WKR20131.1 heat shock protein HSP24.3 [Agrotis ipsilon]
TRINITY_GG_6147_c0_g3					2.84701	0.0189111			1.04	1.3	1.72	0.24	0	0.1	0.66	0.54	0.39	0.04	0.19	0.15	2.7	2.3	3.79	0.55	0.65	0.29	TRINITY_GG_6147_c0_g3_i1: KAJ8704209.1 hypothetical protein PYW08_012933 [Mythimna loreyi]
TRINITY_GG_19215_c8_g1					2.75886	0.0148516			1.67	1.72	1.28	0.54	0.56	0.5	0.34	0.24	0.41	0.3	0.57	0.45	1.76	2.19	2.34	0.34	0.43	0.29	TRINITY_GG_19215_c8_g1_i4: GBP92641.1 hypothetical protein EVAR_48447_1 [Eumeta japonica] ; TRINITY_GG_19215_c8_g1_i7: GBP92641.1 hypothetical protein EVAR_48447_1 [Eumeta japonica]
TRINITY_GG_9789_c0_g1					2.75003	0.0300645			6.28	4.81	2.91	44.45	58.46	26.69	1.34	0.86	0.92	15.97	15.25	17.54	6.64	4.64	5.66	87.03	123.44	37.41	TRINITY_GG_9789_c0_g1_i1: CAB3247040.1 unnamed protein product [Arctia plantaginis]
TRINITY_GG_13324_c7_g1					2.72646	0.0229073			14	12.56	38.81	60.55	59.16	90.52	9.89	7.31	6.53	102.7	60.72	51.13	48.62	38.33	52.43	95.43	40.14	71.78	TRINITY_GG_13324_c7_g1_i1: XP_021187183.2 uncharacterized protein LOC110373996 [Helicoverpa armigera] ; TRINITY_GG_13324_c7_g1_i4: XP_021187183.2 uncharacterized protein LOC110373996 [Helicoverpa armigera]
TRINITY_GG_1376_c11_g1					2.72593	0.030927			14.79	7.09	6.93	16.76	23.28	27.47	1.43	2.48	1.06	18.17	16.3	15.59	13.79	13.89	3.72	20.17	20.52	20.12	TRINITY_GG_1376_c11_g1_i3: KAI8421195.1 hypothetical protein MSG28_008264 [Choristoneura fumiferana] ; TRINITY_GG_1376_c11_g1_i4: CAH0625678.1 unnamed protein product [Chrysodeixis includens] ; TRINITY_GG_1376_c11_g1_i5: PZC84586.1 hypothetical protein B5X24_HaOG204616 [Helicoverpa armigera]
TRINITY_GG_9806_c0_g1					2.68864	0.0184368			3.66	1.95	2.99	3.21	4.58	3.1	1.04	1.26	1.53	1.89	6.05	1.62	3.7	6.53	12.9	9.98	4.28	8.22	TRINITY_GG_9806_c0_g1_i1: CAH2106212.1 unnamed protein product [Euphydryas editha] ; TRINITY_GG_9806_c0_g1_i12: KAJ2943617.1 hypothetical protein O0L34_g16725 [Tuta absoluta] ; TRINITY_GG_9806_c0_g1_i16: CAH2106212.1 unnamed protein product [Euphydryas editha] ; TRINITY_GG_9806_c0_g1_i5: CAH2106212.1 unnamed protein product [Euphydryas editha]
TRINITY_GG_20300_c2_g3					2.6859	0.00224211			23.27	11.07	14.57	9.49	10.47	8.82	4.52	5.67	8.02	16.64	15.7	18.52	17.56	29.64	54.82	29.9	11.81	12.78	TRINITY_GG_20300_c2_g3_i1: CAB3235222.1 unnamed protein product [Arctia plantaginis] ; TRINITY_GG_20300_c2_g3_i2: CAB3235222.1 unnamed protein product [Arctia plantaginis]
TRINITY_GG_3650_c0_g3					2.668	0.000140893			6.45	4.9	7.67	1.31	1.7	1.07	2.4	1.35	1.19	0.42	0.76	1.01	7.62	8.97	9.3	1.43	2.12	1.19	TRINITY_GG_3650_c0_g3_i3: ADZ95915.1 reverse transcriptase, partial [Lymantria dispar]
TRINITY_GG_1978_c0_g2					2.65019	0.00548752			4.4	6.7	3.84	6.27	7.89	5.5	1.19	0.77	1.21	3.76	4.85	1.69	7.59	3.32	4.97	10.01	8.26	8.52	TRINITY_GG_1978_c0_g2_i1: CAB3236589.1 unnamed protein product [Arctia plantaginis] ; TRINITY_GG_1978_c0_g2_i2: CAB3236589.1 unnamed protein product [Arctia plantaginis]
TRINITY_GG_16593_c17_g4					2.63338	0.0180022			22.85	14.35	22.65	4.13	0.5	5.01	6.99	4.81	5.87	2.54	3.19	0	29.32	25	40.1	6.62	12.67	4.65
TRINITY_GG_11092_c3_g1					2.59595	0.00327863			19.03	9.95	29.43	12.67	26.09	18.04	7.36	5.68	6.74	8.48	5.81	8.97	19.48	25.63	47.75	22.45	17.08	17.84	TRINITY_GG_11092_c3_g1_i10: CAB3249897.1 unnamed protein product [Arctia plantaginis] ; TRINITY_GG_11092_c3_g1_i4: CAB3231140.1 unnamed protein product [Arctia plantaginis] ; TRINITY_GG_11092_c3_g1_i6: CAB3249897.1 unnamed protein product [Arctia plantaginis] ; TRINITY_GG_11092_c3_g1_i7: CAB3249897.1 unnamed protein product [Arctia plantaginis] ; TRINITY_GG_11092_c3_g1_i8: CAB3231140.1 unnamed pr…
TRINITY_GG_12574_c22_g1					2.5923	0.0206162			3.17	1.78	3.68	0.75	1.14	0.18	1.59	0.92	1	1.09	0.98	0.3	5.11	3.94	5.32	0.87	0.31	1.37	TRINITY_GG_12574_c22_g1_i1: VEN54746.1 unnamed protein product [Callosobruchus maculatus]
TRINITY_GG_16910_c1_g4					2.58455	0.000193354			96.22	38.54	66.71	45.62	27.77	29.44	15.87	17.32	17.48	22.88	34.16	21.26	56.54	82.56	116.88	77.32	63.02	45.16	TRINITY_GG_16910_c1_g4_i2: CAB3227267.1 unnamed protein product [Arctia plantaginis] ; TRINITY_GG_16910_c1_g4_i3: CAB3227267.1 unnamed protein product [Arctia plantaginis] ; TRINITY_GG_16910_c1_g4_i4: CAB3227267.1 unnamed protein product [Arctia plantaginis]
TRINITY_GG_21225_c2_g1					2.57247	0.0123928			16.17	10.77	29.04	11.74	24.01	21.53	7.94	6.69	8.76	18.6	11.21	12.67	25.23	33.75	60.83	20.93	12.77	19.24	TRINITY_GG_21225_c2_g1_i2: KAH9631029.1 hypothetical protein HF086_015014 [Spodoptera exigua] ; TRINITY_GG_21225_c2_g1_i3: KAH9631029.1 hypothetical protein HF086_015014 [Spodoptera exigua] ; TRINITY_GG_21225_c2_g1_i4: KAH9631029.1 hypothetical protein HF086_015014 [Spodoptera exigua]
TRINITY_GG_14024_c3_g1					2.5578	0.000421137			35.92	30.33	64.76	19.11	42.71	33.02	12.55	7.65	11.11	30.65	22.44	21.84	36.83	50.1	72.86	22.8	24.7	27.85	TRINITY_GG_14024_c3_g1_i2: CAD0201666.1 unnamed protein product [Chrysodeixis includens]
TRINITY_GG_301_c3_g3					2.55605	0.0314151			8.37	4.45	10.88	6.09	3.25	4.99	3.11	2.24	3.54	4.66	4.08	4.36	6.94	18.52	26.76	13.93	6.96	12.83	TRINITY_GG_301_c3_g3_i1: CAH0696639.1 unnamed protein product [Spodoptera exigua] ; TRINITY_GG_301_c3_g3_i4: CAH0696639.1 unnamed protein product [Spodoptera exigua] ; TRINITY_GG_301_c3_g3_i6: XP_061722264.1 luciferin 4-monooxygenase-like [Cydia pomonella]
TRINITY_GG_14877_c4_g1					2.50304	0.0176661			10.38	26.01	16.3	1179.81	711.04	1200.44	6.54	6.9	6.22	620.19	636.61	456.25	19.4	31.27	53.73	1234.47	1038.6	1077.62	TRINITY_GG_14877_c4_g1_i3: CAB3239744.1 unnamed protein product [Arctia plantaginis] ; TRINITY_GG_14877_c4_g1_i5: CAB3239744.1 unnamed protein product [Arctia plantaginis]
TRINITY_GG_6004_c70_g1					2.49415	0.00262622			46.73	64.82	101.1	69.56	104.37	110.37	28.36	18.6	27.99	66.37	36.54	55.02	114.9	84.13	152.15	83.52	81.77	92.64	TRINITY_GG_6004_c70_g1_i1: CAB3238171.1 unnamed protein product [Arctia plantaginis]
TRINITY_GG_1983_c0_g10					2.48693	0.0357329			73.48	28.19	89.61	39.15	35.15	49.59	22.71	23.74	21.8	26.47	41.8	26.2	72.28	74.98	162.66	54.97	44.71	30.5	TRINITY_GG_1983_c0_g10_i1: CAH0600265.1 unnamed protein product [Chrysodeixis includens] ; TRINITY_GG_1983_c0_g10_i3: CAH0600265.1 unnamed protein product [Chrysodeixis includens]
TRINITY_GG_19542_c0_g7					2.48591	0.00471341			20.54	24.65	34.94	6.92	5.43	7.33	10.69	4.33	9.24	4.39	2.07	2.05	41.27	39.52	34.06	6.93	8.05	7.46	TRINITY_GG_19542_c0_g7_i1: XP_013186691.1 chitin deacetylase 8 [Amyelois transitella]
TRINITY_GG_10534_c21_g1					2.46816	0.0389174			1.64	1.67	1.48	18.35	27.69	24.43	0.43	0.35	0.47	9.18	5.03	7.9	1.34	3.78	1.34	24.42	34.19	17.64	TRINITY_GG_10534_c21_g1_i10: XP_049700094.1 uncharacterized protein LOC110372132 isoform X1 [Helicoverpa armigera] ; TRINITY_GG_10534_c21_g1_i11: AAC72919.1 reverse transcriptase, partial [Lymantria dispar] ; TRINITY_GG_10534_c21_g1_i12: AAO72078.1 reverse transcriptase/integrase [Lymantria dispar] ; TRINITY_GG_10534_c21_g1_i14: XP_049700094.1 uncharacterized protein LOC110372132 isoform X1 [Heli…
TRINITY_GG_805_c1_g9					2.46497	0.00122712			2.43	2.32	4.18	0.46	0.68	0.38	1.24	0.54	0.75	0.47	0.56	0.47	3.55	3.73	4.16	0.96	0.63	0.63	TRINITY_GG_805_c1_g9_i1: CAH0596164.1 unnamed protein product [Chrysodeixis includens]
TRINITY_GG_10544_c29_g1					2.44236	0.0191456			24.87	20.25	22.88	4.91	6.52	2.29	8.1	8.75	4.99	2.49	5.4	4	29.17	26.08	43.19	7.18	5.26	4.62
TRINITY_GG_8462_c0_g2					2.43932	0.0407635			6.78	11.89	4.47	6.23	7.32	6.38	5.73	2.33	3.41	4.52	4.58	3.94	13.74	16.7	24.89	10.26	7.93	7	TRINITY_GG_8462_c0_g2_i1: AAQ57129.1 endonuclease and reverse transcriptase-like protein [Bombyx mori] ; TRINITY_GG_8462_c0_g2_i2: CAB3256130.1 unnamed protein product [Arctia plantaginis]
TRINITY_GG_21252_c20_g14					2.42116	0.0212264			4.04	2.03	3.78	5.79	7.95	5.6	0.73	0.8	1.68	2.36	1.91	2.27	4.27	4.16	7.05	10.9	8.25	10.25
TRINITY_GG_4251_c0_g1					2.41719	0.00137828			147.58	189.99	90.51	51.82	36.47	29.24	59.87	53.9	44.71	23.32	27.4	27.18	182.86	182.41	316.38	104.12	70.98	64.53	TRINITY_GG_4251_c0_g1_i11: XP_026736752.1 uncharacterized protein LOC113500244 [Trichoplusia ni] ; TRINITY_GG_4251_c0_g1_i12: AAO72078.1 reverse transcriptase/integrase [Lymantria dispar] ; TRINITY_GG_4251_c0_g1_i14: PZC84870.1 hypothetical protein B5X24_HaOG203860 [Helicoverpa armigera] ; TRINITY_GG_4251_c0_g1_i17: XP_026736752.1 uncharacterized protein LOC113500244 [Trichoplusia ni] ; TRINITY_G…
TRINITY_GG_15131_c0_g3					2.41634	0.00420816			1.88	0.75	1.17	18.88	34.37	27.39	0.31	0.32	0.21	17.77	11.63	19.04	0.92	0.97	1.18	14.81	26.25	21.16	TRINITY_GG_15131_c0_g3_i1: XP_026743817.1 elongation of very long chain fatty acids protein AAEL008004-like [Trichoplusia ni] ; TRINITY_GG_15131_c0_g3_i2: KOB71283.1 putative nuclease HARBI1 [Operophtera brumata] ; TRINITY_GG_15131_c0_g3_i3: RVE52335.1 hypothetical protein evm_002973 [Chilo suppressalis] ; TRINITY_GG_15131_c0_g3_i4: XP_026743817.1 elongation of very long chain fatty acids protein…
TRINITY_GG_10783_c0_g10					2.39826	0.0136094			14.7	7.61	11.87	5.1	4.12	3.69	3.22	3.46	3.29	3.42	4.45	3.54	9.4	12.56	24.56	6.11	5.81	4.82	TRINITY_GG_10783_c0_g10_i1: XP_030034672.1 trafficking protein particle complex subunit 4 [Manduca sexta]
TRINITY_GG_3667_c1_g2					2.34402	0.000463347			11.54	8.53	7.27	9.4	9.7	11.53	5.47	5.92	6.19	10.09	8.29	9.98	15.41	19.86	36.97	19.49	14.83	14.51	TRINITY_GG_3667_c1_g2_i3: KAJ8722451.1 hypothetical protein PYW07_003631 [Mythimna separata] ; TRINITY_GG_3667_c1_g2_i4: PZC84672.1 hypothetical protein B5X24_HaOG204220 [Helicoverpa armigera] ; TRINITY_GG_3667_c1_g2_i6: CAB3221481.1 unnamed protein product [Arctia plantaginis]
TRINITY_GG_13536_c34_g1					2.32115	0.000311854			90.25	102.5	106.97	145.35	155.34	143.73	41.77	37.14	47.98	105.73	91.19	95.79	179.25	119.22	220.87	196.13	189.47	155.79	TRINITY_GG_13536_c34_g1_i1: XP_021198084.2 RNA-binding protein pno1 isoform X1 [Helicoverpa armigera]
TRINITY_GG_19585_c14_g1					2.30742	0.0305973			101.28	129.84	155.72	131.38	179.52	185.74	49.57	44.37	59.73	125.42	76.97	91.76	231.67	158.72	270.89	154.19	137.89	153.54	TRINITY_GG_19585_c14_g1_i1: XP_026735427.1 ribosome biogenesis protein NOP53 [Trichoplusia ni] ; TRINITY_GG_19585_c14_g1_i10: XP_047034853.1 ribosome biogenesis protein NOP53 [Helicoverpa zea] ; TRINITY_GG_19585_c14_g1_i11: XP_049693474.1 ribosome biogenesis protein NOP53 [Helicoverpa armigera] ; TRINITY_GG_19585_c14_g1_i14: PZC75412.1 hypothetical protein B5X24_HaOG206081 [Helicoverpa armigera] …
TRINITY_GG_21252_c79_g1					2.29235	0.000931284			18.89	9.86	17.23	11.86	12.02	13.23	8.81	6.54	7.47	9.71	9.38	10.66	20.14	33.47	46.49	26.72	15.8	17.52	TRINITY_GG_21252_c79_g1_i10: KAJ8714824.1 hypothetical protein PYW08_004805 [Mythimna loreyi] ; TRINITY_GG_21252_c79_g1_i11: XP_021195349.2 serine/threonine-protein kinase RIO3 [Helicoverpa armigera] ; TRINITY_GG_21252_c79_g1_i12: XP_047031990.1 uncharacterized protein LOC124638893 isoform X1 [Helicoverpa zea] ; TRINITY_GG_21252_c79_g1_i7: KAJ8714824.1 hypothetical protein PYW08_004805 [Mythimna …
TRINITY_GG_16593_c19_g1					2.28077	0.0021092			43.7	25.56	41.92	8.2	16.27	10.95	10.15	7.46	8.24	6.19	4.03	5.67	31.08	41.63	49.11	13.12	10	9.25	TRINITY_GG_16593_c19_g1_i2: XP_039750571.1 histone-lysine N-methyltransferase SETD1B-like [Pararge aegeria]
TRINITY_GG_8399_c26_g1					2.27461	0.0312113			7.09	5.36	7.57	3.63	5.77	2.61	2.65	2.45	1.96	5.03	4.56	6.87	6.77	8.25	11.75	4.99	4.36	4.42	TRINITY_GG_8399_c26_g1_i3: KAI8438076.1 hypothetical protein MSG28_010718 [Choristoneura fumiferana] ; TRINITY_GG_8399_c26_g1_i4: KAI8438076.1 hypothetical protein MSG28_010718 [Choristoneura fumiferana] ; TRINITY_GG_8399_c26_g1_i7: KAI8438076.1 hypothetical protein MSG28_010718 [Choristoneura fumiferana]
TRINITY_GG_673_c1_g1					2.27427	0.0407635			4.45	4.99	2.88	42.27	64.23	49.83	0.89	0.99	1.35	17.81	17.49	19.11	5.27	3.48	4.23	69.52	60.2	38.1	TRINITY_GG_673_c1_g1_i1: CAB3251557.1 unnamed protein product [Arctia plantaginis] ; TRINITY_GG_673_c1_g1_i2: CAB3251557.1 unnamed protein product [Arctia plantaginis] ; TRINITY_GG_673_c1_g1_i3: XP_028170187.1 purine nucleoside phosphorylase isoform X2 [Ostrinia furnacalis] ; TRINITY_GG_673_c1_g1_i4: CAB3251557.1 unnamed protein product [Arctia plantaginis] ; TRINITY_GG_673_c1_g1_i5: CAB3251557.1…
TRINITY_GG_11014_c0_g2					2.25438	0.00285378			47.33	34.96	72.85	21.47	34.32	37.1	13.94	12.3	14.24	16.33	12.24	15.58	37.95	52.46	72.73	26.5	26.99	27.69	TRINITY_GG_11014_c0_g2_i3: KAJ8704562.1 hypothetical protein PYW07_011750 [Mythimna separata] ; TRINITY_GG_11014_c0_g2_i4: KAJ8704562.1 hypothetical protein PYW07_011750 [Mythimna separata] ; TRINITY_GG_11014_c0_g2_i5: CAB3261971.1 unnamed protein product [Arctia plantaginis] ; TRINITY_GG_11014_c0_g2_i6: CAB3261971.1 unnamed protein product [Arctia plantaginis]
TRINITY_GG_11852_c0_g1					2.2353	0.000296766			34.58	30.53	29.12	20.38	8.28	11.33	10.46	6.5	10.94	7.94	8.89	9.45	27.61	40.65	41.2	25.25	22.07	22.69	TRINITY_GG_11852_c0_g1_i2: CAH0627354.1 unnamed protein product [Chrysodeixis includens] ; TRINITY_GG_11852_c0_g1_i3: KAF9411905.1 hypothetical protein HW555_009440 [Spodoptera exigua] ; TRINITY_GG_11852_c0_g1_i4: XP_028161084.1 sphingomyelin synthase-related 1-like [Ostrinia furnacalis] ; TRINITY_GG_11852_c0_g1_i5: CAH0627354.1 unnamed protein product [Chrysodeixis includens] ; TRINITY_GG_11852_…
TRINITY_GG_18677_c11_g5					2.23412	0.00446948			4.41	3.13	4.16	2.14	1.84	3.16	1.47	1.74	1.6	1.39	1.66	1.48	5.87	5.41	8.97	3.46	2.45	2.72
TRINITY_GG_6165_c80_g2					2.22849	0.00115733			29.64	32.43	40.25	9.76	8.47	8.58	12.59	7.3	11.3	2.41	2.99	2.82	38.25	41.06	30.32	3.81	6.92	6.37
TRINITY_GG_6165_c18_g2					2.21154	0.0354542			88.97	56.27	70.94	66.54	66.3	68.83	29.63	34.78	26.08	31.45	51.29	39.71	92.88	99	181.81	102.33	97.85	70
TRINITY_GG_14847_c1_g4					2.20809	0.000581223			24.4	22.98	16.41	24.48	16.79	17.89	6.25	6.44	8.57	14.96	16.91	13.95	20.74	16.85	29.01	45.74	41.59	35.14	TRINITY_GG_14847_c1_g4_i1: KAF9412483.1 hypothetical protein HW555_009007 [Spodoptera exigua] ; TRINITY_GG_14847_c1_g4_i3: XP_022822363.1 low-density lipoprotein receptor-like isoform X5 [Spodoptera litura] ; TRINITY_GG_14847_c1_g4_i4: XP_022822364.1 low-density lipoprotein receptor-like isoform X6 [Spodoptera litura] ; TRINITY_GG_14847_c1_g4_i5: XP_047024161.1 low-density lipoprotein receptor is…
TRINITY_GG_21646_c0_g6					2.17771	0.0312609			6.27	4.89	7.07	24.65	13.43	27.07	2.31	2.97	3.49	14.55	16.35	13.96	8.71	11.78	9.19	29.03	21.54	33.44	TRINITY_GG_21646_c0_g6_i2: ACE75461.1 MFS transporter protein [Glyptapanteles indiensis]
TRINITY_GG_4135_c0_g1					2.17556	0.0360622			1.59	0.74	1.22	1.3	1.8	1.56	0.51	0.51	0.63	1.29	1.67	1.25	1.34	1.52	2.21	1.86	1.56	1.91	TRINITY_GG_4135_c0_g1_i13: KAH9632506.1 hypothetical protein HF086_017054 [Spodoptera exigua] ; TRINITY_GG_4135_c0_g1_i14: KAH9632506.1 hypothetical protein HF086_017054 [Spodoptera exigua]
TRINITY_GG_3057_c0_g7					2.16611	0.00843233			19.19	14.86	22.42	9.15	15.82	12.41	5.44	6.23	6.89	11.4	9.29	11.72	16.28	24.75	35.12	19.54	13.07	11.85	TRINITY_GG_3057_c0_g7_i1: XP_021189973.1 FAD-linked sulfhydryl oxidase ALR [Helicoverpa armigera] ; TRINITY_GG_3057_c0_g7_i2: KAF9405142.1 hypothetical protein HW555_013992 [Spodoptera exigua]
TRINITY_GG_2973_c0_g1					2.16282	0.000489495			506.73	614.55	497.53	847.33	909.44	885.95	226.04	228.4	287.27	731.44	645.28	637.27	885.42	703.74	1180.39	1254.68	1059.18	1017.07	TRINITY_GG_2973_c0_g1_i1: CAH0694225.1 unnamed protein product [Spodoptera exigua] ; TRINITY_GG_2973_c0_g1_i12: CAH0694225.1 unnamed protein product [Spodoptera exigua] ; TRINITY_GG_2973_c0_g1_i14: CAH0694225.1 unnamed protein product [Spodoptera exigua] ; TRINITY_GG_2973_c0_g1_i4: KAF9405524.1 hypothetical protein HW555_013789 [Spodoptera exigua] ; TRINITY_GG_2973_c0_g1_i7: CAH0694225.1 unnamed …
TRINITY_GG_4224_c0_g6					2.15111	0.0190806			8.19	8.44	7.17	6.71	6.6	3.98	3.63	2.71	3.64	5.49	6.5	4.6	10.44	10.27	16.21	8.28	5.52	6.36
TRINITY_GG_7990_c0_g1					2.13131	0.0106364			309.7	202.8	182.03	86.05	65.29	61.39	74.03	86.63	72.67	22.49	36.06	22.74	273.36	233.57	332.7	91.44	106	55.76	TRINITY_GG_7990_c0_g1_i1: KAJ8727151.1 hypothetical protein PYW08_015548 [Mythimna loreyi] ; TRINITY_GG_7990_c0_g1_i14: KAJ8727151.1 hypothetical protein PYW08_015548 [Mythimna loreyi] ; TRINITY_GG_7990_c0_g1_i15: KAJ8727151.1 hypothetical protein PYW08_015548 [Mythimna loreyi] ; TRINITY_GG_7990_c0_g1_i16: CAH2063014.1 unnamed protein product, partial [Iphiclides podalirius] ; TRINITY_GG_7990_c0_…
TRINITY_GG_712_c7_g3					2.12814	0.00133599			34.11	23.09	33.57	18.62	20.1	19.21	13.28	9.5	12.48	17.62	14.94	16.43	28.44	38.24	58.69	31.69	22.86	31.96	TRINITY_GG_712_c7_g3_i1: XP_035438334.2 juvenile hormone esterase [Spodoptera frugiperda] ; TRINITY_GG_712_c7_g3_i2: XP_035438334.2 juvenile hormone esterase [Spodoptera frugiperda]
TRINITY_GG_6165_c13_g1					2.11598	0.00211081			67.36	84.15	76.79	70.73	67.61	73.12	41.9	28.45	47.68	77.71	84.54	75.69	95.6	148.85	182.11	101.72	79.48	94.77	TRINITY_GG_6165_c13_g1_i10: XP_053614045.1 uncharacterized protein LOC128677321 [Plodia interpunctella] ; TRINITY_GG_6165_c13_g1_i11: XP_047033807.1 N-acetylneuraminate lyase-like [Helicoverpa zea] ; TRINITY_GG_6165_c13_g1_i12: CAB3248852.1 unnamed protein product [Arctia plantaginis] ; TRINITY_GG_6165_c13_g1_i13: XP_047033807.1 N-acetylneuraminate lyase-like [Helicoverpa zea] ; TRINITY_GG_6165_c…
TRINITY_GG_6004_c1_g1					2.1123	0.0477715			36.4	25.41	43.52	36.25	33.37	27.1	24.75	21.97	26.54	29.08	31.12	27.59	43.23	90.05	114.12	63.86	35.29	43.67	TRINITY_GG_6004_c1_g1_i1: CAB3238156.1 unnamed protein product [Arctia plantaginis] ; TRINITY_GG_6004_c1_g1_i10: XP_047039884.1 nuclear pore complex protein Nup98-Nup96 isoform X1 [Helicoverpa zea] ; TRINITY_GG_6004_c1_g1_i11: CAH2259071.1 jg17256 [Pararge aegeria aegeria] ; TRINITY_GG_6004_c1_g1_i14: CAB3238156.1 unnamed protein product [Arctia plantaginis] ; TRINITY_GG_6004_c1_g1_i15: CAB325813…
TRINITY_GG_11954_c4_g1					2.06146	0.00244884			54.17	42.03	40.83	41.87	28.2	32.74	11.58	11.71	14.9	14.69	18.93	16.13	37.07	50.37	55.58	54.83	49.04	41.76	TRINITY_GG_11954_c4_g1_i1: CAB3239562.1 unnamed protein product [Arctia plantaginis] ; TRINITY_GG_11954_c4_g1_i10: KAF9413907.1 hypothetical protein HW555_007997 [Spodoptera exigua] ; TRINITY_GG_11954_c4_g1_i2: CAH0703068.1 unnamed protein product [Spodoptera exigua] ; TRINITY_GG_11954_c4_g1_i3: KAF9413907.1 hypothetical protein HW555_007997 [Spodoptera exigua] ; TRINITY_GG_11954_c4_g1_i4: KAJ872…
TRINITY_GG_19606_c0_g2					2.05731	0.001452			147.35	147.09	101.55	387.28	336.02	325.79	61.24	63.41	87.69	333.6	262.78	279.48	222.85	199.13	314.11	506.53	416.07	416.97	TRINITY_GG_19606_c0_g2_i10: CAH2071305.1 unnamed protein product, partial [Iphiclides podalirius] ; TRINITY_GG_19606_c0_g2_i13: KOB76482.1 S-adenosylmethionine synthase [Operophtera brumata] ; TRINITY_GG_19606_c0_g2_i2: KOB76482.1 S-adenosylmethionine synthase [Operophtera brumata] ; TRINITY_GG_19606_c0_g2_i4: CAF4812477.1 unnamed protein product [Pieris macdunnoughi] ; TRINITY_GG_19606_c0_g2_i5:…
TRINITY_GG_14551_c0_g1					2.05148	0.0157008			11.62	10.14	5.51	5.64	4.21	4.77	7.47	4.42	6.6	4.82	3.89	5.61	19.15	15.26	21.34	4.43	5.68	4.06	TRINITY_GG_14551_c0_g1_i13: XP_049692159.1 piggyBac transposable element-derived protein 4-like [Helicoverpa armigera] ; TRINITY_GG_14551_c0_g1_i17: XP_049692159.1 piggyBac transposable element-derived protein 4-like [Helicoverpa armigera] ; TRINITY_GG_14551_c0_g1_i4: XP_049692159.1 piggyBac transposable element-derived protein 4-like [Helicoverpa armigera] ; TRINITY_GG_14551_c0_g1_i5: XP_0445880…
TRINITY_GG_13797_c7_g5					2.03094	0.0431364			21.27	19.99	13.89	12.78	6.18	8.98	9.62	8.2	9.62	8.48	9.47	9.73	21.77	32.41	47.93	22.64	15.81	18.07	TRINITY_GG_13797_c7_g5_i1: RVE42615.1 hypothetical protein evm_012735 [Chilo suppressalis]
TRINITY_GG_19215_c13_g2					1.98091	0.0021442			55.38	55.8	48.51	95.44	106.18	91.36	17.2	17.78	24.05	84	68.46	88.32	63.38	53.49	80.98	108.92	92.1	107.04	TRINITY_GG_19215_c13_g2_i2: KAJ8722918.1 hypothetical protein PYW07_004098 [Mythimna separata] ; TRINITY_GG_19215_c13_g2_i3: KAJ8722918.1 hypothetical protein PYW07_004098 [Mythimna separata]
TRINITY_GG_9708_c0_g2					1.77907	0.0314954			14.36	13.07	11.71	11.41	10.26	10.59	5.43	4.55	5.82	8.25	9.12	6.96	15.64	11.66	13.18	13.2	12.27	10.37	TRINITY_GG_9708_c0_g2_i1: XP_021198043.1 cyclin-dependent kinase 14 isoform X1 [Helicoverpa armigera] ; TRINITY_GG_9708_c0_g2_i2: XP_028157869.1 uncharacterized protein LOC114351033 isoform X2 [Ostrinia furnacalis] ; TRINITY_GG_9708_c0_g2_i3: XP_026746521.1 cyclin-dependent kinase 14 isoform X2 [Trichoplusia ni] ; TRINITY_GG_9708_c0_g2_i4: XP_021198044.1 cyclin-dependent kinase 14 isoform X2 [Hel…
TRINITY_GG_8034_c37_g1					-1.78814	0.0229073			54.67	47.48	54.68	57.49	33.87	30.73	144.4	189.13	178.02	78.54	121.14	97	30.66	41.48	25.48	45.51	46.82	39.3	TRINITY_GG_8034_c37_g1_i1: CAB3219743.1 unnamed protein product [Arctia plantaginis] ; TRINITY_GG_8034_c37_g1_i5: WIV69449.1 3-ketoacyl-coa thiolase [Hyphantria cunea] ; TRINITY_GG_8034_c37_g1_i6: XP_046976612.1 uncharacterized protein LOC124542758 [Vanessa cardui] ; TRINITY_GG_8034_c37_g1_i7: CAB3219743.1 unnamed protein product [Arctia plantaginis] ; TRINITY_GG_8034_c37_g1_i8: XP_046976612.1 un…
TRINITY_GG_16206_c0_g6					-1.86769	0.0178228			13.17	9.79	12.97	19.94	20.85	15.55	16.11	17	19.47	22.33	22.37	17.5	3.73	6.43	4.38	22.14	15.4	19.45	TRINITY_GG_16206_c0_g6_i10: XP_026728909.1 ras-related protein Rac1 [Trichoplusia ni] ; TRINITY_GG_16206_c0_g6_i11: KAJ8882360.1 hypothetical protein PR048_014163 [Dryococelus australis] ; TRINITY_GG_16206_c0_g6_i4: XP_026728909.1 ras-related protein Rac1 [Trichoplusia ni] ; TRINITY_GG_16206_c0_g6_i8: XP_026728909.1 ras-related protein Rac1 [Trichoplusia ni]
TRINITY_GG_20792_c0_g6					-1.89577	0.0325776			19.77	23.96	16.91	15.37	11.76	11.55	52.53	58.25	62.2	28.04	31.3	30.67	14.07	17.24	9.3	14.92	15.66	14.17	TRINITY_GG_20792_c0_g6_i1: CAH0626907.1 unnamed protein product [Chrysodeixis includens]
TRINITY_GG_11898_c1_g2					-1.92006	0.0423844			55.34	47.16	28.92	57.05	38.21	35.81	82.68	95.86	102.63	51.78	58.51	55.86	13.45	32.86	14.05	60.58	54.11	45.31	TRINITY_GG_11898_c1_g2_i1: CAB3220071.1 unnamed protein product [Arctia plantaginis] ; TRINITY_GG_11898_c1_g2_i2: CAD0200898.1 unnamed protein product [Chrysodeixis includens] ; TRINITY_GG_11898_c1_g2_i3: CAD0200898.1 unnamed protein product [Chrysodeixis includens] ; TRINITY_GG_11898_c1_g2_i4: CAB3220071.1 unnamed protein product [Arctia plantaginis]
TRINITY_GG_18878_c0_g1					-1.94639	0.0441087			15.35	14.75	18.43	21	19.6	20.67	40.85	35.2	45.21	26.63	29.98	24.97	6.74	13.23	7.07	19.51	13.68	19.52	TRINITY_GG_18878_c0_g1_i10: CAB3230685.1 unnamed protein product [Arctia plantaginis] ; TRINITY_GG_18878_c0_g1_i15: KAF9804154.1 hypothetical protein SFRURICE_020582 [Spodoptera frugiperda] ; TRINITY_GG_18878_c0_g1_i2: CAB3230685.1 unnamed protein product [Arctia plantaginis] ; TRINITY_GG_18878_c0_g1_i4: CAB3230685.1 unnamed protein product [Arctia plantaginis]
TRINITY_GG_661_c0_g4					-1.97547	0.0223331			5.32	4.04	3.01	9.36	6.36	4.29	9.45	10.44	12.02	8.88	15.02	11.92	1.87	2.72	2.01	8.94	8.74	5.77	TRINITY_GG_661_c0_g4_i1: XP_021184238.1 cryptochrome-1 isoform X1 [Helicoverpa armigera] ; TRINITY_GG_661_c0_g4_i3: XP_049699801.1 cryptochrome-1 isoform X2 [Helicoverpa armigera] ; TRINITY_GG_661_c0_g4_i4: XP_049699801.1 cryptochrome-1 isoform X2 [Helicoverpa armigera]
TRINITY_GG_8712_c0_g11					-1.97925	0.0087292			2.08	1.72	1.68	4.01	3.5	3.52	3.37	3.77	4.47	4.85	6.8	5.51	0.69	1.15	0.62	3.54	3.64	3.53	TRINITY_GG_8712_c0_g11_i1: XP_047023377.1 glutamine-dependent NAD(+) synthetase [Helicoverpa zea]
TRINITY_GG_13584_c0_g1					-1.9826	0.000735221			12.25	11.06	18.51	15.24	17.77	16.52	25.98	25.49	26.14	22.9	19.82	21.74	5.76	6.23	4.78	13.14	10.74	16.76	TRINITY_GG_13584_c0_g1_i13: KAJ8719027.1 hypothetical protein PYW07_016583 [Mythimna separata] ; TRINITY_GG_13584_c0_g1_i15: CAB3235655.1 unnamed protein product [Arctia plantaginis] ; TRINITY_GG_13584_c0_g1_i2: CAB3235655.1 unnamed protein product [Arctia plantaginis] ; TRINITY_GG_13584_c0_g1_i8: CAB3235655.1 unnamed protein product [Arctia plantaginis] ; TRINITY_GG_13584_c0_g1_i9: KAJ8719027.1 …
TRINITY_GG_10029_c0_g3					-1.99294	0.00962464			0.83	1.06	1.13	3.06	3.19	3.14	1.69	1.54	2.37	4.58	4.05	3.45	0.31	0.53	0.56	3.61	3.85	3.4	TRINITY_GG_10029_c0_g3_i1: CAB3259964.1 unnamed protein product [Arctia plantaginis]
TRINITY_GG_14655_c18_g3					-1.99441	0.0134396			4.54	2.69	4.92	8.06	8.08	7.33	11.26	11.34	10.59	13.45	16.4	16.31	2.28	3.02	1.96	7.06	7.4	6.68	TRINITY_GG_14655_c18_g3_i1: KAJ8715077.1 hypothetical protein PYW08_005058 [Mythimna loreyi] ; TRINITY_GG_14655_c18_g3_i3: KAJ8715077.1 hypothetical protein PYW08_005058 [Mythimna loreyi] ; TRINITY_GG_14655_c18_g3_i4: XP_026726359.1 androgen-induced gene 1 protein-like [Trichoplusia ni] ; TRINITY_GG_14655_c18_g3_i6: KAJ8715077.1 hypothetical protein PYW08_005058 [Mythimna loreyi]
TRINITY_GG_5446_c0_g1					-2.01456	0.0295411			10.21	11.65	7.11	18.04	19.1	21.3	13.49	13.36	19.2	15.43	12.48	10.41	2.57	3.97	2.85	19.6	16.47	20.68	TRINITY_GG_5446_c0_g1_i44: CAB3251355.1 unnamed protein product [Arctia plantaginis]
TRINITY_GG_11903_c4_g1					-2.02847	0.00420816			48.56	38.89	45.33	22.07	20.62	19.79	106.52	92.62	107.6	48.23	50.09	43.61	19.94	31.36	14.7	13.37	19.74	18.9	TRINITY_GG_11903_c4_g1_i12: GBP42153.1 hypothetical protein EVAR_25778_1 [Eumeta japonica] ; TRINITY_GG_11903_c4_g1_i13: KAI8425563.1 hypothetical protein MSG28_011388 [Choristoneura fumiferana] ; TRINITY_GG_11903_c4_g1_i3: XP_028159711.1 uncharacterized protein LOC114352323 isoform X1 [Ostrinia furnacalis] ; TRINITY_GG_11903_c4_g1_i5: GBP23566.1 hypothetical protein EVAR_12849_1 [Eumeta japonica…
TRINITY_GG_10430_c13_g2					-2.03461	0.0106956			3.49	2.24	2.86	2.85	3.72	2.09	10.2	8.97	10.97	6.33	5.75	6.54	1.83	2.6	0.9	2.52	2.56	3.34	TRINITY_GG_10430_c13_g2_i1: KAF9824121.1 hypothetical protein SFRURICE_002242 [Spodoptera frugiperda]
TRINITY_GG_19763_c0_g2					-2.05123	0.00103126			3.88	3.32	2.64	35.48	22.26	19.23	6.85	8.08	9.08	33.03	36.05	32.25	1.12	2.32	1.73	41.2	33.67	29.54	TRINITY_GG_19763_c0_g2_i2: CAB3232656.1 unnamed protein product [Arctia plantaginis] ; TRINITY_GG_19763_c0_g2_i3: CAB3232656.1 unnamed protein product [Arctia plantaginis] ; TRINITY_GG_19763_c0_g2_i4: CAB3232656.1 unnamed protein product [Arctia plantaginis] ; TRINITY_GG_19763_c0_g2_i5: CAB3232656.1 unnamed protein product [Arctia plantaginis] ; TRINITY_GG_19763_c0_g2_i6: CAB3232656.1 unnamed pro…
TRINITY_GG_6165_c3_g3					-2.05193	0.0152374			11.42	11.95	10.58	12.64	10.72	8.6	35.76	35.93	44.32	29.26	27.62	28.04	9.38	9.64	5.53	11.45	10.42	12.9	TRINITY_GG_6165_c3_g3_i1: XP_026760720.1 calcineurin B homologous protein 1 [Galleria mellonella] ; TRINITY_GG_6165_c3_g3_i2: CAG9789437.1 unnamed protein product [Diatraea saccharalis] ; TRINITY_GG_6165_c3_g3_i3: CAG9789437.1 unnamed protein product [Diatraea saccharalis]
TRINITY_GG_2452_c1_g6					-2.0611	0.014053			7.51	7.4	4.14	27.54	16.9	20.82	12.78	14.8	22.33	30.97	33.08	24.8	3.21	3.96	3.43	30.32	29.24	30.76	TRINITY_GG_2452_c1_g6_i2: XP_049695670.1 segmentation protein cap'n'collar isoform X6 [Helicoverpa armigera] ; TRINITY_GG_2452_c1_g6_i3: CAB3242632.1 unnamed protein product [Arctia plantaginis] ; TRINITY_GG_2452_c1_g6_i4: CAB3242632.1 unnamed protein product [Arctia plantaginis] ; TRINITY_GG_2452_c1_g6_i7: CAB3242632.1 unnamed protein product [Arctia plantaginis]
TRINITY_GG_20201_c0_g5					-2.0713	0.00903837			0.29	0.22	0.08	3.06	2.73	2.7	0.7	0.84	1.27	3.19	3.91	3.27	0.16	0.17	0.18	3.6	3.48	3.68	TRINITY_GG_20201_c0_g5_i1: XP_026733968.1 serine/threonine-protein kinase SMG1 [Trichoplusia ni]
TRINITY_GG_5463_c0_g9					-2.07347	0.006399			0.64	0.81	0.64	0.97	0.99	1.09	1.87	1.53	2.1	1.23	1.13	1.17	0.4	0.36	0.22	1.1	1.22	1.02	TRINITY_GG_5463_c0_g9_i1: KAJ8723813.1 hypothetical protein PYW07_007793 [Mythimna separata]
TRINITY_GG_10783_c0_g7					-2.08335	0.00732267			17.18	10.23	15.93	49.67	32.27	27.17	29.18	38.26	39.57	54.94	69.33	66.42	5.4	10.38	6.31	43.63	34.33	38.67	TRINITY_GG_10783_c0_g7_i1: CAG9785668.1 unnamed protein product [Diatraea saccharalis]
TRINITY_GG_15026_c1_g12					-2.08617	0.0334227			17.91	13.24	13.92	22.97	15.63	14.13	42.69	40.79	42.9	42.64	37.65	41.83	5.9	15.32	5.39	17.1	13.29	16.66	TRINITY_GG_15026_c1_g12_i1: CAB3225344.1 unnamed protein product [Arctia plantaginis]
TRINITY_GG_17984_c0_g3					-2.09449	0.0375158			1.77	1.08	1.01	10.52	9.13	6.19	2.58	4.79	6.18	21.58	24.69	18.14	0.63	1	1.07	9.37	10.02	8.76	TRINITY_GG_17984_c0_g3_i1: CAH0663984.1 unnamed protein product [Spodoptera exigua]
TRINITY_GG_9405_c14_g6					-2.09655	0.00244095			6.65	7.85	6.01	5.41	4.43	4.97	24.75	18.68	20.55	12.03	12.46	13.88	3.6	5.23	2.9	6	5.67	6.2
TRINITY_GG_21568_c0_g6					-2.09722	0.0268424			1.08	1.12	1.08	4.2	5.37	4.35	1.8	2.42	2.54	8.01	6.08	6.04	0.31	0.54	0.43	3.47	3.32	3.91	TRINITY_GG_21568_c0_g6_i1: XP_053614104.1 structural maintenance of chromosomes protein 2 [Plodia interpunctella]
TRINITY_GG_12068_c0_g3					-2.09879	0.0123928			4.85	6.27	4.44	25.43	24.66	21.41	11.39	14.68	16.44	42.25	34.3	31.37	1.76	4.19	2.63	23.89	23.38	23.85	TRINITY_GG_12068_c0_g3_i1: CAH2980276.1 unnamed protein product [Chilo suppressalis] ; TRINITY_GG_12068_c0_g3_i2: KAH9633379.1 hypothetical protein HF086_004093 [Spodoptera exigua] ; TRINITY_GG_12068_c0_g3_i4: CAH0723398.1 unnamed protein product, partial [Brenthis ino] ; TRINITY_GG_12068_c0_g3_i7: CAH0723398.1 unnamed protein product, partial [Brenthis ino]
TRINITY_GG_8399_c4_g6					-2.16516	0.00482997			2.73	2.48	1.96	7.25	10.13	8.51	5.09	4.81	5.66	10.42	9.74	9.84	0.69	1.36	1.06	8.71	6.58	9.08	TRINITY_GG_8399_c4_g6_i1: XP_022834244.1 uncharacterized protein LOC111361992 [Spodoptera litura] ; TRINITY_GG_8399_c4_g6_i2: XP_028162493.1 uncharacterized protein LOC114354354 [Ostrinia furnacalis] ; TRINITY_GG_8399_c4_g6_i3: XP_022834244.1 uncharacterized protein LOC111361992 [Spodoptera litura]
TRINITY_GG_13797_c2_g5					-2.1776	0.0118651			5.22	5.36	5.79	23.53	28.32	26.07	13.65	9.74	14.19	43.15	26.64	29.68	1.26	3.58	2.07	23.55	20.23	32.12	TRINITY_GG_13797_c2_g5_i1: CAB3229020.1 unnamed protein product [Arctia plantaginis]
TRINITY_GG_20661_c0_g2					-2.20226	0.00106638			1.71	1.52	1.08	6.16	4.05	3.24	4.66	6.14	7.35	6.78	9.19	6.61	0.76	1.41	0.61	6.81	5.34	6.14	TRINITY_GG_20661_c0_g2_i15: CAH0587985.1 unnamed protein product [Chrysodeixis includens] ; TRINITY_GG_20661_c0_g2_i20: CAB3253665.1 unnamed protein product [Arctia plantaginis] ; TRINITY_GG_20661_c0_g2_i23: CAB3253665.1 unnamed protein product [Arctia plantaginis] ; TRINITY_GG_20661_c0_g2_i3: CAH0587985.1 unnamed protein product [Chrysodeixis includens] ; TRINITY_GG_20661_c0_g2_i5: XP_047029487.…
TRINITY_GG_10430_c7_g1					-2.20287	0.0360622			31.98	16.39	23.75	20.64	11.26	10.24	68.65	98.59	78.09	34.03	60.59	40	14.69	19.42	10.79	15.22	17.98	12.21	TRINITY_GG_10430_c7_g1_i1: XP_021182782.1 methionine-R-sulfoxide reductase B1 isoform X2 [Helicoverpa armigera] ; TRINITY_GG_10430_c7_g1_i2: KAJ8734865.1 hypothetical protein PYW08_014115 [Mythimna loreyi]
TRINITY_GG_21340_c3_g3					-2.20982	5.87119e-06			2.74	2.88	3.06	11.02	11.53	7.96	8.34	9.11	11.18	14.43	18.18	16.7	1.47	2.13	1.28	13.5	11.71	11.51	TRINITY_GG_21340_c3_g3_i1: KAG7303679.1 hypothetical protein JYU34_012231 [Plutella xylostella] ; TRINITY_GG_21340_c3_g3_i2: PZC74016.1 hypothetical protein B5X24_HaOG208430 [Helicoverpa armigera]
TRINITY_GG_20455_c0_g1					-2.21037	0.00150227			11.53	7.57	3.97	8.85	5.92	4.81	19.06	21.11	22.78	10.24	13.19	8.9	2.8	4.5	3.06	7.08	7.38	8.9	TRINITY_GG_20455_c0_g1_i10: KAG6445147.1 hypothetical protein O3G_MSEX003744 [Manduca sexta] ; TRINITY_GG_20455_c0_g1_i21: CAB3234127.1 unnamed protein product [Arctia plantaginis] ; TRINITY_GG_20455_c0_g1_i4: CAB3234126.1 unnamed protein product [Arctia plantaginis] ; TRINITY_GG_20455_c0_g1_i6: CAB3234126.1 unnamed protein product [Arctia plantaginis] ; TRINITY_GG_20455_c0_g1_i8: KAG6445145.1 hy…
TRINITY_GG_12354_c0_g1					-2.21633	0.00565743			12.7	8.22	5.15	50.22	26.09	29.72	31.32	32.73	43.63	56.1	61.15	40.69	4.91	8.68	7.17	51.19	26.59	33.99	TRINITY_GG_12354_c0_g1_i1: KAF9424917.1 hypothetical protein HW555_000218 [Spodoptera exigua]
TRINITY_GG_7981_c0_g1					-2.22604	0.0224632			3.12	1.44	1.78	4.53	3.96	4.45	5.74	3.03	5.79	5.91	6.12	5.62	0.94	1.5	1.33	5.75	3.66	4.38	TRINITY_GG_7981_c0_g1_i1: CAB3240880.1 unnamed protein product [Arctia plantaginis]
TRINITY_GG_297_c0_g2					-2.22654	0.00130959			1.55	1.18	0.75	3.81	4.59	3.57	2.52	2.67	3.67	5.16	5.67	5.28	0.5	0.6	0.43	4.75	4	4.26	TRINITY_GG_297_c0_g2_i1: XP_035448655.2 Fanconi anemia group J protein homolog isoform X1 [Spodoptera frugiperda] ; TRINITY_GG_297_c0_g2_i2: XP_035448655.2 Fanconi anemia group J protein homolog isoform X1 [Spodoptera frugiperda] ; TRINITY_GG_297_c0_g2_i3: XP_035448655.2 Fanconi anemia group J protein homolog isoform X1 [Spodoptera frugiperda] ; TRINITY_GG_297_c0_g2_i4: XP_035448655.2 Fanconi ane…
TRINITY_GG_6311_c0_g2					-2.23386	0.00441756			89.97	48.43	106.89	57.4	72.54	93.09	242.53	138.87	172.05	105.98	97.66	138.46	32.87	35.26	25.13	34.68	34.3	39.63	TRINITY_GG_6311_c0_g2_i1: XP_035440459.2 glucose 1-dehydrogenase-like [Spodoptera frugiperda]
TRINITY_GG_21303_c12_g2					-2.24296	0.048971			13.25	11.04	8.26	34.2	20.36	26.78	25.69	24.7	34.18	52.38	42.75	39.76	2.37	9.83	5.31	36.67	26.49	35.35	TRINITY_GG_21303_c12_g2_i1: CAB3223627.1 unnamed protein product [Arctia plantaginis] ; TRINITY_GG_21303_c12_g2_i2: CAB3223627.1 unnamed protein product [Arctia plantaginis] ; TRINITY_GG_21303_c12_g2_i4: CAB3223627.1 unnamed protein product [Arctia plantaginis] ; TRINITY_GG_21303_c12_g2_i5: CAB3223627.1 unnamed protein product [Arctia plantaginis]
TRINITY_GG_8109_c5_g5					-2.25784	0.00293178			28.44	18.65	26.07	58.51	36.2	30.99	50.75	57.01	75.77	63.27	77.17	74.33	9.38	16.22	6.11	51.61	41.02	47.89	TRINITY_GG_8109_c5_g5_i1: CAB3233242.1 unnamed protein product [Arctia plantaginis] ; TRINITY_GG_8109_c5_g5_i3: XP_049705363.1 plasma membrane calcium-transporting ATPase 2 isoform X1 [Helicoverpa armigera] ; TRINITY_GG_8109_c5_g5_i4: KAH9629572.1 hypothetical protein HF086_008616 [Spodoptera exigua] ; TRINITY_GG_8109_c5_g5_i6: CAB3233242.1 unnamed protein product [Arctia plantaginis]
TRINITY_GG_21303_c1_g11					-2.27353	0.0399775			3.68	3.12	1.96	24.8	18.68	13.43	9.9	11.86	16.14	31.56	39.72	29.37	1.12	3.71	1.67	24.73	26.87	21.57	TRINITY_GG_21303_c1_g11_i1: KAJ2938175.1 hypothetical protein O0L34_g18515 [Tuta absoluta]
TRINITY_GG_2993_c0_g1					-2.27971	0.00536837			2.24	2.45	1.24	7.23	5.41	4.54	4.77	4.85	7.83	8.26	7.92	6.88	0.6	1.39	0.78	8.14	6.2	9.44	TRINITY_GG_2993_c0_g1_i13: CAB3260380.1 unnamed protein product [Arctia plantaginis] ; TRINITY_GG_2993_c0_g1_i3: CAB3260380.1 unnamed protein product [Arctia plantaginis] ; TRINITY_GG_2993_c0_g1_i5: XP_049706915.1 uncharacterized protein LOC110370193 isoform X2 [Helicoverpa armigera] ; TRINITY_GG_2993_c0_g1_i7: XP_047027166.1 uncharacterized protein LOC124635332 [Helicoverpa zea] ; TRINITY_GG_299…
TRINITY_GG_806_c2_g1					-2.28035	0.0141823			1.38	1.01	1.01	3.36	3.93	2.47	3.04	2.92	3.78	4.3	3.81	4.19	0.61	0.85	0.35	2.38	3.47	3.17	TRINITY_GG_806_c2_g1_i10: CAB3223274.1 unnamed protein product [Arctia plantaginis] ; TRINITY_GG_806_c2_g1_i11: CAB3223274.1 unnamed protein product [Arctia plantaginis] ; TRINITY_GG_806_c2_g1_i2: XP_026732379.1 ATP-binding cassette sub-family G member 4-like isoform X1 [Trichoplusia ni] ; TRINITY_GG_806_c2_g1_i3: XP_026732379.1 ATP-binding cassette sub-family G member 4-like isoform X1 [Trichopl…
TRINITY_GG_21003_c2_g4					-2.28487	0.0441191			3.78	3.4	0.71	14	6.28	6.42	3.59	4.99	6.38	5.66	8.55	4.86	0.61	1.22	0.85	12.79	12.36	13.06	TRINITY_GG_21003_c2_g4_i1: CAB3226861.1 unnamed protein product [Arctia plantaginis]
TRINITY_GG_1546_c0_g2					-2.29028	0.000135275			8.33	4.89	9.2	26.11	20.8	18.71	17.27	22.45	21.32	34.22	43.89	37.59	3	5.19	2.63	15.65	12.58	18.23	TRINITY_GG_1546_c0_g2_i12: NP_001036970.1 glycerol-3-phosphate dehydrogenase-1 [Bombyx mori] ; TRINITY_GG_1546_c0_g2_i14: XP_050681389.1 glycerol-3-phosphate dehydrogenase [NAD(+)], cytoplasmic isoform X2 [Leptidea sinapis] ; TRINITY_GG_1546_c0_g2_i19: CAH0763664.1 unnamed protein product [Diatraea saccharalis] ; TRINITY_GG_1546_c0_g2_i2: XP_030027515.2 glycerol-3-phosphate dehydrogenase [NAD(+)]…
TRINITY_GG_15026_c1_g4					-2.30732	0.0034705			0.23	0.23	0.18	3.49	2.45	2.58	1.19	1.22	2.16	3.5	4.04	3.29	0.23	0.28	0.2	4.08	2.84	3.43	TRINITY_GG_15026_c1_g4_i1: CAB3252550.1 unnamed protein product [Arctia plantaginis] ; TRINITY_GG_15026_c1_g4_i2: CAB3252548.1 unnamed protein product [Arctia plantaginis]
TRINITY_GG_8395_c0_g6					-2.30758	2.3961e-05			2.49	1.73	1.4	9.77	6.65	6.69	5.15	5.61	7.26	12.96	12.14	11.87	0.71	1.3	1.1	10.65	8.38	9.75	TRINITY_GG_8395_c0_g6_i1: CAB3236088.1 unnamed protein product [Arctia plantaginis]
TRINITY_GG_14332_c0_g8					-2.31139	0.0115784			0.58	0.5	0.64	2.46	4	3.15	1.35	1.6	2.03	4.15	4.13	3.7	0.24	0.41	0.22	2.36	2.63	2.36	TRINITY_GG_14332_c0_g8_i1: XP_022836101.1 cytoplasmic phosphatidylinositol transfer protein 1 [Spodoptera litura]
TRINITY_GG_10783_c4_g3					-2.31319	0.0102138			0.63	0.34	0.17	5.39	3.46	3.53	0.88	1.05	1.79	5.09	5.51	4.15	0.14	0.38	0.19	6.59	5.25	6.13	TRINITY_GG_10783_c4_g3_i1: CAB3250851.1 unnamed protein product [Arctia plantaginis] ; TRINITY_GG_10783_c4_g3_i2: CAB3250851.1 unnamed protein product [Arctia plantaginis] ; TRINITY_GG_10783_c4_g3_i5: CAB3250851.1 unnamed protein product [Arctia plantaginis] ; TRINITY_GG_10783_c4_g3_i6: CAB3250851.1 unnamed protein product [Arctia plantaginis]
TRINITY_GG_16717_c21_g2					-2.31625	0.0180058			3.73	2.2	1.92	9.44	9.17	7.24	4.95	7.71	8.13	10.96	13.34	9.93	0.84	1.91	1.06	7.84	7.4	9.97	TRINITY_GG_16717_c21_g2_i10: XP_047027869.1 protein immune deficiency [Helicoverpa zea] ; TRINITY_GG_16717_c21_g2_i11: XP_026738983.1 protein immune deficiency [Trichoplusia ni] ; TRINITY_GG_16717_c21_g2_i2: CAH2097769.1 unnamed protein product [Euphydryas editha] ; TRINITY_GG_16717_c21_g2_i4: XP_022822070.1 mitochondrial import receptor subunit TOM40 homolog [Spodoptera litura] ; TRINITY_GG_1671…
TRINITY_GG_5511_c0_g1					-2.32729	0.0491092			2.08	1.42	2.13	0.73	0.25	0.63	8.53	7.57	10.16	2.94	2.79	2.24	1.61	1.24	1.41	0.54	0.94	0.23	TRINITY_GG_5511_c0_g1_i1: CAB3515518.1 unnamed protein product [Spodoptera littoralis] ; TRINITY_GG_5511_c0_g1_i2: CAB3515517.1 unnamed protein product [Spodoptera littoralis]
TRINITY_GG_12828_c0_g2					-2.3478	0.0174256			1.1	1.66	0.46	4.21	2.68	3.21	2.13	2.12	2.94	4.38	4.86	3.78	0.4	0.55	0.43	4.76	4.72	3.48	TRINITY_GG_12828_c0_g2_i1: CAB3231510.1 unnamed protein product [Arctia plantaginis] ; TRINITY_GG_12828_c0_g2_i2: CAB3231510.1 unnamed protein product [Arctia plantaginis] ; TRINITY_GG_12828_c0_g2_i3: CAB3231509.1 unnamed protein product [Arctia plantaginis]
TRINITY_GG_11658_c1_g2					-2.3502	0.0145686			3.61	4.83	4.64	13.91	18.58	21.01	9.86	8.1	13.43	28.98	18.48	20.15	1.66	1.63	0.73	14.97	15.89	23.28	TRINITY_GG_11658_c1_g2_i12: XP_049693054.1 protein lap4 isoform X10 [Helicoverpa armigera] ; TRINITY_GG_11658_c1_g2_i15: XP_049693051.1 protein lap4 isoform X7 [Helicoverpa armigera] ; TRINITY_GG_11658_c1_g2_i17: CAB3235697.1 unnamed protein product [Arctia plantaginis] ; TRINITY_GG_11658_c1_g2_i18: CAB3506185.1 unnamed protein product [Spodoptera littoralis] ; TRINITY_GG_11658_c1_g2_i20: XP_0267…
TRINITY_GG_4334_c0_g1					-2.35385	0.00450772			4.33	2.44	3.94	12.89	11.29	7.89	4.89	7.93	8.93	17.55	19.01	16.9	0.72	1.76	1.31	17.07	11.73	12.44	TRINITY_GG_4334_c0_g1_i2: CAG9124906.1 unnamed protein product [Plutella xylostella] ; TRINITY_GG_4334_c0_g1_i5: CAG5055103.1 unnamed protein product [Parnassius apollo] ; TRINITY_GG_4334_c0_g1_i6: CAG5055103.1 unnamed protein product [Parnassius apollo]
TRINITY_GG_12068_c18_g4					-2.36438	0.0268424			0.81	0.55	0.58	6.96	8.09	8.12	1.72	2.56	3.62	11.85	10.73	9.89	0.31	0.64	0.15	6.93	5.38	7.43	TRINITY_GG_12068_c18_g4_i1: KAF9824632.1 hypothetical protein SFRURICE_004089 [Spodoptera frugiperda]
TRINITY_GG_9588_c0_g1					-2.36938	0.0264961			1.72	1.6	0.5	4.01	4.51	3.16	4.55	4.05	4.59	5.09	6.08	5.69	0.45	1.04	0.7	4.52	4.19	3.4	TRINITY_GG_9588_c0_g1_i2: CAH0699325.1 unnamed protein product [Spodoptera exigua] ; TRINITY_GG_9588_c0_g1_i3: XP_047028903.1 xaa-Pro aminopeptidase 3-like isoform X1 [Helicoverpa zea] ; TRINITY_GG_9588_c0_g1_i4: XP_037300735.1 xaa-Pro aminopeptidase 3 [Manduca sexta]
TRINITY_GG_301_c7_g7					-2.37293	0.0336166			0.91	0.41	0.2	5.56	2.49	2.65	1.72	2.14	2.85	4.08	4.3	3.97	0.21	0.33	0.45	5.93	5.3	5.55	TRINITY_GG_301_c7_g7_i1: CAB3511375.1 unnamed protein product [Spodoptera littoralis] ; TRINITY_GG_301_c7_g7_i2: CAB3511375.1 unnamed protein product [Spodoptera littoralis]
TRINITY_GG_14877_c15_g1					-2.37806	0.0492976			10.61	14.81	12.51	7.29	9.41	8.28	53.5	41.25	50.3	23.67	18.86	21.2	8.56	11.66	3.3	6.39	5.94	8.28	TRINITY_GG_14877_c15_g1_i10: CAB3239754.1 unnamed protein product [Arctia plantaginis] ; TRINITY_GG_14877_c15_g1_i15: CAB3239754.1 unnamed protein product [Arctia plantaginis] ; TRINITY_GG_14877_c15_g1_i17: CAB3239754.1 unnamed protein product [Arctia plantaginis] ; TRINITY_GG_14877_c15_g1_i18: CAB3239754.1 unnamed protein product [Arctia plantaginis] ; TRINITY_GG_14877_c15_g1_i22: CAB3239754.1 u…
TRINITY_GG_13856_c13_g1					-2.37943	0.0182478			7.41	4.69	3.35	31.61	21.01	15.89	7.56	17.28	16.42	27.41	36.21	21.01	1.1	2.91	1.13	26.03	19.52	19.35	TRINITY_GG_13856_c13_g1_i1: PZC82770.1 hypothetical protein B5X24_HaOG209868 [Helicoverpa armigera] ; TRINITY_GG_13856_c13_g1_i3: CAB3226993.1 unnamed protein product [Arctia plantaginis] ; TRINITY_GG_13856_c13_g1_i4: CAB3226993.1 unnamed protein product [Arctia plantaginis] ; TRINITY_GG_13856_c13_g1_i5: CAB3226993.1 unnamed protein product [Arctia plantaginis]
TRINITY_GG_16217_c0_g1					-2.38547	0.0165294			16.86	18.75	9.12	35.42	27.47	34.97	23.77	24.94	37.32	47.73	24.74	40.16	3.23	7.52	3.35	29.42	32.46	56.05	TRINITY_GG_16217_c0_g1_i1: XP_026492524.1 protein kinase C and casein kinase substrate in neurons protein 1 isoform X2 [Vanessa tameamea] ; TRINITY_GG_16217_c0_g1_i2: XP_026492524.1 protein kinase C and casein kinase substrate in neurons protein 1 isoform X2 [Vanessa tameamea]
TRINITY_GG_19466_c0_g2					-2.39018	0.0274918			3.15	4.59	0.85	12.96	5.7	5.74	5.74	6.69	9.23	13.05	15.18	12.94	1.68	1.52	1.08	13.53	11.01	12.66	TRINITY_GG_19466_c0_g2_i10: CAD0204543.1 unnamed protein product [Chrysodeixis includens] ; TRINITY_GG_19466_c0_g2_i12: KAJ8713105.1 hypothetical protein PYW08_008409 [Mythimna loreyi] ; TRINITY_GG_19466_c0_g2_i15: CAB3219882.1 unnamed protein product [Arctia plantaginis] ; TRINITY_GG_19466_c0_g2_i3: CAD0204543.1 unnamed protein product [Chrysodeixis includens] ; TRINITY_GG_19466_c0_g2_i7: CAB321…
TRINITY_GG_15996_c2_g7					-2.39082	0.0182478			0.27	0.29	0.16	2.69	2.67	2.48	0.68	0.93	1.26	2.85	3.6	2.46	0.11	0.18	0.11	3.8	2.27	3.2	TRINITY_GG_15996_c2_g7_i1: CAH0683040.1 unnamed protein product [Spodoptera exigua]
TRINITY_GG_2847_c0_g3					-2.40188	0.00109181			4.81	3.2	2.57	11.71	16.2	11.95	6.3	7.42	10.36	21.12	15.67	14.33	0.85	2.04	0.78	12.59	9.45	13.29	TRINITY_GG_2847_c0_g3_i1: KAG6451468.1 hypothetical protein O3G_MSEX007171 [Manduca sexta] ; TRINITY_GG_2847_c0_g3_i2: CAB3238264.1 unnamed protein product [Arctia plantaginis]
TRINITY_GG_17192_c2_g3					-2.40374	0.000594706			12.47	8.54	8.23	20.89	25	21.28	14.22	20.04	23.26	31.73	24.28	32.94	3.43	5.61	3.7	17.72	13.36	22.31
TRINITY_GG_13937_c2_g3					-2.40388	0.000176262			5.3	4.43	2.6	15.51	7.15	7.14	8.69	12.4	16.26	15.68	15.23	18.87	1.66	3.06	2.49	17.09	13.1	17.14	TRINITY_GG_13937_c2_g3_i2: CAB3233596.1 unnamed protein product [Arctia plantaginis] ; TRINITY_GG_13937_c2_g3_i3: CAB3233596.1 unnamed protein product [Arctia plantaginis] ; TRINITY_GG_13937_c2_g3_i4: CAB3233596.1 unnamed protein product [Arctia plantaginis] ; TRINITY_GG_13937_c2_g3_i5: CAB3233596.1 unnamed protein product [Arctia plantaginis] ; TRINITY_GG_13937_c2_g3_i6: CAB3233596.1 unnamed pro…
TRINITY_GG_12764_c0_g1					-2.40557	0.0031462			7.07	6.09	3.05	9.7	8.77	8.59	11.13	12.27	15.57	13.75	11.15	12.32	1.22	3.44	1.78	14.85	10	11.75	TRINITY_GG_12764_c0_g1_i2: KAJ8720487.1 hypothetical protein PYW08_005952 [Mythimna loreyi] ; TRINITY_GG_12764_c0_g1_i3: KAJ8729078.1 hypothetical protein PYW07_006774 [Mythimna separata] ; TRINITY_GG_12764_c0_g1_i4: CAB3225571.1 unnamed protein product [Arctia plantaginis] ; TRINITY_GG_12764_c0_g1_i5: KAJ8729078.1 hypothetical protein PYW07_006774 [Mythimna separata]
TRINITY_GG_9070_c0_g9					-2.4133	0.0221759			1.11	0.68	0.77	3.98	5.24	3.13	1.8	2.08	2.06	3.7	4.73	3.97	0.27	0.52	0.16	5.19	5.58	3.79
TRINITY_GG_5478_c0_g1					-2.41434	0.00656729			35.86	16.71	32.02	17.64	15.28	13.12	125.91	95.99	117.47	44.81	47.05	48.96	13.2	33.58	9.92	11.77	11.35	13.2	TRINITY_GG_5478_c0_g1_i1: AII21984.1 odorant degrading enzyme CXE10 [Sesamia inferens] ; TRINITY_GG_5478_c0_g1_i10: KAJ8723138.1 hypothetical protein PYW08_003050 [Mythimna loreyi] ; TRINITY_GG_5478_c0_g1_i2: KAJ8723138.1 hypothetical protein PYW08_003050 [Mythimna loreyi] ; TRINITY_GG_5478_c0_g1_i4: XP_050518909.1 uncharacterized protein LOC126893014 [Diabrotica virgifera virgifera] ; TRINITY_GG…
TRINITY_GG_8689_c0_g3					-2.41452	0.0462276			9.39	3.8	12.26	7.04	7.31	7.22	6.05	12.48	14.71	8.72	8.9	13.34	1.9	2.85	0.71	8.04	7.68	9.03	TRINITY_GG_8689_c0_g3_i1: CAB3222200.1 unnamed protein product [Arctia plantaginis] ; TRINITY_GG_8689_c0_g3_i2: CAB3222200.1 unnamed protein product [Arctia plantaginis]
TRINITY_GG_13856_c3_g8					-2.4201	0.0166369			1.52	1.38	1.56	1.15	0.7	1.06	5.69	4.21	4.62	2.18	3.53	4.49	0.48	1.22	0.69	3.03	1.74	1.95	TRINITY_GG_13856_c3_g8_i2: XP_026726896.1 uncharacterized protein LOC113493226 [Trichoplusia ni]
TRINITY_GG_9679_c3_g2					-2.42066	0.0359427			3	1.71	1.72	5.74	2.69	4.77	7.87	14.98	9.53	11.39	15.83	11.26	1	2.75	1.09	6.53	5.38	8.43	TRINITY_GG_9679_c3_g2_i1: CAB3252992.1 unnamed protein product [Arctia plantaginis] ; TRINITY_GG_9679_c3_g2_i10: CAH0579529.1 unnamed protein product [Chrysodeixis includens] ; TRINITY_GG_9679_c3_g2_i2: CAB3252992.1 unnamed protein product [Arctia plantaginis] ; TRINITY_GG_9679_c3_g2_i3: CAB3252992.1 unnamed protein product [Arctia plantaginis] ; TRINITY_GG_9679_c3_g2_i4: CAB3252992.1 unnamed pro…
TRINITY_GG_20236_c0_g1					-2.4209	4.1611e-07			9.85	8.14	6.64	23.2	10.23	9.87	25.82	30.05	32.09	27	36.51	24.85	3.4	5.31	2.83	26.37	18.97	20.3	TRINITY_GG_20236_c0_g1_i1: CAB3225483.1 unnamed protein product [Arctia plantaginis] ; TRINITY_GG_20236_c0_g1_i12: CAB3225483.1 unnamed protein product [Arctia plantaginis] ; TRINITY_GG_20236_c0_g1_i13: CAB3225483.1 unnamed protein product [Arctia plantaginis] ; TRINITY_GG_20236_c0_g1_i2: CAB3225483.1 unnamed protein product [Arctia plantaginis] ; TRINITY_GG_20236_c0_g1_i5: CAB3225483.1 unnamed p…
TRINITY_GG_21647_c0_g1					-2.42199	8.46938e-06			25.08	22.44	34.8	22.71	31.19	25.01	64.4	89.16	94.7	76.41	51.33	63.45	13.06	19.33	8.3	24.91	15.54	17.17	TRINITY_GG_21647_c0_g1_i1: CAB3243064.1 unnamed protein product [Arctia plantaginis] ; TRINITY_GG_21647_c0_g1_i2: PZC79011.1 hypothetical protein B5X24_HaOG216962 [Helicoverpa armigera] ; TRINITY_GG_21647_c0_g1_i4: CAB3243064.1 unnamed protein product [Arctia plantaginis] ; TRINITY_GG_21647_c0_g1_i5: CAB3243064.1 unnamed protein product [Arctia plantaginis] ; TRINITY_GG_21647_c0_g1_i8: CAB3243064…
TRINITY_GG_22037_c0_g1					-2.42472	0.00364723			12.54	5.78	4.69	26.86	20.42	31.97	14.73	16.39	24.84	48.94	33.51	36.62	2.57	4.04	3.11	29.76	25.52	22.3	TRINITY_GG_22037_c0_g1_i1: KAF9422686.1 hypothetical protein HW555_001680 [Spodoptera exigua]
TRINITY_GG_19570_c5_g1					-2.43148	3.06489e-06			17.59	10.73	13.14	19.33	14.99	11.07	47.66	46.9	53.08	44.08	42.85	42.14	5.15	12.15	7	13.07	12.88	17.42	TRINITY_GG_19570_c5_g1_i2: KAJ8729558.1 hypothetical protein PYW08_001139 [Mythimna loreyi] ; TRINITY_GG_19570_c5_g1_i3: KAJ8729558.1 hypothetical protein PYW08_001139 [Mythimna loreyi]
TRINITY_GG_2452_c1_g9					-2.43513	1.46111e-06			3.5	4.05	2.25	9.61	7.63	6.28	9.08	10.23	12.98	15.38	18.24	13.52	1.45	2.13	1.19	11.22	9.81	10.74	TRINITY_GG_2452_c1_g9_i1: CAB3513019.1 unnamed protein product [Spodoptera littoralis] ; TRINITY_GG_2452_c1_g9_i2: CAH0698271.1 unnamed protein product [Spodoptera exigua]
TRINITY_GG_9366_c4_g4					-2.43544	0.031754			0.33	0.15	0.24	3.8	3.43	2.51	0.41	0.77	1.08	3.75	4.91	2.76	0.11	0.15	0.07	5.27	4.08	4.55	TRINITY_GG_9366_c4_g4_i1: XP_049698502.1 rab GTPase-activating protein 1-like isoform X3 [Helicoverpa armigera]
TRINITY_GG_8616_c0_g1					-2.44011	0.0211708			1.67	1.7	1.23	8.94	4.91	3.96	3.44	4.19	4.61	6.13	4.96	8.44	0.43	1.08	0.37	13.01	11.74	11.56	TRINITY_GG_8616_c0_g1_i13: XP_022832321.1 nuclear hormone receptor FTZ-F1 isoform X1 [Spodoptera litura] ; TRINITY_GG_8616_c0_g1_i14: XP_034832915.1 histone-lysine N-methyltransferase SETMAR-like [Maniola hyperantus] ; TRINITY_GG_8616_c0_g1_i15: KAF9419796.1 hypothetical protein HW555_003795 [Spodoptera exigua] ; TRINITY_GG_8616_c0_g1_i2: KAJ8737147.1 hypothetical protein PYW07_000418 [Mythimna s…
TRINITY_GG_14329_c0_g3					-2.44017	0.00352162			1.37	1.5	1	7.83	4.13	4.99	2.78	2.86	4.52	9.29	9.22	7.5	0.4	0.87	0.17	9.96	6.48	8	TRINITY_GG_14329_c0_g3_i1: CAB3253680.1 unnamed protein product [Arctia plantaginis]
TRINITY_GG_13856_c5_g1					-2.46327	0.000632777			11.47	6.42	5.47	3.96	5.51	4.17	33.31	30.16	33.27	14.16	9.82	15.15	5.16	5.21	3.5	2.71	4.26	6.39	TRINITY_GG_13856_c5_g1_i10: XP_047025694.1 synaptic vesicle 2-related protein-like [Helicoverpa zea] ; TRINITY_GG_13856_c5_g1_i13: PZC82780.1 hypothetical protein B5X24_HaOG209878 [Helicoverpa armigera] ; TRINITY_GG_13856_c5_g1_i15: CAG4968657.1 unnamed protein product [Parnassius apollo] ; TRINITY_GG_13856_c5_g1_i5: XP_047025694.1 synaptic vesicle 2-related protein-like [Helicoverpa zea] ; TRINI…
TRINITY_GG_4530_c3_g4					-2.46475	0.0210029			0.5	0.28	0.12	7.43	4.3	3.57	0.49	0.95	1.74	7.07	9.35	5.68	0.1	0.19	0.16	8.71	7.19	6.6	TRINITY_GG_4530_c3_g4_i1: CAB3255139.1 unnamed protein product [Arctia plantaginis]
TRINITY_GG_6920_c1_g6					-2.46645	0.000499498			1.06	1.01	0.83	5.72	7.05	5.41	1.96	2.22	3.41	6.64	4.45	5.69	0.2	0.56	0.36	6.32	4.85	6.45	TRINITY_GG_6920_c1_g6_i1: CAB3254477.1 unnamed protein product [Arctia plantaginis] ; TRINITY_GG_6920_c1_g6_i3: CAB3254477.1 unnamed protein product [Arctia plantaginis]
TRINITY_GG_5604_c3_g6					-2.46847	1.97908e-08			6.32	5.43	3.54	12.48	8.63	6.97	12.78	13.52	19.63	13.51	15.52	11.81	1.97	3.16	1.63	12.28	10.62	11.35	TRINITY_GG_5604_c3_g6_i1: XP_026728128.1 5-oxoprolinase [Trichoplusia ni] ; TRINITY_GG_5604_c3_g6_i2: XP_026728128.1 5-oxoprolinase [Trichoplusia ni] ; TRINITY_GG_5604_c3_g6_i3: XP_026728128.1 5-oxoprolinase [Trichoplusia ni]
TRINITY_GG_9154_c0_g2					-2.47134	0.0320059			4.07	3.47	1.09	7.44	5.28	4.36	7.11	8.6	10.02	8.96	13.54	7.13	0.94	2.32	0.38	6.79	5.83	7.05	TRINITY_GG_9154_c0_g2_i1: CAB3223578.1 unnamed protein product [Arctia plantaginis] ; TRINITY_GG_9154_c0_g2_i2: CAB3223578.1 unnamed protein product [Arctia plantaginis] ; TRINITY_GG_9154_c0_g2_i3: CAB3223578.1 unnamed protein product [Arctia plantaginis]
TRINITY_GG_17298_c0_g3					-2.4715	0.00846704			1.12	1.45	0.9	5.49	3.17	5.13	1.75	2.36	3.42	4.87	6.25	7.5	0.32	0.77	0.29	5.64	4.09	4.48	TRINITY_GG_17298_c0_g3_i1: XP_026739011.1 low-density lipoprotein receptor-related protein 6 [Trichoplusia ni] ; TRINITY_GG_17298_c0_g3_i2: CAB3228777.1 unnamed protein product [Arctia plantaginis]
TRINITY_GG_14630_c0_g1					-2.47285	2.85933e-05			20.9	19.22	14.8	22.07	8.92	10.96	82.36	103.13	103.78	39.53	46.58	37.31	10.22	11.83	7.52	12.32	16.33	14.34	TRINITY_GG_14630_c0_g1_i1: XP_047036666.1 zinc transporter 2-like isoform X1 [Helicoverpa zea] ; TRINITY_GG_14630_c0_g1_i11: CAH0695548.1 unnamed protein product [Spodoptera exigua] ; TRINITY_GG_14630_c0_g1_i12: XP_049692108.1 zinc transporter 2-like isoform X1 [Helicoverpa armigera] ; TRINITY_GG_14630_c0_g1_i17: XP_049692110.1 zinc transporter 2-like isoform X3 [Helicoverpa armigera] ; TRINITY_G…
TRINITY_GG_4957_c2_g9					-2.47358	0.0225635			0.13	0.18	0.16	1.78	1.98	1.54	0.62	0.8	1.19	1.88	2.02	1.39	0.08	0.1	0.36	2.61	1.77	2.51	TRINITY_GG_4957_c2_g9_i1: KAJ8731653.1 hypothetical protein PYW07_004817 [Mythimna separata] ; TRINITY_GG_4957_c2_g9_i2: KAJ8731653.1 hypothetical protein PYW07_004817 [Mythimna separata]
TRINITY_GG_7997_c0_g3					-2.47398	0.0257294			0.88	0.63	0	11.75	7.16	8.47	1.1	2.48	3.65	10.21	9.53	9.51	0.07	0.23	0.26	13.31	10.99	11.48	TRINITY_GG_7997_c0_g3_i1: RVE50709.1 hypothetical protein evm_004619 [Chilo suppressalis]
TRINITY_GG_10559_c2_g5					-2.47601	0.00611557			18.44	12.87	18.23	36.63	17.94	19.08	42.52	48.84	60.33	37.29	64.93	47.86	6.53	13.08	3.92	24.63	19.57	27.51	TRINITY_GG_10559_c2_g5_i1: CAB3237352.1 unnamed protein product [Arctia plantaginis] ; TRINITY_GG_10559_c2_g5_i2: CAB3237352.1 unnamed protein product [Arctia plantaginis] ; TRINITY_GG_10559_c2_g5_i3: CAB3237352.1 unnamed protein product [Arctia plantaginis] ; TRINITY_GG_10559_c2_g5_i4: CAB3237352.1 unnamed protein product [Arctia plantaginis]
TRINITY_GG_806_c0_g7					-2.4784	0.00449007			5.34	4.35	3.58	9.64	18.22	9.96	10.57	10.49	13.63	18.6	14.89	15.67	1.16	3.17	1.16	10.09	8.1	12.34	TRINITY_GG_806_c0_g7_i1: WIV69453.1 carnitine O-palmitoyltransferase 2 [Hyphantria cunea]
TRINITY_GG_6678_c0_g2					-2.48158	0.00042617			21.13	15.65	18.1	19.37	12.15	13.04	62.83	65.85	66.41	31.43	43.34	38.91	9.56	15.78	5.66	16.59	15.68	15.82	TRINITY_GG_6678_c0_g2_i2: KAJ8725885.1 hypothetical protein PYW08_004068 [Mythimna loreyi]
TRINITY_GG_6228_c0_g7					-2.4972	0.00251603			0.15	0.19	0.18	2.74	2.24	2.64	0.65	0.92	1.8	3.18	3.3	2.93	0.23	0.11	0.17	3.23	2.43	3.48	TRINITY_GG_6228_c0_g7_i1: CAB3252574.1 unnamed protein product [Arctia plantaginis]
TRINITY_GG_4773_c0_g9					-2.50232	0.0279583			0.6	0.4	0.18	4.99	3.25	3.07	1.02	0.88	1.34	8.97	12.78	8.84	0.07	0.16	0.27	4.38	4.02	4.21	TRINITY_GG_4773_c0_g9_i2: CAB3229568.1 unnamed protein product [Arctia plantaginis]
TRINITY_GG_8240_c0_g5					-2.503	0.00429338			38.53	26.22	57.72	34.27	44.48	47.75	200.56	204.14	154.63	115.14	122.22	97.1	29.03	45.59	14.48	37.89	48.59	32.6	TRINITY_GG_8240_c0_g5_i1: KAJ8736174.1 hypothetical protein PYW08_006830 [Mythimna loreyi] ; TRINITY_GG_8240_c0_g5_i2: CAH0592639.1 unnamed protein product [Chrysodeixis includens] ; TRINITY_GG_8240_c0_g5_i3: KAJ8736174.1 hypothetical protein PYW08_006830 [Mythimna loreyi]
TRINITY_GG_15166_c0_g6					-2.50354	0.00442981			0.94	0.82	1.44	15.09	11.84	10.13	2.42	2.95	6.03	14.16	13.04	11.99	0.4	0.77	0.49	18.75	13.72	18.07	TRINITY_GG_15166_c0_g6_i1: CAB3262151.1 unnamed protein product [Arctia plantaginis] ; TRINITY_GG_15166_c0_g6_i2: XP_022816799.1 talin-1 isoform X7 [Spodoptera litura]
TRINITY_GG_17051_c0_g1					-2.50591	0.00545197			1.32	0.96	0.82	6.23	5.55	6.22	3.05	2.89	4.32	6.65	6.01	6.8	0.23	0.63	0.51	6.55	5.55	7.78	TRINITY_GG_17051_c0_g1_i1: CAB3236772.1 unnamed protein product [Arctia plantaginis] ; TRINITY_GG_17051_c0_g1_i2: CAB3236776.1 unnamed protein product [Arctia plantaginis] ; TRINITY_GG_17051_c0_g1_i3: CAB3239079.1 unnamed protein product [Arctia plantaginis] ; TRINITY_GG_17051_c0_g1_i7: CAB3239079.1 unnamed protein product [Arctia plantaginis] ; TRINITY_GG_17051_c0_g1_i8: CAB3236772.1 unnamed pro…
TRINITY_GG_17447_c3_g5					-2.52871	0.00943476			0.24	0.49	0.4	1.96	2.24	1.78	0.91	1	1.1	1.99	1.72	1.81	0.07	0.18	0.15	2.55	2.07	2.18	TRINITY_GG_17447_c3_g5_i1: CAB3222480.1 unnamed protein product [Arctia plantaginis]
TRINITY_GG_13431_c0_g2					-2.53552	0.0282485			1.81	1.84	1.76	6.62	7.73	6.59	4.22	6.3	4.76	9.35	9.74	8.25	0.38	1.02	0.87	14.6	7.97	13.84	TRINITY_GG_13431_c0_g2_i1: CAB3225717.1 unnamed protein product [Arctia plantaginis] ; TRINITY_GG_13431_c0_g2_i3: CAB3225717.1 unnamed protein product [Arctia plantaginis] ; TRINITY_GG_13431_c0_g2_i4: CAB3225717.1 unnamed protein product [Arctia plantaginis] ; TRINITY_GG_13431_c0_g2_i5: CAB3225717.1 unnamed protein product [Arctia plantaginis] ; TRINITY_GG_13431_c0_g2_i6: CAB3225717.1 unnamed pro…
TRINITY_GG_19577_c8_g2					-2.53842	0.000421486			7.23	4.2	2.61	16.79	11.21	12.5	6.11	9.57	11.25	17.39	19.7	19.87	0.8	1.46	1.69	18.91	16.75	20.25	TRINITY_GG_19577_c8_g2_i1: XP_021182831.1 abhydrolase domain-containing protein 2 [Helicoverpa armigera] ; TRINITY_GG_19577_c8_g2_i2: XP_021182831.1 abhydrolase domain-containing protein 2 [Helicoverpa armigera] ; TRINITY_GG_19577_c8_g2_i3: XP_030041188.1 abhydrolase domain-containing protein 2 [Manduca sexta]
TRINITY_GG_7694_c14_g7					-2.56597	0.00406666			6.03	4.48	4.71	14.86	8.74	10.83	9.12	11.86	16.04	15.57	15.64	12.99	0.89	3.25	1.4	20.87	14.66	28.08	TRINITY_GG_7694_c14_g7_i1: CAB3253899.1 unnamed protein product [Arctia plantaginis]
TRINITY_GG_7694_c4_g7					-2.56751	0.000774802			3.42	2.38	2	9.79	6.81	7.55	7.67	8.92	9.63	9.4	11.64	10.53	0.78	2.13	0.73	14.89	11.07	12.95	TRINITY_GG_7694_c4_g7_i1: CAB3223689.1 unnamed protein product [Arctia plantaginis]
TRINITY_GG_19570_c27_g11					-2.57416	0.0473968			1.56	1.17	0.98	1.86	2.52	1.85	2.32	2.47	3.15	3.46	4.3	3.3	0.3	0.71	0.1	2.33	2.31	2.59	TRINITY_GG_19570_c27_g11_i1: CAB3231209.1 unnamed protein product [Arctia plantaginis] ; TRINITY_GG_19570_c27_g11_i2: CAB3231209.1 unnamed protein product [Arctia plantaginis]
TRINITY_GG_2973_c0_g4					-2.57514	1.02472e-08			2.51	2.67	1.71	11.82	10.94	11.19	7.73	7.68	10.2	30.74	25.98	21.51	0.83	1.59	1.08	13.08	11.46	14.58	TRINITY_GG_2973_c0_g4_i1: XP_026316703.1 histone deacetylase Rpd3 [Hyposmocoma kahamanoa]
TRINITY_GG_8528_c0_g1					-2.57537	0.00591791			1.77	1.63	1.16	11.11	15.61	9.8	4.2	3.49	5.94	17.2	14.54	14.53	0.34	0.99	0.28	11.38	10.47	14.35	TRINITY_GG_8528_c0_g1_i1: KAJ8714744.1 hypothetical protein PYW07_002969 [Mythimna separata] ; TRINITY_GG_8528_c0_g1_i2: CAB3244968.1 unnamed protein product [Arctia plantaginis] ; TRINITY_GG_8528_c0_g1_i4: CAH2092421.1 unnamed protein product [Euphydryas editha] ; TRINITY_GG_8528_c0_g1_i5: CAB3244968.1 unnamed protein product [Arctia plantaginis] ; TRINITY_GG_8528_c0_g1_i7: CAB3244968.1 unnamed …
TRINITY_GG_8659_c0_g2					-2.59983	0.00462182			0.72	0.81	1.46	1.48	3.84	1.48	2.14	2.27	2.12	4.95	2.93	3.13	0.32	0.24	0.24	2.11	1.89	2.02	TRINITY_GG_8659_c0_g2_i1: UBY12701.1 broad complex [Anticarsia gemmatalis] ; TRINITY_GG_8659_c0_g2_i2: WNT94919.1 ecdysone-inducible protein Br-C [Lymantria dispar] ; TRINITY_GG_8659_c0_g2_i3: KAJ8722333.1 hypothetical protein PYW08_004735 [Mythimna loreyi] ; TRINITY_GG_8659_c0_g2_i5: UBY12701.1 broad complex [Anticarsia gemmatalis] ; TRINITY_GG_8659_c0_g2_i6: WNT94919.1 ecdysone-inducible protei…
TRINITY_GG_16518_c1_g8					-2.6032	0.00194359			2.52	1.48	1.59	5.07	4.1	4.05	1.61	2.51	2	5.37	6.15	6.31	0.37	0.22	0.18	7.11	6.44	5.63	TRINITY_GG_16518_c1_g8_i1: AKD01783.1 fatty acyl-CoA reductase 5, partial [Helicoverpa assulta]
TRINITY_GG_8342_c0_g1					-2.60769	0.00451252			15.17	15.44	8.62	14.26	24.45	21.93	30.4	22.5	32	31.21	13.37	26.03	3.01	4.48	3.93	10.03	12.2	20.36
TRINITY_GG_629_c1_g4					-2.61433	5.79341e-08			3.42	2.83	3.37	4.84	3.38	2.85	10.21	13.69	13.76	7.45	8.69	7.83	2.05	1.75	1.3	4.13	4.12	4.52	TRINITY_GG_629_c1_g4_i1: CAH0599186.1 unnamed protein product [Chrysodeixis includens] ; TRINITY_GG_629_c1_g4_i3: CAH0599185.1 unnamed protein product [Chrysodeixis includens]
TRINITY_GG_11620_c0_g1					-2.6165	1.26688e-05			4.3	1.83	2.93	5.8	4.93	6.31	6.33	7.88	11.56	5.03	11.14	5.94	1.11	1.76	1.37	9.83	12.08	7.82	TRINITY_GG_11620_c0_g1_i1: XP_021200413.2 major facilitator superfamily domain-containing protein 12 [Helicoverpa armigera] ; TRINITY_GG_11620_c0_g1_i11: XP_021200413.2 major facilitator superfamily domain-containing protein 12 [Helicoverpa armigera] ; TRINITY_GG_11620_c0_g1_i13: KAJ8735452.1 hypothetical protein PYW07_007072 [Mythimna separata] ; TRINITY_GG_11620_c0_g1_i15: CAB3234657.1 unnamed …
TRINITY_GG_8150_c0_g8					-2.62734	0.0424685			1.11	0.25	0.89	2.77	2.6	2.32	1.08	2.57	2.85	4.1	3.27	2.52	0.29	0.36	0.14	1.89	2.15	1.42	TRINITY_GG_8150_c0_g8_i1: XP_026725926.1 NADPH:adrenodoxin oxidoreductase, mitochondrial [Trichoplusia ni]
TRINITY_GG_11765_c2_g2					-2.62748	0.0145686			0.18	0.11	0.14	1.75	2.84	1.82	0.42	0.44	0.73	3.09	2.77	2.19	0.07	0.07	0	1.85	2	2.14	TRINITY_GG_11765_c2_g2_i1: CAB3261256.1 unnamed protein product [Arctia plantaginis] ; TRINITY_GG_11765_c2_g2_i2: CAB3236670.1 unnamed protein product [Arctia plantaginis] ; TRINITY_GG_11765_c2_g2_i4: CAB3261256.1 unnamed protein product [Arctia plantaginis]
TRINITY_GG_11123_c0_g1					-2.62979	0.00516476			4.52	2.78	0.43	37.48	25.82	18.53	6.41	6.36	11.77	47.89	47.14	47.27	0.55	1.7	0.7	38.76	37.49	33.32	TRINITY_GG_11123_c0_g1_i1: CAB3246516.1 unnamed protein product [Arctia plantaginis] ; TRINITY_GG_11123_c0_g1_i2: CAB3246516.1 unnamed protein product [Arctia plantaginis] ; TRINITY_GG_11123_c0_g1_i5: CAB3246516.1 unnamed protein product [Arctia plantaginis]
TRINITY_GG_14128_c1_g1					-2.67005	0.00903837			3.42	2.4	4.37	20.74	31.25	31.14	9.55	9.4	9.11	35.64	19.27	19.11	1.57	1.39	0.5	10.42	12.94	17.46	TRINITY_GG_14128_c1_g1_i1: CAD0199597.1 unnamed protein product [Chrysodeixis includens] ; TRINITY_GG_14128_c1_g1_i4: AKQ06148.1 alcohol dehydrogenase AD2 [Cydia pomonella]
TRINITY_GG_7220_c1_g5					-2.67174	0.0180022			0.14	0.28	0.38	3.06	2.72	2.52	3.08	1.52	2.06	3.87	3.03	4.14	0.07	0.37	0.22	2.68	3.13	4.25
TRINITY_GG_2656_c0_g2					-2.67625	5.07891e-07			12.81	13.38	10.62	16.53	13.35	11.34	42.86	41.93	48.41	28.38	30.64	24.41	7.08	11.84	3.72	14.2	12.48	14.18	TRINITY_GG_2656_c0_g2_i1: XP_021183017.2 probable methylcrotonoyl-CoA carboxylase beta chain, mitochondrial [Helicoverpa armigera]
TRINITY_GG_935_c0_g2					-2.67951	0.00730029			0.87	0.53	0.8	3.1	1.6	1.7	1.38	1.85	2.58	2.02	4.14	2.63	0.15	0.32	0.41	3.13	3.39	1.97	TRINITY_GG_935_c0_g2_i1: CAH2097769.1 unnamed protein product [Euphydryas editha]
TRINITY_GG_3470_c2_g1					-2.68072	0.0125074			1.51	1.32	0.55	5.34	3.12	2.88	1.91	2.53	4.56	5.79	5.34	3.89	0.26	0.57	0.38	7.89	4.31	6.55	TRINITY_GG_3470_c2_g1_i1: XP_047034969.1 FHIP family protein GF15501 isoform X1 [Helicoverpa zea] ; TRINITY_GG_3470_c2_g1_i2: XP_047034969.1 FHIP family protein GF15501 isoform X1 [Helicoverpa zea]
TRINITY_GG_3725_c17_g1					-2.68195	0.00743765			12.31	11.6	19.18	5.83	6.74	6.61	16.88	33.23	29.64	12.52	10.53	14.14	5.26	2.62	2.42	2.14	5.35	4.43	TRINITY_GG_3725_c17_g1_i1: CAB3505819.1 unnamed protein product [Spodoptera littoralis] ; TRINITY_GG_3725_c17_g1_i11: KAF9805055.1 hypothetical protein SFRURICE_010238 [Spodoptera frugiperda] ; TRINITY_GG_3725_c17_g1_i13: CAH0628735.1 unnamed protein product [Chrysodeixis includens] ; TRINITY_GG_3725_c17_g1_i15: XP_021183918.2 uncharacterized protein LOC110371836 [Helicoverpa armigera] ; TRINITY_…
TRINITY_GG_9800_c0_g2					-2.68727	0.000202817			2.74	3.67	4.81	5.42	9.03	6.27	12.62	9.55	12.17	8.53	7.48	7.4	1.72	2.09	0.73	4.15	4.99	4.81	TRINITY_GG_9800_c0_g2_i11: KAJ8720367.1 hypothetical protein PYW07_012410 [Mythimna separata] ; TRINITY_GG_9800_c0_g2_i2: KAJ8720367.1 hypothetical protein PYW07_012410 [Mythimna separata] ; TRINITY_GG_9800_c0_g2_i3: KAJ8719789.1 hypothetical protein PYW08_011964 [Mythimna loreyi] ; TRINITY_GG_9800_c0_g2_i4: KAJ8720367.1 hypothetical protein PYW07_012410 [Mythimna separata] ; TRINITY_GG_9800_c0_g…
TRINITY_GG_18319_c0_g1					-2.69072	0.000152651			1.53	1.92	1.07	11.22	11.73	9.49	3.74	5.24	7.35	18.65	15.48	18.08	0.41	1.28	0.53	12.4	10.85	11.87	TRINITY_GG_18319_c0_g1_i2: CAB3227688.1 unnamed protein product [Arctia plantaginis] ; TRINITY_GG_18319_c0_g1_i3: CAB3258403.1 unnamed protein product [Arctia plantaginis] ; TRINITY_GG_18319_c0_g1_i4: CAB3258402.1 unnamed protein product [Arctia plantaginis] ; TRINITY_GG_18319_c0_g1_i5: CAB3258403.1 unnamed protein product [Arctia plantaginis]
TRINITY_GG_17404_c0_g1					-2.69112	0.0176426			3.6	1.49	0.37	7.9	5.8	6.14	5.1	5.85	6.63	7.75	16.11	9.32	0.55	0.98	0.59	7.16	5.26	7.16	TRINITY_GG_17404_c0_g1_i2: CAH0585926.1 unnamed protein product [Chrysodeixis includens] ; TRINITY_GG_17404_c0_g1_i3: CAH0585926.1 unnamed protein product [Chrysodeixis includens] ; TRINITY_GG_17404_c0_g1_i5: ABY57947.1 acetylhexosaminidase-like protein [Spodoptera frugiperda]
TRINITY_GG_11886_c4_g1					-2.69297	0.0119565			0.84	0.49	0.26	2.09	2.2	1.36	0.47	0.76	0.99	1.42	1.41	1.64	0.04	0.09	0.21	1.84	1.9	1.12
TRINITY_GG_12845_c0_g3					-2.6936	0.00131301			12.83	7.75	6.68	29.68	12.43	23.86	12.35	24.08	27.3	23.52	36.42	24.83	1.89	3.81	1.17	25.97	34.35	28.63	TRINITY_GG_12845_c0_g3_i1: KAJ8728741.1 hypothetical protein PYW07_006437 [Mythimna separata] ; TRINITY_GG_12845_c0_g3_i2: XP_047027549.1 protein kinase C and casein kinase substrate in neurons protein 1 isoform X1 [Helicoverpa zea] ; TRINITY_GG_12845_c0_g3_i3: XP_047027549.1 protein kinase C and casein kinase substrate in neurons protein 1 isoform X1 [Helicoverpa zea] ; TRINITY_GG_12845_c0_g3_i6…
TRINITY_GG_3650_c0_g7					-2.69871	0.0106509			22.2	9.57	7.46	56.84	30.54	26.31	11.72	26.49	22.69	26.09	51.89	31.17	2.24	3.09	1.9	50.45	63.85	39.07	TRINITY_GG_3650_c0_g7_i1: XP_026737723.1 transmembrane protein 184B isoform X1 [Trichoplusia ni]
TRINITY_GG_14320_c0_g11					-2.70438	0.00943476			0.49	0.3	0.15	2.21	2.65	2.02	1.08	1.21	1.57	4.44	4.49	2.95	0.1	0.3	0.15	1.66	1.44	2.45	TRINITY_GG_14320_c0_g11_i2: CAB3232919.1 unnamed protein product [Arctia plantaginis]
TRINITY_GG_12447_c6_g4					-2.70448	0.00100254			1.38	0.91	0.53	5.58	3.48	3.31	2.4	3.32	3.86	5.34	7.3	6.43	0.48	0.25	0.33	6.85	5.34	5.81	TRINITY_GG_12447_c6_g4_i2: CAB3220443.1 unnamed protein product [Arctia plantaginis] ; TRINITY_GG_12447_c6_g4_i3: XP_035447931.2 rabankyrin-5 [Spodoptera frugiperda] ; TRINITY_GG_12447_c6_g4_i4: XP_035447931.2 rabankyrin-5 [Spodoptera frugiperda] ; TRINITY_GG_12447_c6_g4_i5: XP_022831995.1 rabankyrin-5 [Spodoptera litura] ; TRINITY_GG_12447_c6_g4_i6: XP_022831995.1 rabankyrin-5 [Spodoptera litura]
TRINITY_GG_17385_c0_g1					-2.70498	0.0419661			28.4	16.37	8.41	93.56	47.04	35.48	41.07	48.05	60.32	57.4	64.59	74.26	2.96	15.73	4.92	116.67	57.43	91.01	TRINITY_GG_17385_c0_g1_i1: CAB3220500.1 unnamed protein product [Arctia plantaginis]
TRINITY_GG_625_c0_g1					-2.7137	0.00476046			4.32	1.67	4.54	10.05	18.22	14.41	2.77	7.37	8.67	13.56	10	13.1	0.62	0.85	1.05	12.06	11	11.07	TRINITY_GG_625_c0_g1_i1: KAJ8707499.1 hypothetical protein PYW08_010751 [Mythimna loreyi] ; TRINITY_GG_625_c0_g1_i2: KAJ8707499.1 hypothetical protein PYW08_010751 [Mythimna loreyi]
TRINITY_GG_14611_c4_g4					-2.71374	0.000707089			25.59	23.42	12.28	51.99	23.07	16.83	43.59	70.23	78.55	49.87	65.94	62.13	6.05	14.3	4.5	50.74	43.79	54.76	TRINITY_GG_14611_c4_g4_i1: XP_061723347.1 4-hydroxybutyrate coenzyme A transferase [Cydia pomonella] ; TRINITY_GG_14611_c4_g4_i2: XP_061723347.1 4-hydroxybutyrate coenzyme A transferase [Cydia pomonella]
TRINITY_GG_13536_c3_g6					-2.7151	7.27001e-05			5.79	3.65	1.98	9.08	7.82	5.48	6.07	7.33	11.35	10.11	11.8	10.76	0.56	1.58	0.78	8.88	9.02	10.66	TRINITY_GG_13536_c3_g6_i1: CAB3229446.1 unnamed protein product [Arctia plantaginis]
TRINITY_GG_19325_c0_g3					-2.71671	0.0369944			0.92	0.57	0.07	2.38	2.33	1.53	1.34	1.52	1.94	3.14	3.59	3.02	0.18	0.15	0.4	2.16	3.41	2.14	TRINITY_GG_19325_c0_g3_i1: CAB3222459.1 unnamed protein product [Arctia plantaginis] ; TRINITY_GG_19325_c0_g3_i2: CAB3222459.1 unnamed protein product [Arctia plantaginis]
TRINITY_GG_16715_c0_g2					-2.71691	0.00540208			1.4	0.78	0.48	7.03	3.09	3.19	1.7	2.31	3.47	6.86	6.98	5.78	0.22	0.5	0.34	7.12	6.8	7.81	TRINITY_GG_16715_c0_g2_i1: CAB3219962.1 unnamed protein product [Arctia plantaginis] ; TRINITY_GG_16715_c0_g2_i2: CAB3219964.1 unnamed protein product [Arctia plantaginis]
TRINITY_GG_10109_c57_g4					-2.71922	0.00152744			20.52	15.43	12.85	18.83	31.74	24.41	81.54	77.9	86.79	74.74	39.21	42.29	8.93	8.96	1.66	29.81	29.5	40.54	TRINITY_GG_10109_c57_g4_i1: KAJ8714066.1 hypothetical protein PYW08_007686 [Mythimna loreyi]
TRINITY_GG_8528_c4_g1					-2.72019	0.00796721			1.24	2.14	0.33	8.43	8.3	6.16	2.64	2.92	5.24	7.69	12.14	9.25	0.17	0.63	0.54	7.68	12.25	10.92	TRINITY_GG_8528_c4_g1_i1: CAH0687633.1 unnamed protein product [Spodoptera exigua] ; TRINITY_GG_8528_c4_g1_i4: KAJ8718687.1 hypothetical protein PYW08_002924 [Mythimna loreyi] ; TRINITY_GG_8528_c4_g1_i5: CAB3244966.1 unnamed protein product [Arctia plantaginis] ; TRINITY_GG_8528_c4_g1_i6: CAB3244966.1 unnamed protein product [Arctia plantaginis] ; TRINITY_GG_8528_c4_g1_i8: KAJ8714744.1 hypothetic…
TRINITY_GG_5235_c62_g1					-2.74577	0.0278158			3.83	3.12	1.58	17.65	11.3	10.35	8.99	13.32	11.99	7.93	16.75	14.62	1.11	1.95	1.2	18.94	14.11	17.81	TRINITY_GG_5235_c62_g1_i1: CAH0585673.1 unnamed protein product [Chrysodeixis includens]
TRINITY_GG_5567_c0_g3					-2.75747	0.0195382			3.57	2.4	2.59	7.58	4.67	4.6	7.15	7.67	8.62	9.6	11.01	8.57	0.66	1.7	0.38	7.16	10.33	6.7	TRINITY_GG_5567_c0_g3_i1: CAB3225403.1 unnamed protein product [Arctia plantaginis] ; TRINITY_GG_5567_c0_g3_i3: XP_047027576.1 uncharacterized protein LOC124635676 isoform X1 [Helicoverpa zea] ; TRINITY_GG_5567_c0_g3_i4: XP_047027576.1 uncharacterized protein LOC124635676 isoform X1 [Helicoverpa zea]
TRINITY_GG_18895_c2_g1					-2.75754	0.000190575			4.44	4.29	0.93	22.29	8.81	10.99	9.98	11.13	14.89	23.16	27.65	26.53	0.99	2.38	1.35	17.17	17.94	12.37	TRINITY_GG_18895_c2_g1_i1: CAH0692006.1 unnamed protein product [Spodoptera exigua]
TRINITY_GG_19888_c1_g1					-2.75868	0.0307052			0.5	0.26	0.74	2.84	2.07	4.07	1.19	0.93	1.6	3.6	3.02	3.85	0.15	0.24	0.05	2.49	1.04	2.39	TRINITY_GG_19888_c1_g1_i1: KAJ8713017.1 hypothetical protein PYW08_008321 [Mythimna loreyi] ; TRINITY_GG_19888_c1_g1_i3: KAJ8713017.1 hypothetical protein PYW08_008321 [Mythimna loreyi]
TRINITY_GG_5300_c14_g1					-2.7675	3.57475e-05			0.93	0.97	0.49	3.25	3.23	3.03	2.37	2.91	2.51	4.06	7.18	4.3	0.41	0.32	0.24	5.63	4.45	5.13	TRINITY_GG_5300_c14_g1_i1: CAG4942663.1 unnamed protein product [Parnassius apollo] ; TRINITY_GG_5300_c14_g1_i2: XP_022822620.1 ski oncogene [Spodoptera litura]
TRINITY_GG_15084_c0_g1					-2.76751	9.72818e-08			12.59	11.14	5.58	18	12.02	11.68	23.94	35.93	35.29	24.18	29.25	25.32	2.77	4.29	4.07	16.88	16.18	17.16	TRINITY_GG_15084_c0_g1_i1: CAB3223816.1 unnamed protein product [Arctia plantaginis] ; TRINITY_GG_15084_c0_g1_i2: CAB3223816.1 unnamed protein product [Arctia plantaginis] ; TRINITY_GG_15084_c0_g1_i3: CAB3223816.1 unnamed protein product [Arctia plantaginis]
TRINITY_GG_15305_c0_g3					-2.7677	0.0180243			0.11	0.11	0.08	2.13	2.11	1.86	0.23	0.47	0.5	2.13	1.92	2.67	0.08	0.03	0.08	3.49	3.02	4.38	TRINITY_GG_15305_c0_g3_i1: CAH0694341.1 unnamed protein product [Spodoptera exigua]
TRINITY_GG_3816_c3_g6					-2.77354	0.0417787			1.1	0.92	1.2	0.82	0.82	0.94	1.83	1.65	3.56	1.29	0.97	1.48	0.22	0.53	0.46	0.67	2.56	1.2
TRINITY_GG_17353_c0_g1					-2.77621	0.0492976			1.85	1.97	0.82	40.38	35.54	22.41	3.61	5.01	12.33	37.48	43.61	25.1	0.31	1.3	1.2	51.75	38.91	43.92	TRINITY_GG_17353_c0_g1_i1: CAB3233212.1 unnamed protein product [Arctia plantaginis]
TRINITY_GG_6593_c0_g1					-2.78041	0.00225959			3.14	2.71	2.79	6.92	12.03	11.22	9.71	11.39	13.63	20.94	13.02	18.07	2.13	1.44	0.72	8.66	4.66	9.65	TRINITY_GG_6593_c0_g1_i1: CAB3255159.1 unnamed protein product [Arctia plantaginis] ; TRINITY_GG_6593_c0_g1_i10: CAB3255159.1 unnamed protein product [Arctia plantaginis] ; TRINITY_GG_6593_c0_g1_i12: CAB3255159.1 unnamed protein product [Arctia plantaginis] ; TRINITY_GG_6593_c0_g1_i2: CAB3255159.1 unnamed protein product [Arctia plantaginis] ; TRINITY_GG_6593_c0_g1_i3: CAB3255159.1 unnamed protei…
TRINITY_GG_5829_c3_g4					-2.79093	0.0173637			3.09	1.93	5.57	8.78	10.1	11.79	4	5.24	9.95	12.21	9.37	13.31	0.77	0.69	0.2	11.85	9.17	11.03	TRINITY_GG_5829_c3_g4_i2: KAJ8706628.1 hypothetical protein PYW07_012706 [Mythimna separata] ; TRINITY_GG_5829_c3_g4_i3: XP_035440285.2 UDP-glycosyltransferase UGT5-like [Spodoptera frugiperda]
TRINITY_GG_11024_c0_g2					-2.79293	7.74479e-06			9.69	4.27	4.61	24.32	28.83	24.47	18.21	17.96	19.18	34.7	31.85	19.08	1.38	3.18	1.31	22.04	15.95	22.74	TRINITY_GG_11024_c0_g2_i1: XP_022815888.1 uncharacterized protein LOC111349142 [Spodoptera litura] ; TRINITY_GG_11024_c0_g2_i3: XP_022815888.1 uncharacterized protein LOC111349142 [Spodoptera litura] ; TRINITY_GG_11024_c0_g2_i4: XP_022815888.1 uncharacterized protein LOC111349142 [Spodoptera litura]
TRINITY_GG_19411_c1_g1					-2.80008	0.00125642			4.64	1.48	6.47	14.34	13.86	11.22	10.52	12.34	11.72	11.79	13.05	15.25	0.91	2.26	0.97	16.21	12.46	14.58	TRINITY_GG_19411_c1_g1_i1: XP_026732160.1 NADP-dependent malic enzyme-like isoform X1 [Trichoplusia ni] ; TRINITY_GG_19411_c1_g1_i4: XP_022826334.1 NADP-dependent malic enzyme [Spodoptera litura] ; TRINITY_GG_19411_c1_g1_i5: XP_026732161.1 NADP-dependent malic enzyme-like isoform X2 [Trichoplusia ni] ; TRINITY_GG_19411_c1_g1_i7: XP_026732161.1 NADP-dependent malic enzyme-like isoform X2 [Trichopl…
TRINITY_GG_9154_c69_g2					-2.8008	0.0417803			0.85	0.42	0	3.89	3.91	5.26	0.91	1.24	1.65	6.16	6.44	5.93	0.17	0.28	0	4.02	3.67	2.45	TRINITY_GG_9154_c69_g2_i1: CAB3253977.1 unnamed protein product [Arctia plantaginis]
TRINITY_GG_7694_c0_g11					-2.80795	0.000632777			0.15	0.16	0.23	2.86	4.08	3.25	0.47	0.64	0.91	4.85	4.96	4.44	0.06	0.07	0.08	3.47	2.85	4.28	TRINITY_GG_7694_c0_g11_i1: KAJ8727906.1 hypothetical protein PYW08_016291 [Mythimna loreyi]
TRINITY_GG_15114_c1_g2					-2.80842	0.00031704			7.91	8.78	0.96	21.94	6.88	10.13	10.79	17.17	22.39	17.95	34.55	13.77	1.62	3.28	2.21	27.2	23.24	16.36	TRINITY_GG_15114_c1_g2_i1: CAG9575644.1 unnamed protein product [Danaus chrysippus]
TRINITY_GG_17219_c0_g2					-2.81095	0.0473			2.81	4.67	0.96	1.02	1.53	0.97	4.84	8.8	8.03	2.17	1.95	3.56	1.32	0.61	0.66	0.39	0.89	0.59	TRINITY_GG_17219_c0_g2_i1: CAB3251234.1 unnamed protein product [Arctia plantaginis] ; TRINITY_GG_17219_c0_g2_i2: CAH2086369.1 unnamed protein product [Euphydryas editha]
TRINITY_GG_3346_c0_g2					-2.81173	6.34422e-06			1.47	1.58	0.94	9.48	8.26	6.5	3.82	4.83	6.47	11.34	12.27	10.38	0.42	1.07	0.56	11.97	7.79	11.21	TRINITY_GG_3346_c0_g2_i12: CAB3244657.1 unnamed protein product [Arctia plantaginis] ; TRINITY_GG_3346_c0_g2_i13: CAB3244657.1 unnamed protein product [Arctia plantaginis] ; TRINITY_GG_3346_c0_g2_i14: CAB3244657.1 unnamed protein product [Arctia plantaginis] ; TRINITY_GG_3346_c0_g2_i2: XP_028158180.1 LOW QUALITY PROTEIN: DENN domain-containing protein Crag [Ostrinia furnacalis] ; TRINITY_GG_3346_…
TRINITY_GG_13856_c120_g1					-2.82555	0.0060516			2.01	2.11	0.72	0.77	0.35	0.45	16.04	12.34	15.65	2.05	5.67	2.45	1.93	1.65	1.1	0.92	0.77	0	TRINITY_GG_13856_c120_g1_i3: CAB3235305.1 unnamed protein product [Arctia plantaginis] ; TRINITY_GG_13856_c120_g1_i5: CAB3235305.1 unnamed protein product [Arctia plantaginis] ; TRINITY_GG_13856_c120_g1_i6: CAB3235305.1 unnamed protein product [Arctia plantaginis]
TRINITY_GG_10430_c7_g4					-2.82639	3.18002e-05			0.38	0.95	1.9	1.76	2.35	1.93	3.53	4.2	5.01	3.82	5.47	3.68	0.58	0.65	0.23	2.77	1.58	1.49	TRINITY_GG_10430_c7_g4_i3: XP_021182782.1 methionine-R-sulfoxide reductase B1 isoform X2 [Helicoverpa armigera] ; TRINITY_GG_10430_c7_g4_i4: CAB3513601.1 unnamed protein product [Spodoptera littoralis] ; TRINITY_GG_10430_c7_g4_i5: XP_021182782.1 methionine-R-sulfoxide reductase B1 isoform X2 [Helicoverpa armigera]
TRINITY_GG_11490_c55_g1					-2.8274	0.00217271			0.72	0.55	0.67	4.59	3.68	3.35	0.39	1	1.62	3.8	6.66	3.83	0.11	0.08	0.08	5.42	4.41	4.52	TRINITY_GG_11490_c55_g1_i11: XP_021183703.1 uridine phosphorylase 1 isoform X2 [Helicoverpa armigera] ; TRINITY_GG_11490_c55_g1_i12: KAH9632346.1 hypothetical protein HF086_010271 [Spodoptera exigua] ; TRINITY_GG_11490_c55_g1_i13: KAH9632346.1 hypothetical protein HF086_010271 [Spodoptera exigua] ; TRINITY_GG_11490_c55_g1_i7: KAH9632346.1 hypothetical protein HF086_010271 [Spodoptera exigua]
TRINITY_GG_18581_c0_g2					-2.83342	5.55093e-06			33	30.07	36.09	50.04	49.41	42.01	140.97	116.91	132.09	103.08	126.76	111.21	9.94	30.33	9.29	42.19	37.32	50.68	TRINITY_GG_18581_c0_g2_i1: CAB3235440.1 unnamed protein product [Arctia plantaginis] ; TRINITY_GG_18581_c0_g2_i10: KAI8421036.1 hypothetical protein MSG28_008165 [Choristoneura fumiferana] ; TRINITY_GG_18581_c0_g2_i3: KAI8421036.1 hypothetical protein MSG28_008165 [Choristoneura fumiferana] ; TRINITY_GG_18581_c0_g2_i4: CAB3235440.1 unnamed protein product [Arctia plantaginis] ; TRINITY_GG_18581_c…
TRINITY_GG_5872_c0_g2					-2.8424	0.0029201			0.63	0.32	0.32	5.66	4.89	5.22	1.28	1.12	1.63	5.86	6.06	4.98	0.09	0.34	0.09	14.7	6.03	8.95	TRINITY_GG_5872_c0_g2_i1: KAJ8733453.1 hypothetical protein PYW08_001751 [Mythimna loreyi] ; TRINITY_GG_5872_c0_g2_i2: CAB3236803.1 unnamed protein product [Arctia plantaginis] ; TRINITY_GG_5872_c0_g2_i3: KAF9417808.1 hypothetical protein HW555_005222 [Spodoptera exigua] ; TRINITY_GG_5872_c0_g2_i4: PZC85518.1 hypothetical protein B5X24_HaOG216626 [Helicoverpa armigera]
TRINITY_GG_3239_c1_g13					-2.85225	0.00889627			4.57	0.88	6.06	18.88	22.15	20.05	12.68	7.67	15.37	40.57	28.86	43.8	0.92	1.55	2.05	14.62	13.19	15.44	TRINITY_GG_3239_c1_g13_i1: CAB3242737.1 unnamed protein product [Arctia plantaginis]
TRINITY_GG_5465_c0_g1					-2.8555	0.0280466			0.76	1.16	0.43	4.29	6.51	3.89	1.83	2.31	3.47	4.78	3.99	2.93	0.22	0.21	0	4.53	3.29	5.74	TRINITY_GG_5465_c0_g1_i1: XP_026743441.1 ribosomal protein S6 kinase alpha-5-like isoform X1 [Trichoplusia ni] ; TRINITY_GG_5465_c0_g1_i2: CAB3232652.1 unnamed protein product [Arctia plantaginis]
TRINITY_GG_20155_c3_g5					-2.86316	0.0253465			0.56	0.19	0.1	2.95	3.62	3.18	0.54	0.45	0.78	2.54	3.68	3.47	0.01	0.12	0.07	5.13	4.16	3.67	TRINITY_GG_20155_c3_g5_i1: XP_026743706.1 probable beta-hexosaminidase fdl [Trichoplusia ni]
TRINITY_GG_16030_c0_g1					-2.86849	0.00191997			3.35	1.26	2.3	6.62	2.77	3.13	1.81	5.44	4.62	5.37	8.26	8.08	0.49	0.6	0.26	6.46	7.06	6.16	TRINITY_GG_16030_c0_g1_i2: KAJ8718709.1 hypothetical protein PYW08_002946 [Mythimna loreyi] ; TRINITY_GG_16030_c0_g1_i3: KAF9803497.1 hypothetical protein SFRURICE_009292, partial [Spodoptera frugiperda] ; TRINITY_GG_16030_c0_g1_i4: KAJ8718709.1 hypothetical protein PYW08_002946 [Mythimna loreyi] ; TRINITY_GG_16030_c0_g1_i8: KAJ8718709.1 hypothetical protein PYW08_002946 [Mythimna loreyi]
TRINITY_GG_7456_c1_g2					-2.87182	0.0419676			3.94	1.41	0.26	10.38	11.93	8.96	5.19	5.37	4.1	14.46	16.09	13.31	0.28	0.95	0.3	10.32	11.96	7.66	TRINITY_GG_7456_c1_g2_i3: PZC83989.1 hypothetical protein B5X24_HaOG206335 [Helicoverpa armigera] ; TRINITY_GG_7456_c1_g2_i4: KAJ0175017.1 hypothetical protein K1T71_009158 [Dendrolimus kikuchii] ; TRINITY_GG_7456_c1_g2_i6: CAB3244813.1 unnamed protein product [Arctia plantaginis] ; TRINITY_GG_7456_c1_g2_i7: CAB3244813.1 unnamed protein product [Arctia plantaginis] ; TRINITY_GG_7456_c1_g2_i9: CAB…
TRINITY_GG_20216_c0_g5					-2.87546	0.000152988			0.65	0.84	0.25	5.9	4.85	6.28	0.99	1.52	1.81	9.29	10.71	7.55	0.22	0.14	0.32	6.27	5.55	6.74	TRINITY_GG_20216_c0_g5_i1: CAB3220620.1 unnamed protein product [Arctia plantaginis]
TRINITY_GG_5472_c1_g2					-2.87849	8.46938e-06			0.86	0.46	0.6	5.34	7.1	8.29	1.66	1.7	2.89	8.1	7.33	6.01	0.21	0.44	0.2	5.97	4.36	6.22	TRINITY_GG_5472_c1_g2_i1: CAB3246539.1 unnamed protein product [Arctia plantaginis] ; TRINITY_GG_5472_c1_g2_i2: CAB3246539.1 unnamed protein product [Arctia plantaginis]
TRINITY_GG_13446_c4_g5					-2.88302	0.000291099			0.43	0.28	0.12	3.01	3.88	3.49	0.92	1.24	1.51	3.98	4.4	3.15	0.1	0.2	0.11	2.78	3.88	3.34	TRINITY_GG_13446_c4_g5_i1: CAB3256379.1 unnamed protein product [Arctia plantaginis] ; TRINITY_GG_13446_c4_g5_i2: CAB3256379.1 unnamed protein product [Arctia plantaginis]
TRINITY_GG_16735_c0_g5					-2.88425	1.22918e-07			13.79	10.56	10.28	22.3	23.14	23.72	17.54	34.41	34.72	33.34	25.83	37.55	3.62	3.33	2.31	20.82	25.24	23.73	TRINITY_GG_16735_c0_g5_i1: CAB3243462.1 unnamed protein product [Arctia plantaginis]
TRINITY_GG_11855_c0_g1					-2.88549	0.000457742			1.82	2.17	1.19	22.25	22.69	24.52	3.65	3.33	7.98	31.51	22.95	25.39	0.49	0.82	0.35	30.66	20.69	29.38	TRINITY_GG_11855_c0_g1_i10: CAB3514366.1 unnamed protein product [Spodoptera littoralis]
TRINITY_GG_20525_c0_g2					-2.89645	3.47795e-05			2.27	1.76	0.78	9.52	8.97	6.73	3	4.73	5.53	8.43	9.66	6.98	0.54	0.67	0.3	10.68	10.38	8.47	TRINITY_GG_20525_c0_g2_i1: CAB3244963.1 unnamed protein product [Arctia plantaginis] ; TRINITY_GG_20525_c0_g2_i2: CAB3244963.1 unnamed protein product [Arctia plantaginis] ; TRINITY_GG_20525_c0_g2_i3: CAB3244963.1 unnamed protein product [Arctia plantaginis] ; TRINITY_GG_20525_c0_g2_i4: CAB3244963.1 unnamed protein product [Arctia plantaginis] ; TRINITY_GG_20525_c0_g2_i5: CAB3244963.1 unnamed pro…
TRINITY_GG_6165_c2_g1					-2.89814	0.00318828			0.69	0.73	0.4	2.47	3.54	2.82	1.29	1.96	2.17	2.51	2.25	2.27	0.08	0.33	0.26	2.38	2.17	2.42	TRINITY_GG_6165_c2_g1_i1: CAB3248862.1 unnamed protein product [Arctia plantaginis] ; TRINITY_GG_6165_c2_g1_i3: XP_026743136.1 post-GPI attachment to proteins factor 6-like [Trichoplusia ni]
TRINITY_GG_5394_c0_g1					-2.89896	0.000632787			1.78	2.09	0.51	11.19	4.64	2.49	3.02	5.49	7.55	7.31	10.74	7.67	0.49	0.88	0.43	12.84	11.19	10.44	TRINITY_GG_5394_c0_g1_i1: XP_047034016.1 baculoviral IAP repeat-containing protein 6 isoform X6 [Helicoverpa zea] ; TRINITY_GG_5394_c0_g1_i2: CAB3246353.1 unnamed protein product [Arctia plantaginis] ; TRINITY_GG_5394_c0_g1_i3: CAB3246353.1 unnamed protein product [Arctia plantaginis] ; TRINITY_GG_5394_c0_g1_i4: KAJ8724125.1 hypothetical protein PYW07_008105 [Mythimna separata]
TRINITY_GG_4769_c1_g3					-2.9119	0.0488466			1.57	0.98	10.44	12.66	3.48	5.76	3.25	7.07	21.61	6.67	16.57	12.58	1	1.09	1.2	10.91	12.8	8.3	TRINITY_GG_4769_c1_g3_i11: ADW85037.1 glycogen synthase, partial [Lacosoma chiridota] ; TRINITY_GG_4769_c1_g3_i12: XP_026734472.1 glycogen [starch] synthase [Trichoplusia ni] ; TRINITY_GG_4769_c1_g3_i2: CAH0601938.1 unnamed protein product [Chrysodeixis includens] ; TRINITY_GG_4769_c1_g3_i3: CAH0601938.1 unnamed protein product [Chrysodeixis includens] ; TRINITY_GG_4769_c1_g3_i4: ADW85043.1 glyco…
TRINITY_GG_2502_c1_g1					-2.91279	0.0120744			2.65	4.24	3.34	7.39	3.28	8.5	7.86	9.01	10.05	7.12	11.33	7.53	0.46	2.23	1.02	3.55	7.52	7.3	TRINITY_GG_2502_c1_g1_i2: PZC86294.1 hypothetical protein B5X24_HaOG211455 [Helicoverpa armigera] ; TRINITY_GG_2502_c1_g1_i7: PZC86294.1 hypothetical protein B5X24_HaOG211455 [Helicoverpa armigera] ; TRINITY_GG_2502_c1_g1_i8: KAJ8730247.1 hypothetical protein PYW07_017285 [Mythimna separata] ; TRINITY_GG_2502_c1_g1_i9: PZC86294.1 hypothetical protein B5X24_HaOG211455 [Helicoverpa armigera]
TRINITY_GG_6556_c2_g1					-2.91752	0.00105954			8.45	7	8.75	4.12	2.27	3.36	35.65	41.57	39.24	11.56	7.13	10.88	7.12	2.72	2.24	3.06	1.33	2	TRINITY_GG_6556_c2_g1_i10: CAB3240065.1 unnamed protein product [Arctia plantaginis] ; TRINITY_GG_6556_c2_g1_i12: CAB3240065.1 unnamed protein product [Arctia plantaginis] ; TRINITY_GG_6556_c2_g1_i13: CAB3240065.1 unnamed protein product [Arctia plantaginis] ; TRINITY_GG_6556_c2_g1_i5: CAB3240065.1 unnamed protein product [Arctia plantaginis] ; TRINITY_GG_6556_c2_g1_i7: CAB3240065.1 unnamed prote…
TRINITY_GG_279_c3_g7					-2.92634	0.048824			0.22	0.13	0.15	1.45	1.03	0.81	0.21	0.57	0.96	1.61	2.39	2.47	0.03	0.07	0.17	1.74	1.26	1.38	TRINITY_GG_279_c3_g7_i2: XP_022823174.1 monocyte to macrophage differentiation factor 2 [Spodoptera litura]
TRINITY_GG_2063_c216_g1					-2.92756	0.000193616			4.14	2.77	2.25	11.34	8	7.91	7.32	10.42	12.46	16.32	24.35	19.44	1.23	1.49	0.33	8.87	12.78	8.4	TRINITY_GG_2063_c216_g1_i1: KAG7295793.1 hypothetical protein JYU34_020848 [Plutella xylostella]
TRINITY_GG_21373_c13_g4					-2.92789	0.0344591			0.6	0.21	0	4.94	4.46	3.03	0.92	1.03	1.33	2.36	2.31	3.01	0.08	0.06	0.36	6.94	6.79	5.41
TRINITY_GG_11952_c4_g1					-2.9314	1.14979e-06			1.7	0.83	2.06	5.64	5.86	4.39	4.16	4.93	5.5	15.6	12.28	15.02	0.4	0.86	0.66	3.58	2.35	4.82	TRINITY_GG_11952_c4_g1_i1: CAB3239662.1 unnamed protein product [Arctia plantaginis] ; TRINITY_GG_11952_c4_g1_i2: CAB3239662.1 unnamed protein product [Arctia plantaginis] ; TRINITY_GG_11952_c4_g1_i3: CAB3239662.1 unnamed protein product [Arctia plantaginis]
TRINITY_GG_12648_c0_g2					-2.93834	5.56911e-05			27.94	12.34	47.12	21.56	22.96	15.08	90.45	80.92	87.79	39.23	25.47	31.49	8.72	14.3	7.04	26.63	20.29	17.39	TRINITY_GG_12648_c0_g2_i1: CAB3259695.1 unnamed protein product [Arctia plantaginis]
TRINITY_GG_13222_c0_g2					-2.93898	0.00249459			1.35	0.38	3.07	1.29	1.87	2.01	6.86	9.29	6.99	4.93	4.67	3.54	0.67	1.05	0.63	0.24	0.48	0.48	TRINITY_GG_13222_c0_g2_i3: KAJ8726958.1 hypothetical protein PYW08_015355 [Mythimna loreyi] ; TRINITY_GG_13222_c0_g2_i4: CAB3224945.1 unnamed protein product [Arctia plantaginis] ; TRINITY_GG_13222_c0_g2_i5: KAJ8726958.1 hypothetical protein PYW08_015355 [Mythimna loreyi] ; TRINITY_GG_13222_c0_g2_i8: PZC81991.1 hypothetical protein B5X24_HaOG211547 [Helicoverpa armigera] ; TRINITY_GG_13222_c0_g2_…
TRINITY_GG_11660_c0_g1					-2.94858	0.00200734			1.62	3.74	2.28	5.27	6.78	4.49	4.27	6	8.09	5.7	6.25	4.95	0.66	1.02	0.6	6.09	6.69	6.56	TRINITY_GG_11660_c0_g1_i3: CAB3250749.1 unnamed protein product [Arctia plantaginis] ; TRINITY_GG_11660_c0_g1_i7: CAB3250749.1 unnamed protein product [Arctia plantaginis] ; TRINITY_GG_11660_c0_g1_i8: CAB3250749.1 unnamed protein product [Arctia plantaginis] ; TRINITY_GG_11660_c0_g1_i9: CAB3250749.1 unnamed protein product [Arctia plantaginis]
TRINITY_GG_7222_c5_g3					-2.9541	1.03019e-07			0.86	0.81	0.57	22.83	23.51	22.67	2.62	3.29	7.07	36.04	32.26	29.68	0.34	0.43	0.55	24.04	19.44	25.99	TRINITY_GG_7222_c5_g3_i1: CAB3232370.1 unnamed protein product [Arctia plantaginis] ; TRINITY_GG_7222_c5_g3_i2: CAB3232370.1 unnamed protein product [Arctia plantaginis]
TRINITY_GG_17219_c0_g5					-2.95724	0.00064188			0.65	0.48	0.06	3.27	1.43	2.2	1.58	1.24	1.88	2.43	3.61	2.51	0.12	0.14	0.2	3.32	3.02	2.75	TRINITY_GG_17219_c0_g5_i1: CAB3223440.1 unnamed protein product [Arctia plantaginis]
TRINITY_GG_3915_c0_g1					-2.97292	0.000206256			38.13	29.44	81.56	64.89	46.63	51.21	131.29	250.92	174.63	180.75	186.18	134.25	27.6	16.11	16.52	61.19	37.39	56.81	TRINITY_GG_3915_c0_g1_i1: OWR44772.1 glutamine synthetase 2 cytoplasmic isoform 2 [Danaus plexippus plexippus] ; TRINITY_GG_3915_c0_g1_i2: CAB3225750.1 unnamed protein product [Arctia plantaginis] ; TRINITY_GG_3915_c0_g1_i4: CAB3225750.1 unnamed protein product [Arctia plantaginis] ; TRINITY_GG_3915_c0_g1_i5: CAB3225750.1 unnamed protein product [Arctia plantaginis] ; TRINITY_GG_3915_c0_g1_i6: CA…
TRINITY_GG_20264_c0_g6					-2.98588	0.0290565			0.39	0.46	0.15	1.98	2.02	1.71	0.91	1.43	1.39	2.07	2.7	3.19	0.11	0.11	0.16	2.02	1.68	1.7	TRINITY_GG_20264_c0_g6_i1: CAB3225296.1 unnamed protein product [Arctia plantaginis]
TRINITY_GG_573_c1_g1					-2.99132	0.00240834			665.03	600.78	503.09	352.04	191.41	243.97	2738.56	2407.55	2574.04	924.91	1397.26	955.59	169.85	593.35	91.09	143.56	249.64	346.68	TRINITY_GG_573_c1_g1_i10: CAB3233331.1 unnamed protein product [Arctia plantaginis] ; TRINITY_GG_573_c1_g1_i22: CAB3233331.1 unnamed protein product [Arctia plantaginis] ; TRINITY_GG_573_c1_g1_i3: CAB3233331.1 unnamed protein product [Arctia plantaginis] ; TRINITY_GG_573_c1_g1_i33: CAB3233331.1 unnamed protein product [Arctia plantaginis] ; TRINITY_GG_573_c1_g1_i35: CAB3233331.1 unnamed protein p…
TRINITY_GG_2935_c30_g2					-2.9916	0.0106724			0.68	0.48	0	6.41	3.75	4.12	2.26	2.3	5.19	4.94	7.04	2.95	0.38	0.09	0.14	7	6.17	7.91
TRINITY_GG_13536_c394_g2					-2.9938	0.00593161			1.53	0.82	0.64	13.41	11.16	9.53	6.97	3.07	6.91	25.28	7.28	9.93	0.33	0.57	1.21	4.94	3.26	10.17	TRINITY_GG_13536_c394_g2_i1: XP_047035495.1 GMP reductase 1-like [Helicoverpa zea] ; TRINITY_GG_13536_c394_g2_i2: CAH0686788.1 unnamed protein product [Chilo suppressalis] ; TRINITY_GG_13536_c394_g2_i3: PZC72035.1 hypothetical protein B5X24_HaOG212048 [Helicoverpa armigera] ; TRINITY_GG_13536_c394_g2_i5: XP_047035495.1 GMP reductase 1-like [Helicoverpa zea]
TRINITY_GG_2977_c1_g2					-3.00406	0.00736183			1.11	0.66	1.16	5.42	3.15	3.93	4.07	3.92	3.56	11.5	18.41	11.86	0.22	0.75	0.1	4.23	3.13	2.06	TRINITY_GG_2977_c1_g2_i1: CAB3260392.1 unnamed protein product [Arctia plantaginis] ; TRINITY_GG_2977_c1_g2_i2: CAB3260392.1 unnamed protein product [Arctia plantaginis]
TRINITY_GG_4509_c0_g5					-3.00753	0.00864313			464.91	127.65	495.47	212	122.2	82.85	189.96	665.94	472.41	299.2	484.43	371.85	49.54	68.42	20.77	117.24	162.08	165.97	TRINITY_GG_4509_c0_g5_i1: XP_013179780.1 PREDICTED: calexcitin-2-like [Papilio xuthus]
TRINITY_GG_6595_c0_g6					-3.00887	0.000375369			1.03	1.05	0.95	2.62	1.74	1.34	2.04	3.99	3.57	2.14	1.9	1.51	0.37	0.37	0.31	3.27	1.53	1.98	TRINITY_GG_6595_c0_g6_i1: CAB3258747.1 unnamed protein product [Arctia plantaginis]
TRINITY_GG_937_c0_g1					-3.0132	0.0144653			0.95	0.94	1.09	1.39	2.02	1.67	1.94	1.56	1.74	1.85	2.67	1.06	0.35	0.53	0.61	1.75	1.94	1.7
TRINITY_GG_13222_c1_g1					-3.01475	0.0247158			0.22	0.31	0.35	0.79	0.33	0.92	3	1.38	1.55	1.95	1.34	1.53	0.11	0.13	0.18	0.42	0.87	0.95	TRINITY_GG_13222_c1_g1_i2: GBP43088.1 hypothetical protein EVAR_96350_1 [Eumeta japonica]
TRINITY_GG_13559_c1_g2					-3.01696	4.05125e-05			4.58	5.17	0.84	9.16	4.8	4.42	14.71	18.81	17.6	10.88	15.21	9.22	1.9	2.05	1.07	13.45	11.05	10.11	TRINITY_GG_13559_c1_g2_i1: CAB3223859.1 unnamed protein product [Arctia plantaginis] ; TRINITY_GG_13559_c1_g2_i3: CAB3223859.1 unnamed protein product [Arctia plantaginis] ; TRINITY_GG_13559_c1_g2_i4: CAD0199702.1 unnamed protein product [Chrysodeixis includens]
TRINITY_GG_21912_c3_g2					-3.0174	0.00593161			0.17	0.53	0.12	2.11	2.34	2.81	0.69	0.99	1.01	2.6	2.51	2.5	0.15	0.12	0.12	2.49	1.57	2.27	TRINITY_GG_21912_c3_g2_i2: CAB3239158.1 unnamed protein product [Arctia plantaginis] ; TRINITY_GG_21912_c3_g2_i3: CAB3239158.1 unnamed protein product [Arctia plantaginis]
TRINITY_GG_15428_c1_g9					-3.01855	0.0276984			0.55	0.73	0.41	23.38	4.3	6.52	2.28	6.3	10.49	16.74	23.79	25.39	0.9	0.61	0.44	34.85	16.34	15.23	TRINITY_GG_15428_c1_g9_i1: XP_026747555.1 la-related protein 1-like [Trichoplusia ni]
TRINITY_GG_10353_c0_g1					-3.02828	6.53943e-05			36.01	32.31	14.3	73.82	21.97	24.17	81.94	92.82	128.71	81.86	95.79	78.02	6.76	19.13	6.6	62.63	50.34	67.28	TRINITY_GG_10353_c0_g1_i1: XP_047022699.1 V-type proton ATPase 116 kDa subunit a 1 isoform X2 [Helicoverpa zea] ; TRINITY_GG_10353_c0_g1_i2: CAD0197149.1 unnamed protein product [Chrysodeixis includens] ; TRINITY_GG_10353_c0_g1_i3: XP_047022700.1 V-type proton ATPase 116 kDa subunit a 1 isoform X3 [Helicoverpa zea]
TRINITY_GG_13869_c0_g8					-3.02872	0.0340197			0.2	0.12	0.23	7.07	10.02	10.42	1.1	0.98	2.22	16.87	10.45	11.74	0.04	0.28	0.05	7.77	6.74	11.23	TRINITY_GG_13869_c0_g8_i1: CAB3505402.1 unnamed protein product [Spodoptera littoralis]
TRINITY_GG_5368_c0_g1					-3.02956	0.000686615			1.42	0.35	0.43	10.44	4.74	7.48	2.57	2.38	6.39	11.78	12.86	15.23	0.24	0.66	0.11	7.02	6.98	9.76	TRINITY_GG_5368_c0_g1_i1: CAB3224250.1 unnamed protein product [Arctia plantaginis] ; TRINITY_GG_5368_c0_g1_i2: CAB3224250.1 unnamed protein product [Arctia plantaginis] ; TRINITY_GG_5368_c0_g1_i3: XP_026724936.1 uncharacterized protein LOC113491919 [Trichoplusia ni] ; TRINITY_GG_5368_c0_g1_i4: CAB3224250.1 unnamed protein product [Arctia plantaginis] ; TRINITY_GG_5368_c0_g1_i7: CAB3224250.1 unna…
TRINITY_GG_21340_c3_g1					-3.02991	6.14663e-05			1.05	0.51	0.46	8.22	7.58	8.76	2.55	4.44	4.42	10.63	16.73	17.23	0.19	0.36	0.29	13.52	14.08	10.55	TRINITY_GG_21340_c3_g1_i11: CAH0589167.1 unnamed protein product [Chrysodeixis includens] ; TRINITY_GG_21340_c3_g1_i12: XP_047031812.1 NAD kinase-like isoform X4 [Helicoverpa zea] ; TRINITY_GG_21340_c3_g1_i3: XP_047031812.1 NAD kinase-like isoform X4 [Helicoverpa zea] ; TRINITY_GG_21340_c3_g1_i4: CAB3246889.1 unnamed protein product [Arctia plantaginis] ; TRINITY_GG_21340_c3_g1_i5: XP_022835226.1…
TRINITY_GG_2873_c0_g1					-3.03631	0.000350051			2.54	1.7	1.83	7.42	14.64	11.79	3.56	3.7	6.14	21.39	12.43	15.82	0.37	0.44	0.61	8.56	7.45	18.3	TRINITY_GG_2873_c0_g1_i1: CAG5042130.1 unnamed protein product [Parnassius apollo] ; TRINITY_GG_2873_c0_g1_i2: CAG5042130.1 unnamed protein product [Parnassius apollo] ; TRINITY_GG_2873_c0_g1_i3: CAG5042130.1 unnamed protein product [Parnassius apollo] ; TRINITY_GG_2873_c0_g1_i4: CAB3237014.1 unnamed protein product [Arctia plantaginis] ; TRINITY_GG_2873_c0_g1_i5: CAG4924587.1 unnamed protein pro…
TRINITY_GG_1990_c43_g1					-3.03667	0.0145446			1.28	1.42	0.58	0.32	1	0.62	8.59	4.63	7.3	2.25	1.82	1.16	0.34	0.7	0.61	0.62	0.15	0.37
TRINITY_GG_11363_c4_g3					-3.03802	0.0332112			0.33	0.03	0.46	2.11	3.18	2.61	0.5	0.43	0.53	3.57	3.65	5.02	0.01	0.09	0.09	1.26	1.18	1.87	TRINITY_GG_11363_c4_g3_i1: XP_047038859.1 uncharacterized protein LOC124643805 [Helicoverpa zea]
TRINITY_GG_7724_c17_g3					-3.04537	3.22837e-10			13.96	9.17	14.37	27.49	19.41	13.44	51.71	45.03	55.6	44.35	53.08	46.07	3.79	8.41	4.95	23.36	23.07	20.1	TRINITY_GG_7724_c17_g3_i1: CAB3225344.1 unnamed protein product [Arctia plantaginis] ; TRINITY_GG_7724_c17_g3_i2: CAB3225344.1 unnamed protein product [Arctia plantaginis] ; TRINITY_GG_7724_c17_g3_i3: CAB3225344.1 unnamed protein product [Arctia plantaginis]
TRINITY_GG_18857_c14_g1					-3.05104	5.44679e-08			62.05	41.58	39.69	88.08	63.9	59.48	197.87	184.81	220.57	175.18	168.23	173.58	12.06	39.74	13.06	67.2	57.55	74.69	TRINITY_GG_18857_c14_g1_i1: PZC71464.1 hypothetical protein B5X24_HaOG213360 [Helicoverpa armigera] ; TRINITY_GG_18857_c14_g1_i10: KAJ8737800.1 hypothetical protein PYW08_000395 [Mythimna loreyi] ; TRINITY_GG_18857_c14_g1_i11: KAJ8737800.1 hypothetical protein PYW08_000395 [Mythimna loreyi] ; TRINITY_GG_18857_c14_g1_i2: KAJ8737800.1 hypothetical protein PYW08_000395 [Mythimna loreyi] ; TRINITY_GG…
TRINITY_GG_7666_c11_g2					-3.05216	0.0270604			9.3	1.74	10.26	4.63	2.83	0	21.8	11.2	13.5	9.61	8.99	5.65	1.36	2.63	0.87	6.23	5.44	0.94	TRINITY_GG_7666_c11_g2_i2: KAJ8727505.1 hypothetical protein PYW07_001624 [Mythimna separata] ; TRINITY_GG_7666_c11_g2_i3: KAJ8727505.1 hypothetical protein PYW07_001624 [Mythimna separata] ; TRINITY_GG_7666_c11_g2_i5: KAJ8727505.1 hypothetical protein PYW07_001624 [Mythimna separata]
TRINITY_GG_5344_c0_g2					-3.053	7.37299e-13			4.98	3.65	3.73	6.9	6.9	4.71	12.68	12.97	12.8	12.17	9.49	13.18	1.07	1.73	0.8	8.41	5.93	9.41	TRINITY_GG_5344_c0_g2_i1: KAJ8714328.1 hypothetical protein PYW07_002553 [Mythimna separata] ; TRINITY_GG_5344_c0_g2_i2: KAJ8718261.1 hypothetical protein PYW08_002498 [Mythimna loreyi] ; TRINITY_GG_5344_c0_g2_i3: KAJ8714328.1 hypothetical protein PYW07_002553 [Mythimna separata] ; TRINITY_GG_5344_c0_g2_i4: XP_035447444.2 myogenesis-regulating glycosidase isoform X3 [Spodoptera frugiperda] ; TRIN…
TRINITY_GG_3470_c56_g2					-3.05303	0.034476			5.87	5.98	4.89	2.43	0.93	2.91	25.46	14.5	26.45	16.88	5.03	5.76	1.51	3.21	2.27	0	0.93	0.86	TRINITY_GG_3470_c56_g2_i1: KAF9808465.1 hypothetical protein SFRURICE_008518 [Spodoptera frugiperda]
TRINITY_GG_8150_c0_g4					-3.05409	1.99016e-07			1.46	1.37	0.63	7.07	3.44	4.14	2.02	2.35	4.38	6.05	6.13	5.11	0.22	0.35	0.32	7.63	7.71	8.32	TRINITY_GG_8150_c0_g4_i1: CAB3238533.1 unnamed protein product [Arctia plantaginis] ; TRINITY_GG_8150_c0_g4_i2: XP_026725943.1 guanine nucleotide-releasing factor 2 isoform X9 [Trichoplusia ni] ; TRINITY_GG_8150_c0_g4_i4: XP_026725938.1 guanine nucleotide-releasing factor 2 isoform X4 [Trichoplusia ni] ; TRINITY_GG_8150_c0_g4_i5: CAB3238533.1 unnamed protein product [Arctia plantaginis] ; TRINITY…
TRINITY_GG_19737_c0_g1					-3.05503	0.0255905			3.37	1.47	0	8.07	2.82	3.67	6.61	6.51	12.46	8.21	7.52	5.61	0.49	1.33	0.6	10.57	5.49	6.79	TRINITY_GG_19737_c0_g1_i1: CAB3243711.1 unnamed protein product [Arctia plantaginis] ; TRINITY_GG_19737_c0_g1_i2: CAB3243709.1 unnamed protein product [Arctia plantaginis] ; TRINITY_GG_19737_c0_g1_i3: CAB3243709.1 unnamed protein product [Arctia plantaginis]
TRINITY_GG_20295_c1_g3					-3.05544	1.70161e-06			0.17	0.23	0.05	2.27	1.56	1.59	0.58	0.82	1.23	2.58	3.15	2.56	0.1	0.08	0.07	2.46	2.13	2.66	TRINITY_GG_20295_c1_g3_i2: XP_049705392.1 rho GTPase-activating protein 190 isoform X2 [Helicoverpa armigera]
TRINITY_GG_9572_c0_g2					-3.07731	0.000137409			5.8	9.21	5.44	17.66	16.87	12.83	12.41	12.53	19.92	13.98	10.82	11.41	0.61	2.43	0.51	18.67	19.66	26.61	TRINITY_GG_9572_c0_g2_i1: CAB3237315.1 unnamed protein product [Arctia plantaginis] ; TRINITY_GG_9572_c0_g2_i2: CAB3248407.1 unnamed protein product [Arctia plantaginis]
TRINITY_GG_10623_c0_g1					-3.08059	3.9547e-06			10.83	10.23	4.14	45.23	22.04	14.47	22.39	28.43	42.95	41.6	46.32	44.74	1.86	5.32	2.55	45.93	33.15	37.72	TRINITY_GG_10623_c0_g1_i1: XP_026496068.1 protein hu-li tai shao [Vanessa tameamea] ; TRINITY_GG_10623_c0_g1_i13: CAB3231802.1 unnamed protein product [Arctia plantaginis] ; TRINITY_GG_10623_c0_g1_i14: KAJ8704174.1 hypothetical protein PYW07_013468 [Mythimna separata] ; TRINITY_GG_10623_c0_g1_i16: CAB3231802.1 unnamed protein product [Arctia plantaginis] ; TRINITY_GG_10623_c0_g1_i17: XP_026756787…
TRINITY_GG_11091_c2_g2					-3.08717	0.0172332			4.29	1.45	1.04	164.31	77.84	78.24	3.62	11.67	25.96	108.94	119.89	64.54	0.97	3.73	0	129.55	118.46	57.92
TRINITY_GG_6409_c5_g1					-3.08857	0.0247739			1.55	1.34	0.16	6.91	4.22	2.99	1.58	3.75	4.42	4.3	8.32	7.8	0.16	0.48	0.46	4.21	5.33	5.49	TRINITY_GG_6409_c5_g1_i1: KAJ8714715.1 hypothetical protein PYW07_002940 [Mythimna separata]
TRINITY_GG_4444_c0_g1					-3.09327	0.0164969			0.28	0.09	0.14	5.26	5.41	3.62	0.24	0.57	0.92	3.79	6.33	5.14	0.01	0.1	0.06	6.61	5.48	4.47	TRINITY_GG_4444_c0_g1_i15: XP_026744431.1 uncharacterized protein LOC113505802 isoform X1 [Trichoplusia ni] ; TRINITY_GG_4444_c0_g1_i2: CAH1286828.1 unnamed protein product [Chrysodeixis includens] ; TRINITY_GG_4444_c0_g1_i3: XP_026744431.1 uncharacterized protein LOC113505802 isoform X1 [Trichoplusia ni] ; TRINITY_GG_4444_c0_g1_i7: XP_026744431.1 uncharacterized protein LOC113505802 isoform X1 […
TRINITY_GG_15026_c2_g4					-3.09739	0.00370603			2.04	1.89	2.3	3.13	6.71	5.32	10.62	10.82	10.23	8.91	13.26	6.88	0.53	1.53	0.57	4.18	3.65	1.48	TRINITY_GG_15026_c2_g4_i1: CAB3252540.1 unnamed protein product [Arctia plantaginis] ; TRINITY_GG_15026_c2_g4_i10: CAB3225339.1 unnamed protein product [Arctia plantaginis] ; TRINITY_GG_15026_c2_g4_i12: CAB3225342.1 unnamed protein product [Arctia plantaginis] ; TRINITY_GG_15026_c2_g4_i2: CAB3225339.1 unnamed protein product [Arctia plantaginis] ; TRINITY_GG_15026_c2_g4_i7: CAB3225342.1 unnamed p…
TRINITY_GG_19776_c0_g2					-3.09933	5.08382e-05			3.87	1.67	2.31	5.84	2.74	3.15	6.86	10.36	17.47	9.46	15.67	10.79	0.72	2.04	0.83	5.72	5.15	4.25	TRINITY_GG_19776_c0_g2_i1: CAB3227551.1 unnamed protein product [Arctia plantaginis] ; TRINITY_GG_19776_c0_g2_i2: CAB3227551.1 unnamed protein product [Arctia plantaginis]
TRINITY_GG_4530_c12_g3					-3.10687	0.000456138			3.45	3.8	2.29	3.02	1.26	4.72	22.37	23.32	23.16	14.3	8.81	12.17	1.51	3.6	2.26	1.73	4.79	2.84	TRINITY_GG_4530_c12_g3_i1: KAJ0171204.1 hypothetical protein K1T71_013403 [Dendrolimus kikuchii] ; TRINITY_GG_4530_c12_g3_i2: KAJ0171204.1 hypothetical protein K1T71_013403 [Dendrolimus kikuchii] ; TRINITY_GG_4530_c12_g3_i3: KAJ0171204.1 hypothetical protein K1T71_013403 [Dendrolimus kikuchii] ; TRINITY_GG_4530_c12_g3_i4: KAJ0171204.1 hypothetical protein K1T71_013403 [Dendrolimus kikuchii]
TRINITY_GG_6409_c0_g7					-3.1145	0.00240834			0.87	0.47	0.08	6.17	3.59	2.09	1.43	3.72	3.94	6.73	12.34	7.24	0.17	0.35	0.47	8.68	5.99	4.57	TRINITY_GG_6409_c0_g7_i1: CAB3244889.1 unnamed protein product [Arctia plantaginis]
TRINITY_GG_10031_c0_g3					-3.11984	0.00190394			1.36	0.84	0.17	4.04	2.84	1.81	1.91	3.09	4.2	2.4	3.58	3.43	0.16	0.29	0.36	5.07	3.41	4.08	TRINITY_GG_10031_c0_g3_i1: CAH0584351.1 unnamed protein product [Chrysodeixis includens] ; TRINITY_GG_10031_c0_g3_i2: CAH0584351.1 unnamed protein product [Chrysodeixis includens]
TRINITY_GG_5698_c5_g6					-3.1215	0.000686615			0.05	0.16	0.51	2.7	3.25	2.2	0.34	1.2	1.82	2.36	3.99	3.37	0.12	0.12	0.15	3.89	4.08	4.2	TRINITY_GG_5698_c5_g6_i1: CAB3231051.1 unnamed protein product [Arctia plantaginis] ; TRINITY_GG_5698_c5_g6_i2: CAJ0600731.1 unnamed protein product [Cylicocyclus nassatus] ; TRINITY_GG_5698_c5_g6_i3: CAJ0600731.1 unnamed protein product [Cylicocyclus nassatus]
TRINITY_GG_12656_c0_g7					-3.12812	6.64953e-05			0.26	0.33	0.29	0.94	1	0.44	0.58	0.84	1.42	1.11	1.54	1.75	0.09	0.14	0.08	1.03	1.39	1.05	TRINITY_GG_12656_c0_g7_i1: KAJ8716261.1 hypothetical protein PYW08_013546 [Mythimna loreyi] ; TRINITY_GG_12656_c0_g7_i2: KAJ8716261.1 hypothetical protein PYW08_013546 [Mythimna loreyi]
TRINITY_GG_1426_c0_g1					-3.14668	0.0232464			0	0.1	0.36	1.81	0.89	1.04	0.52	0.91	1.09	2.21	4.03	2.56	0.07	0.13	0.03	2.43	1.74	2.23	TRINITY_GG_1426_c0_g1_i1: CAH0588817.1 unnamed protein product [Chrysodeixis includens] ; TRINITY_GG_1426_c0_g1_i2: CAH0588818.1 unnamed protein product [Chrysodeixis includens] ; TRINITY_GG_1426_c0_g1_i3: CAH0588818.1 unnamed protein product [Chrysodeixis includens]
TRINITY_GG_1082_c0_g6					-3.15816	1.3876e-09			1.99	1.5	1.26	9.53	12.95	10.19	4.64	6.13	7.53	14.74	16.91	18.85	0.33	0.59	0.72	15.13	10.82	10.42	TRINITY_GG_1082_c0_g6_i1: XP_026734152.1 organic cation transporter protein isoform X2 [Trichoplusia ni]
TRINITY_GG_20201_c0_g4					-3.16078	0.00979462			0.16	0.13	0.24	2.67	6.07	3.53	0.64	0.78	1.04	6.37	4.42	4.25	0.06	0.1	0.21	1.77	1.53	2.41	TRINITY_GG_20201_c0_g4_i1: CAB3220277.1 unnamed protein product [Arctia plantaginis]
TRINITY_GG_6564_c3_g9					-3.16484	0.0274517			1.21	0.23	0.35	0.1	0.11	0.14	5	3.04	5.09	1.41	1.12	0.51	0.43	0.71	0.08	0.19	0.1	0.2	TRINITY_GG_6564_c3_g9_i1: XP_027489463.1 histone-lysine N-methyltransferase SETMAR-like [Corapipo altera]
TRINITY_GG_4975_c7_g2					-3.17537	7.03445e-05			2.81	1.74	0.58	18.34	12.63	8.88	4.44	6.26	8.18	12.07	17.07	11.97	0.51	0.78	0.65	21.63	19.5	17.61	TRINITY_GG_4975_c7_g2_i2: CAB3244086.1 unnamed protein product [Arctia plantaginis] ; TRINITY_GG_4975_c7_g2_i3: CAB3244086.1 unnamed protein product [Arctia plantaginis] ; TRINITY_GG_4975_c7_g2_i6: CAB3253806.1 unnamed protein product [Arctia plantaginis]
TRINITY_GG_593_c1_g2					-3.18726	0.00377837			4.86	8.13	7.98	2.4	3.61	2.19	12.08	24.94	22.39	7.69	14.61	12.75	4.29	0.89	1.75	2.33	1.85	2.64	TRINITY_GG_593_c1_g2_i1: CAH0586908.1 unnamed protein product [Chrysodeixis includens] ; TRINITY_GG_593_c1_g2_i3: KAF9823262.1 hypothetical protein SFRURICE_000155 [Spodoptera frugiperda]
TRINITY_GG_2021_c1_g2					-3.19592	1.62247e-06			0.69	0.22	0.14	6.82	3.41	3.65	1.66	2.09	3.59	5.31	6.88	5.29	0.22	0.25	0.1	6.27	5.76	7.28	TRINITY_GG_2021_c1_g2_i1: CAH0696448.1 unnamed protein product [Spodoptera exigua] ; TRINITY_GG_2021_c1_g2_i2: CAH0696448.1 unnamed protein product [Spodoptera exigua]
TRINITY_GG_3725_c56_g1					-3.20884	0.00267266			60.94	34.08	83.27	36.35	23.18	21.5	242.04	210.25	223.88	79.05	99.14	79.04	9.35	50.98	5.6	12	17.24	20.02	TRINITY_GG_3725_c56_g1_i1: CAB3235953.1 unnamed protein product [Arctia plantaginis] ; TRINITY_GG_3725_c56_g1_i12: CAB3235953.1 unnamed protein product [Arctia plantaginis] ; TRINITY_GG_3725_c56_g1_i14: CAB3235953.1 unnamed protein product [Arctia plantaginis] ; TRINITY_GG_3725_c56_g1_i17: CAB3235953.1 unnamed protein product [Arctia plantaginis] ; TRINITY_GG_3725_c56_g1_i21: CAB3235953.1 unnamed…
TRINITY_GG_1983_c5_g1					-3.21525	9.9937e-05			0.63	0.48	0.37	5.34	1.78	2.15	2.83	2.16	4.38	7.53	8.62	7.26	0.17	0.26	0.22	6.91	3.62	7.09	TRINITY_GG_1983_c5_g1_i1: CAB3220991.1 unnamed protein product [Arctia plantaginis] ; TRINITY_GG_1983_c5_g1_i12: CAB3220991.1 unnamed protein product [Arctia plantaginis] ; TRINITY_GG_1983_c5_g1_i13: CAB3220991.1 unnamed protein product [Arctia plantaginis] ; TRINITY_GG_1983_c5_g1_i14: CAG9576112.1 unnamed protein product [Danaus chrysippus] ; TRINITY_GG_1983_c5_g1_i15: CAB3220991.1 unnamed prote…
TRINITY_GG_14401_c0_g6					-3.21853	0.00423002			1.38	1.03	0.25	4.6	3.99	3.05	2.12	3.89	4.01	6.36	7.6	6.1	0.11	0.7	0.23	5.02	4.14	3.32	TRINITY_GG_14401_c0_g6_i1: CAB3229381.1 unnamed protein product [Arctia plantaginis]
TRINITY_GG_3844_c0_g2					-3.22679	0.00611557			9.2	4.85	3.89	352.57	407.22	330.99	15.2	16.56	36.63	517.21	438.6	332.54	0.8	5.13	0.51	332.16	350.61	326.65	TRINITY_GG_3844_c0_g2_i1: CAB3512238.1 unnamed protein product [Spodoptera littoralis] ; TRINITY_GG_3844_c0_g2_i11: CAB3512238.1 unnamed protein product [Spodoptera littoralis] ; TRINITY_GG_3844_c0_g2_i12: CAB3512238.1 unnamed protein product [Spodoptera littoralis] ; TRINITY_GG_3844_c0_g2_i2: CAB3512238.1 unnamed protein product [Spodoptera littoralis] ; TRINITY_GG_3844_c0_g2_i4: CAB3512238.1 un…
TRINITY_GG_7353_c0_g1					-3.23188	0.0145686			6.26	1.41	2.16	13.99	14.48	15.13	13.01	11.01	13.3	12.45	19.07	22.19	0.54	1.85	0	20.54	20.76	14.97	TRINITY_GG_7353_c0_g1_i1: CAB3224383.1 unnamed protein product [Arctia plantaginis] ; TRINITY_GG_7353_c0_g1_i2: CAB3224383.1 unnamed protein product [Arctia plantaginis]
TRINITY_GG_7127_c0_g6					-3.24656	4.89456e-09			0.37	0.24	0.14	1.64	1.32	0.78	0.82	0.91	1.08	1.93	2.69	1.82	0.06	0.11	0.04	1.84	2.1	1.69	TRINITY_GG_7127_c0_g6_i1: CAB3242874.1 unnamed protein product [Arctia plantaginis] ; TRINITY_GG_7127_c0_g6_i2: XP_026739564.1 uncharacterized protein LOC113502266 [Trichoplusia ni]
TRINITY_GG_15996_c2_g4					-3.24984	1.53234e-06			1.12	0.6	0.28	5.05	7.39	5.9	1.36	1.03	1.97	6.89	6.24	6.05	0.08	0.09	0.17	8.52	6.89	6.85	TRINITY_GG_15996_c2_g4_i1: CAB3254877.1 unnamed protein product [Arctia plantaginis] ; TRINITY_GG_15996_c2_g4_i2: CAB3254877.1 unnamed protein product [Arctia plantaginis]
TRINITY_GG_6669_c0_g1					-3.25011	0.00102948			0.28	0.75	0.24	0.66	0.31	0.21	3.55	2.92	2.92	1.25	0.97	0.37	0.27	0.37	0.38	0.34	0.11	0.36	TRINITY_GG_6669_c0_g1_i1: XP_021186238.1 uncharacterized protein LOC110373320 [Helicoverpa armigera] ; TRINITY_GG_6669_c0_g1_i2: CAH0587105.1 unnamed protein product [Chrysodeixis includens]
TRINITY_GG_21723_c0_g1					-3.25809	1.6904e-05			1.5	2.24	0.86	6.24	5.94	5.49	3.22	3.18	3.3	9.32	6.9	5.57	0.31	0.62	0.36	6.08	4.78	7.71	TRINITY_GG_21723_c0_g1_i1: CAB3233569.1 unnamed protein product [Arctia plantaginis] ; TRINITY_GG_21723_c0_g1_i3: XP_050680235.1 ras association domain-containing protein 8 [Leptidea sinapis] ; TRINITY_GG_21723_c0_g1_i4: CAB3233569.1 unnamed protein product [Arctia plantaginis] ; TRINITY_GG_21723_c0_g1_i5: XP_021191764.2 ras association domain-containing protein 8 [Helicoverpa armigera] ; TRINITY…
TRINITY_GG_8109_c5_g9					-3.26518	1.22569e-06			0.56	0.43	0.7	1.9	1.95	1.39	2	2.27	2.51	1.92	1.76	2.45	0.1	0.33	0.11	1.06	1.24	1.89	TRINITY_GG_8109_c5_g9_i1: AEY81221.1 plasma membrane calcium ATPase [Spodoptera littoralis]
TRINITY_GG_16616_c2_g8					-3.26899	0.0034705			1.71	2.21	2.13	1.06	1.15	0	12.11	8.59	11.2	4.04	4.63	5.72	1.08	1.01	0	0.52	1.64	1.84	TRINITY_GG_16616_c2_g8_i1: XP_022818061.1 uncharacterized protein LOC111350654 [Spodoptera litura]
TRINITY_GG_20934_c6_g5					-3.27301	0.000162491			0.66	0.39	0.57	1.04	1.4	0.55	1.14	2.08	2.48	1.34	1.92	1.65	0.18	0.08	0.18	1.35	1.19	1.25	TRINITY_GG_20934_c6_g5_i1: XP_052749309.1 uncharacterized protein LOC113513153 isoform X3 [Galleria mellonella] ; TRINITY_GG_20934_c6_g5_i2: CAH2071429.1 unnamed protein product, partial [Iphiclides podalirius]
TRINITY_GG_10715_c0_g2					-3.27376	0.000843624			7.82	4.66	1.69	22.42	6.74	6.92	12.06	13.09	16.9	9.9	19.79	13.19	0.66	2.27	1.02	32.1	21.78	26.35	TRINITY_GG_10715_c0_g2_i12: KAG6451941.1 hypothetical protein O3G_MSEX007378 [Manduca sexta] ; TRINITY_GG_10715_c0_g2_i13: KAG6451941.1 hypothetical protein O3G_MSEX007378 [Manduca sexta] ; TRINITY_GG_10715_c0_g2_i14: KAG6451941.1 hypothetical protein O3G_MSEX007378 [Manduca sexta] ; TRINITY_GG_10715_c0_g2_i2: CAB3235290.1 unnamed protein product [Arctia plantaginis] ; TRINITY_GG_10715_c0_g2_i6: …
TRINITY_GG_1376_c7_g5					-3.27765	2.89682e-09			1.17	0.71	1.07	2.31	2.1	2.2	2.08	3.34	3.56	3.66	3.11	3.05	0.27	0.32	0.13	2.29	1.94	2.4	TRINITY_GG_1376_c7_g5_i1: XP_049875487.1 neuroglobin-like [Pectinophora gossypiella] ; TRINITY_GG_1376_c7_g5_i2: XP_049875487.1 neuroglobin-like [Pectinophora gossypiella]
TRINITY_GG_20145_c2_g5					-3.28139	0.000649502			0.3	0.2	0.17	6.58	6.63	5.85	0.41	1.16	1.67	5.44	6.7	6.09	0.09	0.15	0	5.4	6.48	5.67	TRINITY_GG_20145_c2_g5_i1: CAB3222239.1 unnamed protein product [Arctia plantaginis]
TRINITY_GG_13394_c0_g2					-3.28163	0.0189998			0.1	0.09	0.28	6.15	8.5	10.65	0.94	0.97	1.06	32.52	30.69	10.83	0.02	0.22	0.09	3.35	4.91	4.06	TRINITY_GG_13394_c0_g2_i1: XP_022831538.1 uncharacterized protein LOC111360005 isoform X1 [Spodoptera litura] ; TRINITY_GG_13394_c0_g2_i5: XP_022831538.1 uncharacterized protein LOC111360005 isoform X1 [Spodoptera litura]
TRINITY_GG_18197_c0_g1					-3.28287	1.51642e-09			9.23	5.41	3.67	51.19	37.5	36.67	22.98	27.91	44.83	64.92	80.51	72.46	1.41	4.2	2.07	51.48	41.17	49.03	TRINITY_GG_18197_c0_g1_i1: CAB3226914.1 unnamed protein product [Arctia plantaginis] ; TRINITY_GG_18197_c0_g1_i2: XP_049703710.1 endoribonuclease Dicer isoform X4 [Helicoverpa armigera] ; TRINITY_GG_18197_c0_g1_i3: CAB3226914.1 unnamed protein product [Arctia plantaginis] ; TRINITY_GG_18197_c0_g1_i4: XP_049703710.1 endoribonuclease Dicer isoform X4 [Helicoverpa armigera]
TRINITY_GG_3660_c0_g1					-3.29572	3.05369e-06			14.96	8.93	3.76	79.16	44.15	31.33	21.03	39.36	47.07	85.92	118.14	96.49	1.82	4.68	2.83	79.86	81.52	69.91	TRINITY_GG_3660_c0_g1_i1: KAJ8737669.1 hypothetical protein PYW08_000264 [Mythimna loreyi] ; TRINITY_GG_3660_c0_g1_i3: XP_021194714.1 insulin-like growth factor 2 mRNA-binding protein 1 isoform X1 [Helicoverpa armigera] ; TRINITY_GG_3660_c0_g1_i4: XP_026727978.1 insulin-like growth factor 2 mRNA-binding protein 1 isoform X2 [Trichoplusia ni] ; TRINITY_GG_3660_c0_g1_i5: KAF9804927.1 hypothetical p…
TRINITY_GG_4514_c0_g6					-3.3019	0.0116756			0.23	0.5	0.27	0.12	0.26	0.11	1.91	2.67	1.98	1.39	1.33	1.12	0.15	0.11	0.57	0.14	0	0.15	TRINITY_GG_4514_c0_g6_i1: ADZ95969.1 reverse transcriptase, partial [Scopula ornata]
TRINITY_GG_14743_c28_g1					-3.3209	4.83781e-07			11.37	4.77	2.89	11.04	5.97	9.75	20.81	20.99	22.56	9.65	16.89	12.65	1.38	3.03	2.6	6	7.33	3.4	TRINITY_GG_14743_c28_g1_i1: CAB3229261.1 unnamed protein product [Arctia plantaginis]
TRINITY_GG_542_c0_g7					-3.32953	2.24762e-07			0.69	0.43	0.46	4.16	2.35	2.96	1.8	2.66	4.33	6.76	8.25	4.76	0.14	0.45	0.1	4.75	4.21	4.64	TRINITY_GG_542_c0_g7_i1: KAJ8727200.1 hypothetical protein PYW08_015597 [Mythimna loreyi]
TRINITY_GG_10_c2_g2					-3.32955	0.0395871			1.82	3.23	0.85	19.58	20.7	9.98	9.09	9.9	8.6	16.12	33.59	11.53	0.91	0.46	0.68	42.43	11.13	13.61	TRINITY_GG_10_c2_g2_i1: KAJ8705978.1 hypothetical protein PYW07_010755 [Mythimna separata] ; TRINITY_GG_10_c2_g2_i2: KAJ8705978.1 hypothetical protein PYW07_010755 [Mythimna separata]
TRINITY_GG_19309_c0_g4					-3.33249	1.29244e-06			1.76	0.77	0.94	6.18	4.1	5.63	2.59	3.02	4.28	8.13	4.34	7.38	0.23	0.18	0.27	4.26	6.94	5.7	TRINITY_GG_19309_c0_g4_i1: CAB3257745.1 unnamed protein product [Arctia plantaginis] ; TRINITY_GG_19309_c0_g4_i2: CAB3257745.1 unnamed protein product [Arctia plantaginis]
TRINITY_GG_18197_c26_g1					-3.33517	1.02472e-08			4.31	2.23	6.24	2.38	4.05	5.38	19.12	14.62	14.83	8.73	5.6	7.46	0.89	2.2	0.74	1.47	1.17	2.09	TRINITY_GG_18197_c26_g1_i1: AXQ01059.1 juvenile hormone epoxide hydrolase [Lymantria dispar] ; TRINITY_GG_18197_c26_g1_i11: AXQ01059.1 juvenile hormone epoxide hydrolase [Lymantria dispar] ; TRINITY_GG_18197_c26_g1_i4: AXQ01059.1 juvenile hormone epoxide hydrolase [Lymantria dispar] ; TRINITY_GG_18197_c26_g1_i5: AXQ01059.1 juvenile hormone epoxide hydrolase [Lymantria dispar] ; TRINITY_GG_18197_c…
TRINITY_GG_14382_c2_g2					-3.33556	0.0316306			0.3	0.02	0.16	2.48	4.56	2.87	1.03	0.65	0.69	5.09	3.96	5.34	0.04	0.09	0.07	2.43	1.24	1.91	TRINITY_GG_14382_c2_g2_i1: KAJ8711980.1 hypothetical protein PYW08_008934 [Mythimna loreyi] ; TRINITY_GG_14382_c2_g2_i2: CAB3233053.1 unnamed protein product [Arctia plantaginis] ; TRINITY_GG_14382_c2_g2_i3: KAJ8711980.1 hypothetical protein PYW08_008934 [Mythimna loreyi]
TRINITY_GG_8425_c0_g3					-3.34382	0.00279299			4.6	2.61	4.6	8.8	7.88	6.65	1.41	3.71	3.75	5.81	7.33	4.73	0.42	0.05	0.07	10.57	9.15	8.87	TRINITY_GG_8425_c0_g3_i2: CAB3255956.1 unnamed protein product [Arctia plantaginis] ; TRINITY_GG_8425_c0_g3_i3: CAB3255956.1 unnamed protein product [Arctia plantaginis] ; TRINITY_GG_8425_c0_g3_i4: CAB3255956.1 unnamed protein product [Arctia plantaginis]
TRINITY_GG_9690_c0_g1					-3.35611	0.00046381			0.43	0.5	0.17	3.09	3.21	1.66	2.29	1.5	2.22	5.04	4.62	3.53	0.2	0.22	0.05	4.4	3.44	4.63	TRINITY_GG_9690_c0_g1_i12: XP_026730526.1 mediator of RNA polymerase II transcription subunit 23 [Trichoplusia ni] ; TRINITY_GG_9690_c0_g1_i14: KAF9413164.1 hypothetical protein HW555_008518 [Spodoptera exigua] ; TRINITY_GG_9690_c0_g1_i2: KAF9413164.1 hypothetical protein HW555_008518 [Spodoptera exigua] ; TRINITY_GG_9690_c0_g1_i3: CAB3225876.1 unnamed protein product [Arctia plantaginis] ; TRINI…
TRINITY_GG_20835_c0_g1					-3.35772	4.51432e-08			7.77	5.3	2.62	35.36	29.92	30.71	16.76	19.65	27.94	40.06	49.6	40.95	0.98	2.83	0.69	35.13	35.83	34.51	TRINITY_GG_20835_c0_g1_i1: CAB3246161.1 unnamed protein product [Arctia plantaginis] ; TRINITY_GG_20835_c0_g1_i2: CAB3246161.1 unnamed protein product [Arctia plantaginis] ; TRINITY_GG_20835_c0_g1_i3: CAB3246161.1 unnamed protein product [Arctia plantaginis] ; TRINITY_GG_20835_c0_g1_i4: CAB3246161.1 unnamed protein product [Arctia plantaginis]
TRINITY_GG_4471_c5_g1					-3.36365	0.000484324			22.19	14.84	3.7	79.08	41.26	27.47	35.87	49.23	70.83	87.2	87.11	80.29	3.68	8.1	1.2	64.71	62.1	76.23
TRINITY_GG_11490_c190_g1					-3.37291	0.0438576			2.63	1.55	0	4.24	4.45	3.85	2.38	3.23	4.48	7.37	11.31	10.34	0	0.73	0.38	8.6	5.66	6.09	TRINITY_GG_11490_c190_g1_i1: RVE40239.1 hypothetical protein evm_015111 [Chilo suppressalis]
TRINITY_GG_3470_c3_g7					-3.37907	4.47757e-07			2.06	0.81	1.32	10.1	9.18	7.27	3.1	5.13	5.03	9.86	15.89	9.13	0.36	0.44	0.38	13.94	10.67	8.12	TRINITY_GG_3470_c3_g7_i1: CAB3233312.1 unnamed protein product [Arctia plantaginis] ; TRINITY_GG_3470_c3_g7_i2: CAG9793383.1 unnamed protein product [Diatraea saccharalis]
TRINITY_GG_16623_c0_g9					-3.38231	2.70512e-07			2.08	1.29	0.77	5.78	4.19	3.79	3.02	4.64	6.1	7.52	9.88	7.48	0.18	0.68	0.19	5.54	5.91	5.01	TRINITY_GG_16623_c0_g9_i1: XP_026741952.1 GPI ethanolamine phosphate transferase 3 isoform X2 [Trichoplusia ni]
TRINITY_GG_17449_c0_g2					-3.38271	0.0214503			0.3	0.28	0.07	1.67	1.9	1.92	4.54	4.32	3.45	8.25	7.81	1.7	0.55	0.12	0.05	1.29	1.62	0.81	TRINITY_GG_17449_c0_g2_i1: CAB3232221.1 unnamed protein product [Arctia plantaginis] ; TRINITY_GG_17449_c0_g2_i3: CAB3232221.1 unnamed protein product [Arctia plantaginis] ; TRINITY_GG_17449_c0_g2_i7: CAB3232221.1 unnamed protein product [Arctia plantaginis]
TRINITY_GG_17838_c0_g1					-3.38823	0.0318898			0.88	0.28	0	3.18	5.24	2.97	2.39	1.16	1.8	6.25	4.26	3.03	0.1	0.07	0.2	2.8	4.09	3.63	TRINITY_GG_17838_c0_g1_i1: XP_026738648.1 WD repeat-containing protein 47-like [Trichoplusia ni] ; TRINITY_GG_17838_c0_g1_i3: CAH0577961.1 unnamed protein product [Chrysodeixis includens] ; TRINITY_GG_17838_c0_g1_i4: XP_026738648.1 WD repeat-containing protein 47-like [Trichoplusia ni]
TRINITY_GG_12814_c0_g6					-3.39034	3.1536e-05			1.62	0.69	1.45	11.84	5.33	4.23	2.46	2.79	5.19	7.15	11.38	9.49	0.08	0.54	0.18	15.45	10.5	10.85	TRINITY_GG_12814_c0_g6_i1: XP_035456928.2 vinculin [Spodoptera frugiperda] ; TRINITY_GG_12814_c0_g6_i2: XP_035456928.2 vinculin [Spodoptera frugiperda]
TRINITY_GG_3600_c330_g1					-3.40255	0.00211985			2.59	1.1	1.55	15.78	22.1	22.1	7.74	7.24	12.69	29.96	23.6	22.91	0.21	0.41	2.4	19.89	17.3	14.11	TRINITY_GG_3600_c330_g1_i1: XP_047032521.1 nardilysin-like [Helicoverpa zea]
TRINITY_GG_15158_c0_g8					-3.40422	2.7494e-05			1.22	0.98	0.35	9.02	3.83	4.78	3.59	4.3	4.31	5.42	9.54	5.77	0.21	0.47	0.12	8.94	8.93	6.35	TRINITY_GG_15158_c0_g8_i1: CAB3506955.1 unnamed protein product [Spodoptera littoralis]
TRINITY_GG_12745_c0_g2					-3.40709	5.44704e-06			5.73	1.18	3.04	5.58	4.43	3.77	17.74	18.49	18.84	17.59	15.39	14.39	0.94	2.85	0.59	4.59	3.51	4.95	TRINITY_GG_12745_c0_g2_i1: XP_022836159.1 ethanolamine kinase [Spodoptera litura] ; TRINITY_GG_12745_c0_g2_i2: KAJ8726958.1 hypothetical protein PYW08_015355 [Mythimna loreyi] ; TRINITY_GG_12745_c0_g2_i3: KAJ8726958.1 hypothetical protein PYW08_015355 [Mythimna loreyi]
TRINITY_GG_13802_c7_g1					-3.40839	0.00306319			0.6	0.33	0.12	6.18	4.75	4.43	0.59	1.87	2.42	8.84	8.9	6.53	0.07	0.26	0.2	5.64	5.44	7.77	TRINITY_GG_13802_c7_g1_i1: CAH0701065.1 unnamed protein product [Spodoptera exigua] ; TRINITY_GG_13802_c7_g1_i2: CAH0701065.1 unnamed protein product [Spodoptera exigua] ; TRINITY_GG_13802_c7_g1_i3: CAH0701065.1 unnamed protein product [Spodoptera exigua] ; TRINITY_GG_13802_c7_g1_i4: CAB3224413.1 unnamed protein product [Arctia plantaginis] ; TRINITY_GG_13802_c7_g1_i6: CAH0701065.1 unnamed protei…
TRINITY_GG_806_c6_g2					-3.41761	0.000432623			1.48	1.55	0.32	3.13	2.2	2.22	3.55	3.06	4.04	3.68	2.96	2.91	0.2	0.55	0.32	3.07	1.87	3.33	TRINITY_GG_806_c6_g2_i1: KAG7302793.1 hypothetical protein JYU34_012769 [Plutella xylostella] ; TRINITY_GG_806_c6_g2_i4: KAG7302793.1 hypothetical protein JYU34_012769 [Plutella xylostella]
TRINITY_GG_20145_c2_g1					-3.42451	0.00145133			0.29	0.07	0.02	0.98	1.07	0.74	0.22	0.33	0.59	0.91	1.41	0.96	0.02	0.04	0.05	1.02	0.93	1	TRINITY_GG_20145_c2_g1_i1: XP_035448287.1 uncharacterized protein LOC118274717 [Spodoptera frugiperda]
TRINITY_GG_12574_c6_g7					-3.42541	2.89682e-09			2.65	2.33	1.87	11.45	15.44	12.45	7.89	8.29	10.61	17.15	13.95	11.79	0.27	1.35	0.59	13.97	9.18	12.66	TRINITY_GG_12574_c6_g7_i1: KAI8435417.1 hypothetical protein MSG28_003724 [Choristoneura fumiferana]
TRINITY_GG_16620_c1_g1					-3.43121	1.46428e-05			19.89	6.03	17.44	8.89	10.09	5.54	23.89	39.67	31.06	51.53	51.97	38.8	4.17	1.33	1.57	10.4	9.5	7.61	TRINITY_GG_16620_c1_g1_i10: XP_049866995.1 15-hydroxyprostaglandin dehydrogenase [NAD(+)]-like [Pectinophora gossypiella] ; TRINITY_GG_16620_c1_g1_i11: KAJ0180353.1 hypothetical protein K1T71_003757 [Dendrolimus kikuchii] ; TRINITY_GG_16620_c1_g1_i13: XP_049866995.1 15-hydroxyprostaglandin dehydrogenase [NAD(+)]-like [Pectinophora gossypiella] ; TRINITY_GG_16620_c1_g1_i15: KAJ0180353.1 hypothetic…
TRINITY_GG_15964_c0_g6					-3.43519	0.000300973			0.89	0.27	0	18.34	7.18	7.4	0.42	1.13	2.88	13.8	22.99	13.92	0.12	0.17	0.08	24.37	20.12	19.26	TRINITY_GG_15964_c0_g6_i1: CAH0579547.1 unnamed protein product [Chrysodeixis includens]
TRINITY_GG_20600_c7_g1					-3.43962	0.00240893			15.09	12.17	32.66	94.25	136.27	137.16	23.25	35.72	71.29	222.85	99.34	142.93	2.62	4.32	0	75.12	48.17	96.09	TRINITY_GG_20600_c7_g1_i1: CAB3233885.1 unnamed protein product [Arctia plantaginis]
TRINITY_GG_2449_c2_g2					-3.44791	3.93544e-10			12.13	8.4	8.39	44.9	62.36	50.01	28.5	33.52	47.58	101.35	71.62	60.94	1.97	3.93	2.67	42.03	32.43	42.41	TRINITY_GG_2449_c2_g2_i1: CAB3232677.1 unnamed protein product [Arctia plantaginis] ; TRINITY_GG_2449_c2_g2_i2: KAJ8706150.1 hypothetical protein PYW07_010927 [Mythimna separata] ; TRINITY_GG_2449_c2_g2_i3: XP_026743457.1 regulator of chromosome condensation-like, partial [Trichoplusia ni] ; TRINITY_GG_2449_c2_g2_i4: KAF9813074.1 hypothetical protein SFRURICE_000034 [Spodoptera frugiperda] ; TRIN…
TRINITY_GG_19246_c1_g2					-3.44854	1.2298e-10			8.27	8.06	2	54.5	30.07	32.05	21.96	29.66	37.91	41.15	58.66	37.93	1.91	2.69	2.23	95.73	68.68	59.74	TRINITY_GG_19246_c1_g2_i1: XP_052758110.1 choline/ethanolamine kinase isoform X1 [Galleria mellonella] ; TRINITY_GG_19246_c1_g2_i11: XP_037300235.1 choline kinase A2 isoform X2 [Manduca sexta] ; TRINITY_GG_19246_c1_g2_i12: XP_035456269.2 choline/ethanolamine kinase isoform X3 [Spodoptera frugiperda] ; TRINITY_GG_19246_c1_g2_i13: XP_035456269.2 choline/ethanolamine kinase isoform X3 [Spodoptera fr…
TRINITY_GG_14216_c0_g1					-3.4586	8.38577e-09			5.67	6.2	4.54	30.89	29.69	39.89	19.48	12.75	21.15	51.97	44.99	34.3	1.37	1.59	0.88	24.16	16.82	35.16	TRINITY_GG_14216_c0_g1_i1: CAB3230917.1 unnamed protein product [Arctia plantaginis] ; TRINITY_GG_14216_c0_g1_i2: CAB3230917.1 unnamed protein product [Arctia plantaginis] ; TRINITY_GG_14216_c0_g1_i3: CAB3230917.1 unnamed protein product [Arctia plantaginis]
TRINITY_GG_6564_c1_g6					-3.47683	0.00246628			0.22	0.12	0.12	0.65	1.26	0.76	0.32	0.34	0.49	1.35	1.04	1.28	0.01	0.04	0.02	0.73	0.68	0.82	TRINITY_GG_6564_c1_g6_i1: CAB3240823.1 unnamed protein product [Arctia plantaginis]
TRINITY_GG_12068_c20_g3					-3.48299	4.12108e-05			0.91	1.51	1.01	1.09	1.39	1.56	2.94	1.25	1.84	1.02	1.32	1.27	0.05	0.21	0.27	0.51	0.47	0.82
TRINITY_GG_21984_c0_g1					-3.48416	0.00047472			0.49	0.25	0.49	5.05	9.86	8.38	2.01	1.69	2.33	6.17	4.19	6.62	0.13	0.1	0.82	7.56	4.3	6.93	TRINITY_GG_21984_c0_g1_i1: CAB3231780.1 unnamed protein product [Arctia plantaginis] ; TRINITY_GG_21984_c0_g1_i10: CAB3231780.1 unnamed protein product [Arctia plantaginis] ; TRINITY_GG_21984_c0_g1_i11: CAB3231780.1 unnamed protein product [Arctia plantaginis] ; TRINITY_GG_21984_c0_g1_i2: CAB3231780.1 unnamed protein product [Arctia plantaginis] ; TRINITY_GG_21984_c0_g1_i3: CAB3231780.1 unnamed p…
TRINITY_GG_4252_c0_g3					-3.48531	0.000965902			0.24	0.39	0.24	1.85	1.3	1.55	1.2	1.78	1.8	2.02	2.42	2.57	0.16	0.04	0.19	2.06	2.12	2.09	TRINITY_GG_4252_c0_g3_i1: CAB3226044.1 unnamed protein product [Arctia plantaginis] ; TRINITY_GG_4252_c0_g3_i2: CAB3226044.1 unnamed protein product [Arctia plantaginis] ; TRINITY_GG_4252_c0_g3_i3: CAB3226044.1 unnamed protein product [Arctia plantaginis] ; TRINITY_GG_4252_c0_g3_i4: CAB3226044.1 unnamed protein product [Arctia plantaginis]
TRINITY_GG_11071_c0_g1					-3.49145	3.97535e-05			1.53	1.47	2.35	13.84	4.85	8.15	3.83	5.34	8.31	12.4	16.13	15.05	0.31	0.68	0.18	11.56	7.67	16.33	TRINITY_GG_11071_c0_g1_i1: AKD01766.1 fatty acyl-CoA reductase 5, partial [Helicoverpa armigera]
TRINITY_GG_26_c0_g1					-3.49654	0.00603622			0.56	0.32	0.85	5.92	6.72	2.72	2.42	2.75	3.93	6.06	6.29	8.36	0.09	0.31	0	5.42	4.97	7.77	TRINITY_GG_26_c0_g1_i1: KAJ2941705.1 hypothetical protein O0L34_g10513 [Tuta absoluta]
TRINITY_GG_10559_c14_g1					-3.5013	0.0253295			0.22	0.1	0.41	0.34	0.39	0.24	0.96	0.87	0.72	0.55	0.52	0.77	0.01	0.18	0.07	0.2	0.3	0.61
TRINITY_GG_17013_c0_g12					-3.5052	0.00228454			0.08	0.05	0.08	0.57	0.39	0.44	0.28	0.26	0.29	0.47	0.75	0.69	0.01	0.01	0.01	0.46	0.79	0.54	TRINITY_GG_17013_c0_g12_i1: XP_046739568.1 uncharacterized protein LOC124407470 [Diprion similis]
TRINITY_GG_12574_c0_g2					-3.50815	3.08712e-07			1.94	1.01	1.16	4.37	3.36	4.52	3.12	4.62	6.07	5.62	5.88	4.9	0.23	0.69	0.15	2.29	3.41	4	TRINITY_GG_12574_c0_g2_i1: CAB3234800.1 unnamed protein product [Arctia plantaginis] ; TRINITY_GG_12574_c0_g2_i2: KAJ8725338.1 hypothetical protein PYW08_003521 [Mythimna loreyi] ; TRINITY_GG_12574_c0_g2_i4: KAJ8725338.1 hypothetical protein PYW08_003521 [Mythimna loreyi] ; TRINITY_GG_12574_c0_g2_i5: CAB3234800.1 unnamed protein product [Arctia plantaginis]
TRINITY_GG_13356_c2_g2					-3.5089	4.52446e-10			1.23	0.96	0.89	3.01	3.36	2.37	3.2	4.25	5.87	3.93	4.67	4.01	0.43	0.28	0.57	4.05	3.34	3.26
TRINITY_GG_18800_c0_g2					-3.51201	0.000119321			0.09	0.16	0	5.95	3.11	5.87	0.35	0.62	0.81	9.97	10.62	7.88	0.04	0.06	0	4.51	3.86	4.88	TRINITY_GG_18800_c0_g2_i1: CAD0202671.1 unnamed protein product [Chrysodeixis includens] ; TRINITY_GG_18800_c0_g2_i2: CAB3233972.1 unnamed protein product [Arctia plantaginis] ; TRINITY_GG_18800_c0_g2_i4: XP_026746296.1 uncharacterized protein K02A2.6-like [Trichoplusia ni] ; TRINITY_GG_18800_c0_g2_i5: XP_026746296.1 uncharacterized protein K02A2.6-like [Trichoplusia ni]
TRINITY_GG_1791_c0_g2					-3.52743	0.00799612			0.89	1.18	0	12	5.29	4.65	0.77	2.45	3.21	7.07	10.6	9.7	0.11	0.11	0	22.01	14.07	14.68	TRINITY_GG_1791_c0_g2_i1: XP_037964385.1 forkhead box protein O isoform X1 [Plutella xylostella] ; TRINITY_GG_1791_c0_g2_i2: XP_037964385.1 forkhead box protein O isoform X1 [Plutella xylostella] ; TRINITY_GG_1791_c0_g2_i3: XP_037964385.1 forkhead box protein O isoform X1 [Plutella xylostella]
TRINITY_GG_12068_c9_g1					-3.5284	0.0336962			0.13	0.22	0.77	0.39	0.13	0.33	1.08	0.89	1.17	0.37	0.56	0.19	0.06	0.22	0	1.32	0.21	0.6	TRINITY_GG_12068_c9_g1_i1: XP_026730869.1 uncharacterized protein LOC113496015 [Trichoplusia ni]
TRINITY_GG_13228_c0_g1					-3.53005	0.0307096			0.17	0.05	0.2	0.48	0.37	0.31	1.68	1.4	1.9	0.88	1.48	1.38	0.02	0.27	0.05	0.26	0.44	0.41	TRINITY_GG_13228_c0_g1_i1: KAJ0171399.1 hypothetical protein K1T71_012949 [Dendrolimus kikuchii] ; TRINITY_GG_13228_c0_g1_i3: KAJ0171399.1 hypothetical protein K1T71_012949 [Dendrolimus kikuchii] ; TRINITY_GG_13228_c0_g1_i4: KAJ0171399.1 hypothetical protein K1T71_012949 [Dendrolimus kikuchii]
TRINITY_GG_8526_c1_g3					-3.54044	1.29127e-09			0.71	0.55	0.3	7.28	4.96	4.63	1.34	2.44	3.28	9.19	10.45	7.6	0.1	0.54	0.12	7.48	6.35	7.84	TRINITY_GG_8526_c1_g3_i1: CAB3229737.1 unnamed protein product [Arctia plantaginis] ; TRINITY_GG_8526_c1_g3_i2: CAB3229737.1 unnamed protein product [Arctia plantaginis] ; TRINITY_GG_8526_c1_g3_i3: CAB3229737.1 unnamed protein product [Arctia plantaginis]
TRINITY_GG_6484_c0_g4					-3.55324	0.00485712			0.05	0.04	0	0.81	0.95	0.88	0.3	0.36	0.33	0.81	0.89	0.66	0.03	0.04	0	1.03	1.22	0.85	TRINITY_GG_6484_c0_g4_i1: KAJ8738022.1 hypothetical protein PYW08_000617 [Mythimna loreyi] ; TRINITY_GG_6484_c0_g4_i4: KAJ8738022.1 hypothetical protein PYW08_000617 [Mythimna loreyi]
TRINITY_GG_14655_c2_g4					-3.55687	0.0210029			0.16	0	0	2.01	2.46	1.64	0.24	0.5	0.6	1.99	2.22	1.43	0.02	0.05	0	1.87	2.34	1.3	TRINITY_GG_14655_c2_g4_i1: KAH9633260.1 hypothetical protein HF086_006862 [Spodoptera exigua] ; TRINITY_GG_14655_c2_g4_i2: KAH9633260.1 hypothetical protein HF086_006862 [Spodoptera exigua]
TRINITY_GG_2101_c0_g4					-3.56191	2.49593e-05			0.94	0.64	1.01	0.38	0.69	0.39	2.59	3.51	3.5	0.35	0.08	0.59	0.17	0.3	0.16	0.09	0.14	0
TRINITY_GG_21094_c1_g1					-3.57304	0.00593161			0.64	0.21	1.59	4.62	3.87	1	2.11	2.16	3.29	5.69	7.09	5.3	0.03	0.26	0.4	6.5	6.03	4.9	TRINITY_GG_21094_c1_g1_i1: XP_047029668.1 glucocorticoid-induced transcript 1 protein-like isoform X1 [Helicoverpa zea] ; TRINITY_GG_21094_c1_g1_i2: CAH0585695.1 unnamed protein product [Chrysodeixis includens] ; TRINITY_GG_21094_c1_g1_i3: XP_026734377.1 glucocorticoid-induced transcript 1 protein-like [Trichoplusia ni] ; TRINITY_GG_21094_c1_g1_i4: XP_026734377.1 glucocorticoid-induced transcript…
TRINITY_GG_6165_c26_g4					-3.59542	1.66085e-05			2.34	2.99	3.02	5.25	10.85	9.19	6.49	4.78	6.5	6.53	3.01	4.62	0.21	0.49	0.31	4.64	3.39	3.52
TRINITY_GG_13536_c109_g1					-3.60273	9.10213e-09			1.06	1.01	0.64	5.06	3.34	3.5	2.99	4.12	5.26	5.7	8.31	6.82	0.13	0.49	0.34	5.84	3.96	4.42	TRINITY_GG_13536_c109_g1_i1: CAB3249077.1 unnamed protein product [Arctia plantaginis] ; TRINITY_GG_13536_c109_g1_i2: CAB3249077.1 unnamed protein product [Arctia plantaginis] ; TRINITY_GG_13536_c109_g1_i3: CAB3229420.1 unnamed protein product [Arctia plantaginis]
TRINITY_GG_7540_c0_g1					-3.60766	0.00720166			0.52	0.15	0.15	1.57	2.21	1.64	0.45	0.67	0.93	2.99	2.94	2.25	0.02	0.12	0.04	2.03	1.18	2.35	TRINITY_GG_7540_c0_g1_i2: CAH0692094.1 unnamed protein product [Spodoptera exigua] ; TRINITY_GG_7540_c0_g1_i4: CAH0692094.1 unnamed protein product [Spodoptera exigua]
TRINITY_GG_12068_c28_g5					-3.61683	0.00136689			3	0.48	2.54	4.96	5.11	3.58	1.84	6.91	3.24	6.91	6.75	8.59	0.26	0.45	0.12	6.03	3.88	5.48	TRINITY_GG_12068_c28_g5_i1: CAH0579252.1 unnamed protein product [Chrysodeixis includens] ; TRINITY_GG_12068_c28_g5_i2: XP_026725293.1 glycine receptor subunit alphaZ1-like isoform X1 [Trichoplusia ni]
TRINITY_GG_1528_c2_g2					-3.61708	1.07256e-11			3.02	1.84	1.63	30.05	19.91	16.11	7.09	10.95	14.17	31.37	43.58	26.66	0.63	1.02	0.35	35.56	24.39	26.91	TRINITY_GG_1528_c2_g2_i1: XP_047033816.1 hypoxia-inducible factor 1-alpha-like isoform X1 [Helicoverpa zea] ; TRINITY_GG_1528_c2_g2_i2: CAB3248811.1 unnamed protein product [Arctia plantaginis] ; TRINITY_GG_1528_c2_g2_i3: AMH87782.1 HIF-1alpha [Helicoverpa armigera]
TRINITY_GG_12927_c0_g3					-3.63045	0.0264798			0.07	0.02	0.04	1.62	1.39	0.87	0.21	0.32	0.55	2.47	2.34	1.84	0.01	0.03	0	2.71	1.75	2.17	TRINITY_GG_12927_c0_g3_i2: CAB3221436.1 unnamed protein product [Arctia plantaginis]
TRINITY_GG_11014_c18_g3					-3.63327	0.00338308			0.96	0.25	0.61	2.52	1.97	0.87	1.25	2.39	3.22	3.56	4.38	3.69	0.07	0.21	0.26	3.15	1.66	2.39	TRINITY_GG_11014_c18_g3_i1: CAB3241749.1 unnamed protein product [Arctia plantaginis]
TRINITY_GG_15473_c0_g1					-3.63625	0.000311854			0.8	0.61	0.6	15.63	25.49	18.7	2.77	1.99	5.03	39.9	36.68	25.3	0.32	0.45	0.17	13.82	9.61	12.1	TRINITY_GG_15473_c0_g1_i10: CAB3226441.1 unnamed protein product [Arctia plantaginis] ; TRINITY_GG_15473_c0_g1_i11: XP_035428786.1 laminin subunit gamma-1 [Spodoptera frugiperda] ; TRINITY_GG_15473_c0_g1_i14: XP_022832472.1 laminin subunit gamma-1 isoform X1 [Spodoptera litura] ; TRINITY_GG_15473_c0_g1_i4: XP_022832472.1 laminin subunit gamma-1 isoform X1 [Spodoptera litura] ; TRINITY_GG_15473_c0…
TRINITY_GG_19256_c6_g4					-3.65925	0.0268424			2.88	1.96	3	3.38	2.85	7.57	9.15	4.35	11.23	8.21	2.16	6.75	0	1.64	0	2.27	2.07	3.92	TRINITY_GG_19256_c6_g4_i1: KAJ8723526.1 hypothetical protein PYW08_003438 [Mythimna loreyi]
TRINITY_GG_867_c0_g8					-3.67238	8.90599e-06			0.89	0.28	0.37	5.82	6.27	7.05	1.35	3.16	2.02	7.24	7.86	6.79	0.16	0.34	0	5.98	6.35	6.34	TRINITY_GG_867_c0_g8_i1: ATJ44489.1 acetate esterase 7, partial [Helicoverpa armigera]
TRINITY_GG_12530_c15_g1					-3.678	3.46409e-08			1	0.86	0.95	6.43	6.31	4.66	4.12	5.07	5.87	11.03	11.56	6.62	0.15	0.55	0.14	7.26	3.56	5.67	TRINITY_GG_12530_c15_g1_i1: CAB3241938.1 unnamed protein product [Arctia plantaginis] ; TRINITY_GG_12530_c15_g1_i2: KAH9633722.1 hypothetical protein HF086_008744, partial [Spodoptera exigua] ; TRINITY_GG_12530_c15_g1_i3: CAB3241938.1 unnamed protein product [Arctia plantaginis] ; TRINITY_GG_12530_c15_g1_i4: XP_050558567.1 uncharacterized protein LOC118279825 isoform X1 [Spodoptera frugiperda] ; …
TRINITY_GG_16673_c0_g6					-3.68711	0.00943476			0.57	0.27	0.45	0.24	0.1	0.26	2.13	0.87	1.21	0.21	0.33	0.6	0.02	0.2	0.16	0.26	0.15	0.34
TRINITY_GG_14795_c0_g1					-3.69225	3.09702e-05			16.85	16.03	4.75	31.36	13.56	11.76	21.44	51.8	46.68	32.29	49.93	46.73	2.31	2.9	2.09	32.37	42.2	35.96	TRINITY_GG_14795_c0_g1_i1: CAD0198044.1 unnamed protein product [Chrysodeixis includens] ; TRINITY_GG_14795_c0_g1_i3: CAD0198044.1 unnamed protein product [Chrysodeixis includens]
TRINITY_GG_13797_c9_g7					-3.70083	0.00218423			0.43	0.18	0.07	3.94	2.18	1.28	0.67	0.88	1.84	2.65	4.97	2.36	0.09	0.09	0	4.71	4.15	5.01	TRINITY_GG_13797_c9_g7_i1: CAB3259258.1 unnamed protein product [Arctia plantaginis]
TRINITY_GG_20201_c1_g1					-3.70753	0.028073			0.13	0.18	0.13	1.94	0.73	0.36	0.33	0.81	1.04	0.84	2.11	1.08	0.01	0.05	0	1.78	1.89	2.64	TRINITY_GG_20201_c1_g1_i2: KAJ8715868.1 hypothetical protein PYW08_013153 [Mythimna loreyi] ; TRINITY_GG_20201_c1_g1_i5: KAJ8715868.1 hypothetical protein PYW08_013153 [Mythimna loreyi]
TRINITY_GG_14845_c0_g4					-3.70854	0.00067148			0.47	0.15	0.26	4.55	6.38	6.57	0.55	0.81	0.4	4.78	4.18	5.3	0.07	0.03	0	5.46	4	4.54	TRINITY_GG_14845_c0_g4_i1: CAH0695379.1 unnamed protein product [Spodoptera exigua] ; TRINITY_GG_14845_c0_g4_i2: CAB3256411.1 unnamed protein product [Arctia plantaginis] ; TRINITY_GG_14845_c0_g4_i3: CAB3256411.1 unnamed protein product [Arctia plantaginis]
TRINITY_GG_7666_c5_g2					-3.7132	0.00315961			0.14	0.24	0.31	1.71	1.22	0.92	2.61	2.31	2.72	1.61	3.34	2.04	0.33	0.04	0	2.08	0.45	2.07
TRINITY_GG_9884_c10_g3					-3.71808	0.00605339			2.53	1.46	1.46	1.3	0.52	0.18	9.8	13.85	14.21	3.34	6.56	3.74	1.1	1.31	0.13	1.6	0.27	0.21	TRINITY_GG_9884_c10_g3_i1: CAH0582782.1 unnamed protein product [Chrysodeixis includens] ; TRINITY_GG_9884_c10_g3_i2: CAB3226967.1 unnamed protein product [Arctia plantaginis] ; TRINITY_GG_9884_c10_g3_i3: CAB3226967.1 unnamed protein product [Arctia plantaginis]
TRINITY_GG_15524_c14_g9					-3.72007	0.0438817			0.48	0.36	0.02	96.71	68.79	57.95	0.03	0.19	0.26	86.72	112.15	81.07	0.01	0	0.03	91.95	98.22	97.47	TRINITY_GG_15524_c14_g9_i1: KAJ8711192.1 hypothetical protein PYW07_008434 [Mythimna separata]
TRINITY_GG_3470_c29_g6					-3.73473	4.32588e-05			54.46	11.73	21.61	16	4.02	8.83	198.93	138.9	189.08	70.86	71.05	100.98	5.29	24.68	2.71	7.5	13.65	15.24	TRINITY_GG_3470_c29_g6_i1: KAF9808465.1 hypothetical protein SFRURICE_008518 [Spodoptera frugiperda] ; TRINITY_GG_3470_c29_g6_i2: KAF9808465.1 hypothetical protein SFRURICE_008518 [Spodoptera frugiperda]
TRINITY_GG_5176_c0_g1					-3.75839	0.0363378			4.17	1.87	1.74	7.93	1.66	3.46	6.19	4.22	7.17	3.7	8.69	7.93	0.24	0.62	0	5.29	5.09	5.16
TRINITY_GG_11014_c21_g4					-3.76835	0.0484753			0.13	0.04	0.08	0.76	1.06	0.44	0.7	0.39	0.81	0.87	0.77	1.79	0.01	0.07	0	0.9	0.88	1.08
TRINITY_GG_12361_c0_g1					-3.7721	3.41317e-05			0.97	2.32	0.75	24.91	18.52	14.88	3.05	8.78	10.7	21.59	26.95	20.91	0.23	0.58	0.31	40.24	25.17	32.91	TRINITY_GG_12361_c0_g1_i1: CAB3242918.1 unnamed protein product [Arctia plantaginis] ; TRINITY_GG_12361_c0_g1_i10: KAJ8731765.1 hypothetical protein PYW08_014495 [Mythimna loreyi] ; TRINITY_GG_12361_c0_g1_i11: XP_038210657.1 glutamate synthase [NADH], amyloplastic [Zerene cesonia] ; TRINITY_GG_12361_c0_g1_i2: KAJ8733011.1 hypothetical protein PYW07_015610 [Mythimna separata] ; TRINITY_GG_12361_c0…
TRINITY_GG_1990_c19_g4					-3.77266	3.36865e-11			0.24	0.25	0.48	1.63	2.58	2.41	1.06	1.56	2.2	2.85	1.54	1.69	0.07	0.12	0.14	1.33	1.21	1.83	TRINITY_GG_1990_c19_g4_i1: CAB3236263.1 unnamed protein product [Arctia plantaginis]
TRINITY_GG_12727_c3_g8					-3.7747	0.00957902			0.73	0.26	0.17	0.02	0.24	0.2	2.99	2.15	4.84	1.44	1.2	0.43	0.14	0.5	0	0	0	0
TRINITY_GG_14060_c0_g6					-3.77853	8.50051e-05			0.24	0.08	0.06	5.69	5.86	5.32	0.41	0.57	1.63	8.32	9.57	7.79	0.01	0.05	0.16	4.81	4.25	6.52	TRINITY_GG_14060_c0_g6_i1: XP_026737454.1 uncharacterized protein LOC113500765 [Trichoplusia ni]
TRINITY_GG_14240_c2_g1					-3.78315	0.0134782			0.6	0.13	0.17	0.24	0	0	1.93	1.56	1.39	1.02	1.69	1.24	0.07	0.21	0.06	0.49	0.51	0
TRINITY_GG_15680_c1_g1					-3.79069	0.00406666			5.01	19.45	6.28	32.46	7.67	31.37	19.49	20.47	22.92	21.46	40.98	28.85	1.51	4.01	0.16	34.95	32.39	23.13	TRINITY_GG_15680_c1_g1_i1: KAG6454865.1 hypothetical protein O3G_MSEX008922 [Manduca sexta] ; TRINITY_GG_15680_c1_g1_i2: XP_026739135.1 amyloid protein-binding protein 2 [Trichoplusia ni]
TRINITY_GG_4372_c1_g1					-3.80091	0.0431364			0.33	0.76	0	13.86	2.11	1.75	1.27	3.36	5.47	4.67	16.14	8.25	0.07	0.51	0	16.72	11.69	11.41	TRINITY_GG_4372_c1_g1_i1: CAB3241368.1 unnamed protein product [Arctia plantaginis]
TRINITY_GG_6165_c10_g3					-3.81178	0.0341647			0.55	0.32	1.44	0.18	0	0	2.99	5.92	3.51	0.77	1.42	0.37	0.2	0.31	0.3	0	0.36	0.18
TRINITY_GG_16493_c1_g4					-3.8147	0.00803137			0.54	0.48	0.38	0.73	0	0.27	1.32	3.6	2.65	1	2.21	0.89	0.21	0.16	0.27	0.96	0.87	0.3	TRINITY_GG_16493_c1_g4_i1: XP_026745213.1 trypsin beta-like [Trichoplusia ni] ; TRINITY_GG_16493_c1_g4_i10: XP_021187485.1 beta-1,4-glucuronyltransferase 1 isoform X2 [Helicoverpa armigera] ; TRINITY_GG_16493_c1_g4_i11: CAB3222710.1 unnamed protein product [Arctia plantaginis] ; TRINITY_GG_16493_c1_g4_i12: XP_021187485.1 beta-1,4-glucuronyltransferase 1 isoform X2 [Helicoverpa armigera] ; TRINITY…
TRINITY_GG_5838_c0_g8					-3.81618	0.000611336			0.11	0.42	0.17	0.23	0.12	0	2.36	1.27	1.21	0.9	0.64	0.79	0.02	0.14	0	0.1	0.1	0.32	TRINITY_GG_5838_c0_g8_i1: KAJ8882360.1 hypothetical protein PR048_014163 [Dryococelus australis]
TRINITY_GG_16910_c1_g1					-3.81902	3.76402e-13			2.03	0.96	1.24	6.26	4.05	2.37	5.42	7.27	7.76	6.67	6.71	5.11	0.43	0.44	0.46	7.13	5.91	5.25	TRINITY_GG_16910_c1_g1_i3: CAB3227268.1 unnamed protein product [Arctia plantaginis] ; TRINITY_GG_16910_c1_g1_i4: CAB3227268.1 unnamed protein product [Arctia plantaginis] ; TRINITY_GG_16910_c1_g1_i5: XP_022821975.1 trans-1,2-dihydrobenzene-1,2-diol dehydrogenase-like [Spodoptera litura]
TRINITY_GG_3631_c0_g4					-3.83123	0.000979456			0.23	0.97	0.46	2.92	2.56	2.04	0.88	1.92	2.43	2.37	3.29	3.49	0.13	0.04	0.18	4.15	5.25	4.28	TRINITY_GG_3631_c0_g4_i1: CAB3229066.1 unnamed protein product [Arctia plantaginis] ; TRINITY_GG_3631_c0_g4_i2: XP_013187556.1 transient receptor potential cation channel trpm isoform X7 [Amyelois transitella] ; TRINITY_GG_3631_c0_g4_i3: CAB3229066.1 unnamed protein product [Arctia plantaginis] ; TRINITY_GG_3631_c0_g4_i4: CAB3229065.1 unnamed protein product [Arctia plantaginis]
TRINITY_GG_1117_c0_g1					-3.8401	2.03352e-14			4.19	2.53	1.43	16.88	6.74	5.88	9.18	13.86	14.51	29.41	36.94	28.69	0.78	1.14	0.47	13.25	11.57	10.84	TRINITY_GG_1117_c0_g1_i1: VVC93237.1 unnamed protein product, partial [Leptidea sinapis] ; TRINITY_GG_1117_c0_g1_i2: VVC93237.1 unnamed protein product, partial [Leptidea sinapis] ; TRINITY_GG_1117_c0_g1_i3: KAH9633882.1 hypothetical protein HF086_002913 [Spodoptera exigua] ; TRINITY_GG_1117_c0_g1_i4: KAF9788889.1 hypothetical protein SFRURICE_018465 [Spodoptera frugiperda]
TRINITY_GG_13554_c0_g5					-3.84394	6.4089e-15			3.86	3.23	2.37	17.43	20.59	17.71	8.4	9.1	13.66	27.7	26.62	25.79	0.28	0.81	0.14	14.48	13.38	18.46	TRINITY_GG_13554_c0_g5_i1: CAB3220138.1 unnamed protein product [Arctia plantaginis] ; TRINITY_GG_13554_c0_g5_i2: CAB3247641.1 unnamed protein product [Arctia plantaginis] ; TRINITY_GG_13554_c0_g5_i4: CAB3247641.1 unnamed protein product [Arctia plantaginis] ; TRINITY_GG_13554_c0_g5_i5: CAB3247641.1 unnamed protein product [Arctia plantaginis]
TRINITY_GG_12181_c0_g4					-3.84812	0.00510292			0.49	0.41	0.55	1.01	1.17	1.03	0.19	1.26	0.65	1.23	1.42	1.43	0.09	0.01	0	1.03	1.13	0.99	TRINITY_GG_12181_c0_g4_i2: CAB3226204.1 unnamed protein product [Arctia plantaginis] ; TRINITY_GG_12181_c0_g4_i3: CAB3226204.1 unnamed protein product [Arctia plantaginis]
TRINITY_GG_2765_c3_g4					-3.85148	5.09716e-14			3.55	1.86	1.46	18.54	12.17	12.31	7.6	11.51	14.56	15.55	28.5	24.4	0.38	0.86	0.95	22.41	24.58	19.2	TRINITY_GG_2765_c3_g4_i1: KAJ8714288.1 hypothetical protein PYW08_007908 [Mythimna loreyi] ; TRINITY_GG_2765_c3_g4_i2: XP_021191940.1 RNA-binding protein Pasilla isoform X1 [Helicoverpa armigera] ; TRINITY_GG_2765_c3_g4_i5: XP_026743011.1 RNA-binding protein Nova-1-like isoform X1 [Trichoplusia ni] ; TRINITY_GG_2765_c3_g4_i7: CAB3249564.1 unnamed protein product [Arctia plantaginis] ; TRINITY_GG_…
TRINITY_GG_9600_c4_g2					-3.8527	1.82954e-14			22.21	20.86	8.92	43.93	23.05	25.95	51.06	65.32	81.46	41.63	44.03	44.53	2.7	6.55	2.62	33.42	35.55	34.53	TRINITY_GG_9600_c4_g2_i2: CAB3227281.1 unnamed protein product [Arctia plantaginis] ; TRINITY_GG_9600_c4_g2_i3: CAB3227281.1 unnamed protein product [Arctia plantaginis] ; TRINITY_GG_9600_c4_g2_i4: CAB3227281.1 unnamed protein product [Arctia plantaginis]
TRINITY_GG_1556_c0_g2					-3.85861	2.90423e-13			0.88	0.33	0.35	4.37	5.16	4.59	1.61	2.23	2.74	14.29	11.12	10.82	0.09	0.22	0.09	2.98	2.66	3.44	TRINITY_GG_1556_c0_g2_i1: CAB3223583.1 unnamed protein product [Arctia plantaginis] ; TRINITY_GG_1556_c0_g2_i2: CAH0702468.1 unnamed protein product [Spodoptera exigua]
TRINITY_GG_10430_c1_g3					-3.86074	6.73366e-11			1.72	1.53	2.1	2.87	6.38	1.78	7.03	7.89	9.47	5.7	5.63	7.33	0.39	0.46	0.41	3.58	2.07	2.47	TRINITY_GG_10430_c1_g3_i2: GBP20903.1 Tigger transposable element-derived protein 1 [Eumeta japonica]
TRINITY_GG_1129_c1_g1					-3.86116	1.21797e-06			0.43	0.14	0.16	1.84	1.75	1.25	0.96	1.45	1.47	2.24	2.31	2.23	0.04	0.07	0.19	2.51	2.34	2.06	TRINITY_GG_1129_c1_g1_i1: CAB3258363.1 unnamed protein product [Arctia plantaginis] ; TRINITY_GG_1129_c1_g1_i2: CAB3258363.1 unnamed protein product [Arctia plantaginis]
TRINITY_GG_255_c0_g1					-3.86385	4.04105e-09			4.72	4.33	2.47	27.75	17.19	22.84	15.24	11.55	19.91	19.85	28.4	16.22	0.33	1.44	0.78	30.52	35.85	30.2	TRINITY_GG_255_c0_g1_i1: XP_021199231.1 protein croquemort [Helicoverpa armigera] ; TRINITY_GG_255_c0_g1_i2: CAB3238793.1 unnamed protein product [Arctia plantaginis]
TRINITY_GG_15272_c0_g2					-3.8709	0.00803521			1.74	0.34	0.38	0	1.08	0	6.02	5.73	8.99	1.04	1.21	0.59	0.38	0.88	0.16	0	0	0	TRINITY_GG_15272_c0_g2_i2: RVE49824.1 hypothetical protein evm_005554 [Chilo suppressalis]
TRINITY_GG_19246_c0_g2					-3.87672	8.95035e-06			0.88	0.81	0.84	6.76	11.21	9.1	2.34	3.36	5.58	9.66	8.91	11.29	0.05	0.36	0.67	6.92	9.05	7.38	TRINITY_GG_19246_c0_g2_i1: GBP28592.1 hypothetical protein EVAR_85791_1 [Eumeta japonica] ; TRINITY_GG_19246_c0_g2_i2: GBP28592.1 hypothetical protein EVAR_85791_1 [Eumeta japonica]
TRINITY_GG_14655_c2_g2					-3.88483	0.010902			0	0.72	0.46	8.24	63.89	41.86	1.93	2.87	6.85	43	11.51	17.42	0.1	0.55	0	13.07	11.78	27.87	TRINITY_GG_14655_c2_g2_i2: KAJ8715074.1 hypothetical protein PYW08_005055 [Mythimna loreyi] ; TRINITY_GG_14655_c2_g2_i4: KAJ8715074.1 hypothetical protein PYW08_005055 [Mythimna loreyi] ; TRINITY_GG_14655_c2_g2_i5: XP_049871896.1 zinc finger protein ZFP2-like isoform X3 [Pectinophora gossypiella] ; TRINITY_GG_14655_c2_g2_i7: KAJ8715074.1 hypothetical protein PYW08_005055 [Mythimna loreyi] ; TRINI…
TRINITY_GG_13530_c0_g1					-3.88906	3.36257e-06			2.25	1.85	2.09	20.76	13.37	24.84	6.93	8.74	14.87	34.29	24.39	23.45	0.46	0.87	1.27	24.27	16.64	19.32	TRINITY_GG_13530_c0_g1_i1: KAJ8708728.1 hypothetical protein PYW08_010110 [Mythimna loreyi] ; TRINITY_GG_13530_c0_g1_i5: KAJ8708728.1 hypothetical protein PYW08_010110 [Mythimna loreyi] ; TRINITY_GG_13530_c0_g1_i7: KAJ8708728.1 hypothetical protein PYW08_010110 [Mythimna loreyi]
TRINITY_GG_2112_c5_g2					-3.89113	5.47297e-11			72.21	67.45	26.7	262.42	290.7	226.89	149.27	156.89	232.49	170.03	185.12	171.33	6.89	18.92	4.68	277.5	317.67	360.47	TRINITY_GG_2112_c5_g2_i3: XP_022824375.1 uncharacterized protein LOC111354946 [Spodoptera litura]
TRINITY_GG_13220_c1_g5					-3.89543	0.0185995			0	0.22	0.95	2.02	0	0.64	5	7.3	5.63	5.45	1.22	1.45	0.78	0.41	1.14	1.85	0	0.73
TRINITY_GG_14655_c1_g2					-3.89927	0.0441191			0.76	0.59	0.29	1.7	3.29	1.71	0.37	1.51	0.85	2.2	1.96	2.19	0.03	0.11	0.1	2.82	1.36	2.1
TRINITY_GG_5270_c1_g2					-3.90697	1.06467e-07			1.31	0.81	0.2	10.95	11.66	10.2	2.19	4.7	7.06	18.78	14.88	14.5	0.26	0.38	0.07	12.07	10.32	12.19	TRINITY_GG_5270_c1_g2_i1: CAB3220478.1 unnamed protein product [Arctia plantaginis] ; TRINITY_GG_5270_c1_g2_i2: CAB3220478.1 unnamed protein product [Arctia plantaginis] ; TRINITY_GG_5270_c1_g2_i3: CAB3220478.1 unnamed protein product [Arctia plantaginis]
TRINITY_GG_12608_c20_g4					-3.93179	0.0114014			0.05	0.03	0.05	0.72	0.67	0.62	0.49	0.44	0.66	0.79	1.16	0.98	0.03	0.01	0.11	0.5	0.53	0.4	TRINITY_GG_12608_c20_g4_i1: CAH2097769.1 unnamed protein product [Euphydryas editha]
TRINITY_GG_8217_c19_g1					-3.94003	0.00145133			0.76	1.42	2.95	3.07	2.67	1.21	7.63	4.38	9.48	3.38	1.99	5.63	0.1	1.14	0	2.16	2.04	0.76	TRINITY_GG_8217_c19_g1_i2: XP_047036419.1 uncharacterized protein LOC124642150, partial [Helicoverpa zea]
TRINITY_GG_14056_c2_g1					-3.95073	0.0118389			0.48	0.07	0	21.29	32.22	36.02	0.96	1.31	6.08	44.5	27.5	26.24	0.06	0.33	0	24.2	15.75	22.59	TRINITY_GG_14056_c2_g1_i1: CAB3223087.1 unnamed protein product [Arctia plantaginis] ; TRINITY_GG_14056_c2_g1_i3: CAB3223087.1 unnamed protein product [Arctia plantaginis] ; TRINITY_GG_14056_c2_g1_i4: CAB3223087.1 unnamed protein product [Arctia plantaginis] ; TRINITY_GG_14056_c2_g1_i5: CAB3223087.1 unnamed protein product [Arctia plantaginis] ; TRINITY_GG_14056_c2_g1_i6: CAB3223087.1 unnamed pro…
TRINITY_GG_2842_c0_g2					-3.95913	4.68699e-05			2.65	1.1	0.59	21.07	6.18	7.46	3.89	8.28	12.83	40.7	76.8	37.51	0.78	0.59	0.34	29.56	17.09	12.02	TRINITY_GG_2842_c0_g2_i1: WNT94914.1 animal-type fatty acid synthase [Lymantria dispar] ; TRINITY_GG_2842_c0_g2_i2: WNT94914.1 animal-type fatty acid synthase [Lymantria dispar] ; TRINITY_GG_2842_c0_g2_i3: WNT94914.1 animal-type fatty acid synthase [Lymantria dispar] ; TRINITY_GG_2842_c0_g2_i4: WNT94914.1 animal-type fatty acid synthase [Lymantria dispar] ; TRINITY_GG_2842_c0_g2_i5: WNT94914.1 an…
TRINITY_GG_10572_c21_g1					-3.98672	0.0087292			0.77	0	2.16	8.04	8.51	5.17	3.9	2.98	6.2	5.55	7.91	9.92	0.64	0.05	0.15	15.02	15.22	11.67	TRINITY_GG_10572_c21_g1_i1: UBY12700.1 beta isoform of FTZ transcription factor 1 [Anticarsia gemmatalis] ; TRINITY_GG_10572_c21_g1_i2: CAD0194180.1 unnamed protein product [Chrysodeixis includens]
TRINITY_GG_8585_c0_g3					-3.98708	0.000423844			1.98	2.98	5.25	11.73	10.73	12.36	1.46	3.87	7.33	10.49	8.34	10.89	0.81	0.12	0	19.97	12.44	20.37	TRINITY_GG_8585_c0_g3_i1: CAH0695097.1 unnamed protein product [Spodoptera exigua] ; TRINITY_GG_8585_c0_g3_i3: CAH0695097.1 unnamed protein product [Spodoptera exigua] ; TRINITY_GG_8585_c0_g3_i4: CAB3239820.1 unnamed protein product [Arctia plantaginis]
TRINITY_GG_12276_c1_g1					-4.02247	1.19225e-05			43.2	7.07	14.66	1956.08	2372.37	1942.62	174.41	114.73	343.39	4649.28	4237.68	4041.3	4.27	25.86	2.16	910.96	1039.93	1108.64	TRINITY_GG_12276_c1_g1_i12: XP_026739744.1 filaggrin-2-like [Trichoplusia ni] ; TRINITY_GG_12276_c1_g1_i13: XP_047031161.1 pneumococcal serine-rich repeat protein-like [Helicoverpa zea] ; TRINITY_GG_12276_c1_g1_i14: PZC78054.1 hypothetical protein B5X24_HaOG202657 [Helicoverpa armigera] ; TRINITY_GG_12276_c1_g1_i18: XP_026739744.1 filaggrin-2-like [Trichoplusia ni] ; TRINITY_GG_12276_c1_g1_i19: X…
TRINITY_GG_15079_c8_g3					-4.02518	6.3066e-10			1.09	0.67	0.25	3.97	5.82	4.17	1.3	2.88	3.87	6.15	5.61	5.51	0.07	0.2	0.13	4.71	3.66	5.15	TRINITY_GG_15079_c8_g3_i1: KAJ8730898.1 hypothetical protein PYW08_002311 [Mythimna loreyi] ; TRINITY_GG_15079_c8_g3_i2: KAJ8721607.1 hypothetical protein PYW07_002382 [Mythimna separata]
TRINITY_GG_13856_c3_g5					-4.07322	8.75806e-11			0.97	0.46	0.53	2.66	3.9	3.69	1.62	1.76	2.45	5.64	6.65	3.96	0.11	0.09	0.05	3.99	4.01	4.25
TRINITY_GG_7694_c14_g4					-4.07738	0.00532168			0.04	0.09	0	1.41	2.32	0.76	0.31	0.39	0.67	1.91	2.66	1.85	0.01	0.06	0	1.14	1.46	1.33
TRINITY_GG_13548_c5_g1					-4.07953	4.4469e-09			25.65	27.52	33.98	426.94	1623.79	1324.78	140.86	136.17	296.12	713.7	344.99	555.8	10.84	15.72	7.44	483.68	361.15	801.22
TRINITY_GG_1120_c0_g4					-4.0803	0.0184986			0	0.21	0.06	2.03	3.98	1.68	0.91	0.59	0.93	2.21	2.69	7.77	0.03	0	0	1.35	1.25	2.94	TRINITY_GG_1120_c0_g4_i1: CAG9787121.1 unnamed protein product [Diatraea saccharalis] ; TRINITY_GG_1120_c0_g4_i3: XP_022826259.1 peripheral plasma membrane protein CASK isoform X5 [Spodoptera litura] ; TRINITY_GG_1120_c0_g4_i4: KAG6463342.1 hypothetical protein O3G_MSEX013813 [Manduca sexta] ; TRINITY_GG_1120_c0_g4_i7: XP_021186205.1 peripheral plasma membrane protein CASK isoform X2 [Helicoverpa…
TRINITY_GG_14225_c0_g1					-4.08955	0.0441966			2.83	1.01	1.43	9.95	0.97	2.98	4.01	6.68	7.75	9.53	6.48	4.54	0.1	0.09	0.46	9.89	3.33	5.38	TRINITY_GG_14225_c0_g1_i2: CAB3236850.1 unnamed protein product [Arctia plantaginis] ; TRINITY_GG_14225_c0_g1_i4: CAB3236850.1 unnamed protein product [Arctia plantaginis] ; TRINITY_GG_14225_c0_g1_i5: CAB3236850.1 unnamed protein product [Arctia plantaginis] ; TRINITY_GG_14225_c0_g1_i6: CAB3236850.1 unnamed protein product [Arctia plantaginis] ; TRINITY_GG_14225_c0_g1_i8: CAB3236850.1 unnamed pro…
TRINITY_GG_19953_c1_g1					-4.10051	0.00355409			0.05	0.01	0	4.06	2.43	2.35	0.09	0.08	0.68	4.77	5.04	4.63	0.02	0.01	0	4.57	2.76	4.44	TRINITY_GG_19953_c1_g1_i1: CAB3224549.1 unnamed protein product [Arctia plantaginis]
TRINITY_GG_8150_c12_g1					-4.10891	0.016435			1.03	0.12	0	1.63	1.13	0.85	2.18	1.59	2.32	1.36	1.3	1.84	0.14	0.12	0	0.79	2.12	0.2
TRINITY_GG_14446_c0_g1					-4.1385	0.00672189			3.97	2.04	2.81	2.42	1.38	1.11	1.51	3.1	4.69	2.94	1.9	1.26	0.29	0.15	0	1.05	0.74	2.31	TRINITY_GG_14446_c0_g1_i2: CAB3244848.1 unnamed protein product [Arctia plantaginis] ; TRINITY_GG_14446_c0_g1_i4: CAB3244848.1 unnamed protein product [Arctia plantaginis] ; TRINITY_GG_14446_c0_g1_i6: CAB3244848.1 unnamed protein product [Arctia plantaginis]
TRINITY_GG_10073_c0_g1					-4.14749	0.0130089			0.05	0.19	0	1.98	1.36	1.1	0.42	0.86	0.84	1.39	1.91	1.27	0.02	0.06	0	2.33	1.24	1.69	TRINITY_GG_10073_c0_g1_i1: CAH2227141.1 jg26262 [Pararge aegeria aegeria]
TRINITY_GG_7756_c2_g6					-4.1621	6.33194e-06			0.59	0.12	0.25	6.13	5.94	5.03	0.35	0.99	0.8	7.45	6.58	5.56	0.02	0.02	0.06	5.16	4.72	6.11	TRINITY_GG_7756_c2_g6_i1: XP_021183718.2 bicaudal D-related protein homolog [Helicoverpa armigera]
TRINITY_GG_7000_c0_g1					-4.17614	0.00164191			0.15	0.28	0.03	1.97	1.03	1.13	0.19	0.7	0.81	1.07	2.69	0.99	0.02	0.07	0	1.51	1.5	2.02	TRINITY_GG_7000_c0_g1_i1: XP_026742251.1 uncharacterized protein LOC113504249 [Trichoplusia ni] ; TRINITY_GG_7000_c0_g1_i2: CAH0578319.1 unnamed protein product [Chrysodeixis includens]
TRINITY_GG_4283_c2_g1					-4.18424	4.96072e-10			2.03	2.08	0.77	15.59	23.31	18.11	11.21	12.98	19.14	35.03	23.57	22.8	0.3	1.46	0.38	20.34	12.81	24.2	TRINITY_GG_4283_c2_g1_i1: CAB3243711.1 unnamed protein product [Arctia plantaginis]
TRINITY_GG_15640_c0_g8					-4.19141	0.0141823			0.19	0.39	0	3.39	2.42	2.62	0.66	0.66	1.08	4.09	5.53	4.34	0.02	0.08	0	4.91	4.5	5.67	TRINITY_GG_15640_c0_g8_i1: XP_047036242.1 uncharacterized protein LOC124641998 [Helicoverpa zea]
TRINITY_GG_3470_c29_g7					-4.2009	0.0217914			1.99	0.26	0.76	0.39	0.48	0.45	9.9	6.76	6.57	2.08	2.3	3.66	0	1.18	0	0.41	0.32	0.11	TRINITY_GG_3470_c29_g7_i1: KAJ8882360.1 hypothetical protein PR048_014163 [Dryococelus australis]
TRINITY_GG_14209_c0_g2					-4.20481	0.00635538			0	0.94	0	19.07	47.06	22.22	12.88	9.68	6.02	26.45	43.12	21.27	0.18	0.99	0	35.78	25.34	11.98	TRINITY_GG_14209_c0_g2_i1: KAG6445114.1 hypothetical protein O3G_MSEX003746 [Manduca sexta]
TRINITY_GG_16460_c2_g2					-4.22145	6.19116e-05			0.28	0.26	0	2.6	3.07	1.87	0.27	0.82	1.38	4.61	6.16	4.11	0.03	0.08	0	2.52	3.43	2.32	TRINITY_GG_16460_c2_g2_i1: CAB3220857.1 unnamed protein product [Arctia plantaginis] ; TRINITY_GG_16460_c2_g2_i2: CAB3220857.1 unnamed protein product [Arctia plantaginis]
TRINITY_GG_3875_c0_g2					-4.22445	0.00611557			0.71	0.37	0.31	16.62	28.25	24.19	0.96	1.51	2.01	14.28	9.28	13.62	0	0.18	0	22.91	21.61	24.71	TRINITY_GG_3875_c0_g2_i1: CAB3248667.1 unnamed protein product [Arctia plantaginis] ; TRINITY_GG_3875_c0_g2_i2: XP_052756445.1 LOW QUALITY PROTEIN: uncharacterized protein LOC113519879 [Galleria mellonella] ; TRINITY_GG_3875_c0_g2_i3: XP_052756445.1 LOW QUALITY PROTEIN: uncharacterized protein LOC113519879 [Galleria mellonella]
TRINITY_GG_1933_c0_g3					-4.22999	0.00943476			0.24	0.12	0.26	3.82	4.25	4.12	0.2	0.64	1.8	6.94	6.84	5.06	0.03	0.09	0	1.45	1.12	2.68	TRINITY_GG_1933_c0_g3_i1: CAB3513257.1 unnamed protein product [Spodoptera littoralis] ; TRINITY_GG_1933_c0_g3_i4: KAF9417947.1 hypothetical protein HW555_005092 [Spodoptera exigua] ; TRINITY_GG_1933_c0_g3_i6: CAB3232159.1 unnamed protein product [Arctia plantaginis] ; TRINITY_GG_1933_c0_g3_i8: CAB3513257.1 unnamed protein product [Spodoptera littoralis]
TRINITY_GG_20792_c66_g1					-4.23588	0.000463347			3.03	1.88	1.51	6.91	5.28	0.6	5.34	7.68	6.57	5.75	5.64	7.31	0.21	0.13	0	9.92	3.37	4.45	TRINITY_GG_20792_c66_g1_i1: XP_061710043.1 bifunctional 3'-phosphoadenosine 5'-phosphosulfate synthase isoform X2 [Cydia pomonella]
TRINITY_GG_5091_c0_g1					-4.26875	0.0213105			0.47	0.25	0	7.28	0	6.72	2.9	6.76	4.37	8.82	8.01	5.53	0.29	0.25	0.36	5.84	5.79	4.96	TRINITY_GG_5091_c0_g1_i1: XP_026735380.1 CDC42 small effector protein homolog [Trichoplusia ni]
TRINITY_GG_12999_c1_g3					-4.27673	3.34231e-09			4.04	3.8	3	9.04	14.91	10.26	13.5	13.39	19.03	26.08	12.47	15.31	0.39	1.63	0.29	4.75	7.85	7.62	TRINITY_GG_12999_c1_g3_i1: CAB3232573.1 unnamed protein product [Arctia plantaginis] ; TRINITY_GG_12999_c1_g3_i2: CAB3232573.1 unnamed protein product [Arctia plantaginis] ; TRINITY_GG_12999_c1_g3_i3: CAB3232573.1 unnamed protein product [Arctia plantaginis] ; TRINITY_GG_12999_c1_g3_i5: CAB3232573.1 unnamed protein product [Arctia plantaginis]
TRINITY_GG_3067_c0_g8					-4.27982	3.41317e-05			0.29	0.16	0.1	16.2	15.47	13.32	0.89	1.75	5.01	18.46	15.4	16.06	0.06	0.26	0	20.76	13.29	22.14	TRINITY_GG_3067_c0_g8_i1: CAB3237377.1 unnamed protein product [Arctia plantaginis]
TRINITY_GG_3905_c1_g4					-4.29173	5.10383e-07			0.34	0.32	0	2.47	3.86	4.15	1.49	1.45	2.23	3.62	4	3.9	0.04	0.1	0.11	2.94	1.81	3.33	TRINITY_GG_3905_c1_g4_i1: PZC84995.1 hypothetical protein B5X24_HaOG203316 [Helicoverpa armigera]
TRINITY_GG_2064_c103_g1					-4.29789	0.0146149			2.11	0	0	0	0	0	4.93	7.06	6.45	1.83	1.81	3.28	0.41	0	0	0	0	0
TRINITY_GG_10012_c73_g1					-4.33775	1.63232e-08			1.38	0.97	0.52	20.13	7.47	8.56	2.92	4.04	6.72	8.44	9.58	7.49	0.09	0.43	0	24.59	24.69	22.19	TRINITY_GG_10012_c73_g1_i1: KAJ0170751.1 hypothetical protein K1T71_013523 [Dendrolimus kikuchii]
TRINITY_GG_16770_c0_g4					-4.34029	0.00364723			0.1	0	0	4.25	3.57	2.35	0.04	0.26	0.52	5.92	5.44	4.71	0.01	0.01	0.02	5.57	5.53	5.34	TRINITY_GG_16770_c0_g4_i2: XP_026734154.1 inositol 1,4,5-trisphosphate receptor isoform X1 [Trichoplusia ni] ; TRINITY_GG_16770_c0_g4_i3: XP_049705483.1 inositol 1,4,5-trisphosphate receptor isoform X1 [Helicoverpa armigera] ; TRINITY_GG_16770_c0_g4_i4: XP_026734154.1 inositol 1,4,5-trisphosphate receptor isoform X1 [Trichoplusia ni]
TRINITY_GG_19545_c4_g4					-4.38789	0.0157008			53.38	17.52	28.67	81.57	42.4	42.71	6.48	61.92	19.69	79.45	107.81	94.06	3.29	0.08	0	70.99	16.11	79.41
TRINITY_GG_678_c0_g1					-4.39239	0.000301173			7.97	5.13	12.69	13.27	29.26	59.9	30.7	22.67	42.09	49.86	21.65	21.19	1.46	2.62	1.53	2.24	5.65	21.23	TRINITY_GG_678_c0_g1_i14: XP_012545371.2 mucin-2 [Bombyx mori] ; TRINITY_GG_678_c0_g1_i3: KAJ0175020.1 hypothetical protein K1T71_009161 [Dendrolimus kikuchii] ; TRINITY_GG_678_c0_g1_i5: KAJ0175022.1 hypothetical protein K1T71_009163 [Dendrolimus kikuchii]
TRINITY_GG_12756_c0_g3					-4.39252	0.048028			0.46	0.13	0	1.39	0.75	0.42	0.15	0.54	0.59	1.23	2.09	1.33	0	0.09	0	0.99	0.74	1.05	TRINITY_GG_12756_c0_g3_i1: CAB3261683.1 unnamed protein product [Arctia plantaginis]
TRINITY_GG_8940_c7_g3					-4.41415	0.00338131			9.22	4.82	10.24	4.78	5.24	5.81	2.11	6.5	12.73	6.34	11.82	5.66	0.59	0	0	4.73	2.49	6.84	TRINITY_GG_8940_c7_g3_i2: XP_047031958.1 uncharacterized protein LOC124638872 [Helicoverpa zea] ; TRINITY_GG_8940_c7_g3_i3: XP_047031958.1 uncharacterized protein LOC124638872 [Helicoverpa zea]
TRINITY_GG_8109_c5_g4					-4.46205	2.09872e-11			15.44	7.34	3.77	66.32	27.48	15.16	31.3	54.78	68.81	57.53	100.59	62.77	1.75	3.4	0.97	57.68	48	46.19	TRINITY_GG_8109_c5_g4_i1: KAJ8705304.1 hypothetical protein PYW07_011131 [Mythimna separata] ; TRINITY_GG_8109_c5_g4_i2: KAJ8705304.1 hypothetical protein PYW07_011131 [Mythimna separata] ; TRINITY_GG_8109_c5_g4_i3: KAJ8705304.1 hypothetical protein PYW07_011131 [Mythimna separata] ; TRINITY_GG_8109_c5_g4_i4: KAJ8705304.1 hypothetical protein PYW07_011131 [Mythimna separata]
TRINITY_GG_20295_c1_g7					-4.4646	6.33469e-10			0.41	0.21	0.3	6.96	7.22	5.6	0.63	2.56	2.98	7.97	7.79	8.27	0.06	0.11	0.1	7.41	5.49	8.87	TRINITY_GG_20295_c1_g7_i1: CAB3233096.1 unnamed protein product [Arctia plantaginis]
TRINITY_GG_2175_c0_g3					-4.47463	3.49334e-10			1.8	0.92	0.45	84.92	45.06	36.23	3.47	5.29	14.05	49.67	50.95	57.14	0.2	0.55	0.13	84.55	77.34	74.23	TRINITY_GG_2175_c0_g3_i1: CAB3233212.1 unnamed protein product [Arctia plantaginis]
TRINITY_GG_12828_c0_g5					-4.48659	0.0373332			1	0.8	0	11.53	8.11	4.77	1.77	4.18	4.35	9.65	18.08	11.34	0.1	0.13	0	15.66	12.91	12.8	TRINITY_GG_12828_c0_g5_i2: XP_026738538.1 nuclear factor of activated T-cells 5 isoform X2 [Trichoplusia ni]
TRINITY_GG_7360_c0_g1					-4.5179	2.05306e-08			3.39	2.21	1.42	1.95	1.2	1.16	14.58	14.78	17.17	3.89	4.7	7.09	0.7	0.66	0.96	2.48	1.11	1.24	TRINITY_GG_7360_c0_g1_i1: CAH0582782.1 unnamed protein product [Chrysodeixis includens] ; TRINITY_GG_7360_c0_g1_i2: CAB3226967.1 unnamed protein product [Arctia plantaginis] ; TRINITY_GG_7360_c0_g1_i4: CAH0582782.1 unnamed protein product [Chrysodeixis includens] ; TRINITY_GG_7360_c0_g1_i6: CAB3226967.1 unnamed protein product [Arctia plantaginis] ; TRINITY_GG_7360_c0_g1_i7: CAH0582782.1 unnamed …
TRINITY_GG_4964_c0_g3					-4.52181	9.62796e-09			0.38	0.17	0	12.22	8.65	7.16	0.76	1.08	2.18	17.57	23.15	18.92	0.03	0.12	0	8.08	9.43	9.94	TRINITY_GG_4964_c0_g3_i1: CAB3226437.1 unnamed protein product [Arctia plantaginis]
TRINITY_GG_16284_c0_g1					-4.53427	0.00323254			3.72	0.98	3.12	0.42	2.48	2.07	30.29	11.09	6.3	1.98	3.55	3.48	0.74	0	1.67	0.36	0	0.07	TRINITY_GG_16284_c0_g1_i1: CAB3241468.1 unnamed protein product [Arctia plantaginis] ; TRINITY_GG_16284_c0_g1_i2: CAB3225490.1 unnamed protein product [Arctia plantaginis]
TRINITY_GG_13220_c1_g7					-4.53578	0.0419661			0	0.2	0	0.12	0	0	5.78	8.01	4.3	2.15	2.56	1.05	0.31	0.4	0	0.75	0	0
TRINITY_GG_20728_c2_g1					-4.55588	4.87764e-07			0.26	0.16	0.89	5.15	4.45	2.53	2.14	2.27	3.77	8.5	7.49	4.49	0.07	0.2	0	7.26	6.72	5.39	TRINITY_GG_20728_c2_g1_i1: CAB3222772.1 unnamed protein product [Arctia plantaginis] ; TRINITY_GG_20728_c2_g1_i2: CAB3222772.1 unnamed protein product [Arctia plantaginis]
TRINITY_GG_16261_c1_g1					-4.56223	0.000231692			0.27	0.11	0.1	6.67	5.94	5.3	0.53	1.4	2.54	5.36	6.98	5.38	0.02	0.1	0	10.74	8.01	6.3	TRINITY_GG_16261_c1_g1_i1: XP_022825475.1 uncharacterized protein LOC111355682 isoform X1 [Spodoptera litura]
TRINITY_GG_2935_c40_g1					-4.57076	0.0147333			31.46	2.09	12.45	50.44	25.54	50.94	96.58	68.86	169.72	76.56	96.85	102.6	1.85	10.47	0	16.81	14.44	14.46	TRINITY_GG_2935_c40_g1_i1: CAB3240875.1 unnamed protein product [Arctia plantaginis] ; TRINITY_GG_2935_c40_g1_i2: CAB3240875.1 unnamed protein product [Arctia plantaginis]
TRINITY_GG_3470_c1_g6					-4.57398	0.0203551			0.12	0.07	0.28	0.43	0	0	5.22	3.94	3.37	1	1.98	2.1	0.03	0.34	0	0.11	0.83	0	TRINITY_GG_3470_c1_g6_i1: CAH2086369.1 unnamed protein product [Euphydryas editha]
TRINITY_GG_11710_c1_g1					-4.59797	0.0326204			10.36	0.38	3.49	11.18	0	7.52	22.61	23.73	25.59	7.88	23.51	9.6	0.15	1.52	0	3.92	0.7	7.53	TRINITY_GG_11710_c1_g1_i1: XP_049880720.1 solute carrier family 10 member 6-like [Pectinophora gossypiella]
TRINITY_GG_13548_c6_g5					-4.60406	8.06802e-15			11.85	8.25	1.27	29.17	32.88	24.07	29.41	28.31	45.06	19.95	21.54	20.18	0.79	2.2	0.77	29.3	26.97	34.32	TRINITY_GG_13548_c6_g5_i1: PZC79426.1 hypothetical protein B5X24_HaOG216421 [Helicoverpa armigera]
TRINITY_GG_11698_c0_g2					-4.63275	2.27878e-05			0.67	0.29	0.37	28.64	59.34	38.55	1.12	1.8	8.64	70.11	37.2	53.45	0.21	0.19	0	22.94	27.08	36.53	TRINITY_GG_11698_c0_g2_i2: CAB3258962.1 unnamed protein product [Arctia plantaginis]
TRINITY_GG_5506_c0_g3					-4.63409	5.4137e-09			1.03	1.37	0.71	2.93	1.33	4.04	5.05	3.13	4.12	4.42	4.4	6.07	0.02	0.12	0.08	3.63	2.37	2.73	TRINITY_GG_5506_c0_g3_i1: XP_049694127.1 von Willebrand factor A domain-containing protein 8 [Helicoverpa armigera] ; TRINITY_GG_5506_c0_g3_i2: XP_049694127.1 von Willebrand factor A domain-containing protein 8 [Helicoverpa armigera]
TRINITY_GG_5343_c14_g3					-4.64835	0.0203208			0	0.16	0	0.38	0.21	0.42	0.76	0.87	0.6	0.62	0.55	0.6	0.01	0.03	0	0.57	0.3	0.27	TRINITY_GG_5343_c14_g3_i1: ADI61817.1 endonuclease-reverse transcriptase [Bombyx mori] ; TRINITY_GG_5343_c14_g3_i2: ADI61817.1 endonuclease-reverse transcriptase [Bombyx mori]
TRINITY_GG_21601_c0_g1					-4.65674	5.40701e-06			0.58	0.24	1.5	4.75	2.59	2.06	0.39	1.7	2.34	3.08	3.52	3.24	0.07	0.05	0	4.64	5.17	3.32	TRINITY_GG_21601_c0_g1_i10: CAB3229065.1 unnamed protein product [Arctia plantaginis] ; TRINITY_GG_21601_c0_g1_i11: CAB3229065.1 unnamed protein product [Arctia plantaginis] ; TRINITY_GG_21601_c0_g1_i12: QDR50959.1 Transient receptor potential cation channel, subfamily M [Heliconius melpomene] ; TRINITY_GG_21601_c0_g1_i14: CAB3229065.1 unnamed protein product [Arctia plantaginis] ; TRINITY_GG_216…
TRINITY_GG_7989_c0_g4					-4.67773	0.00258118			0.14	0.08	0.32	3	1.68	2.86	0.55	1.33	2.87	2.73	3.18	3.16	0	0	0	6.71	4.15	4.41	TRINITY_GG_7989_c0_g4_i1: CAH0695703.1 unnamed protein product [Spodoptera exigua]
TRINITY_GG_5781_c1_g2					-4.68093	1.13534e-05			0.17	0.28	0.56	4	1.58	0.88	1.59	1.58	1.83	2.87	5.67	4.63	0.04	0.23	0	3.04	2.57	2.54	TRINITY_GG_5781_c1_g2_i1: KAJ2943617.1 hypothetical protein O0L34_g16725 [Tuta absoluta]
TRINITY_GG_9289_c4_g1					-4.74144	1.63833e-06			2.51	2.08	5.49	4.09	30.45	46.49	21.22	21.27	30.11	43.98	21.33	36.82	0.39	1.59	0	3.49	3.64	6.84	TRINITY_GG_9289_c4_g1_i1: CAB3507674.1 unnamed protein product [Spodoptera littoralis]
TRINITY_GG_3470_c29_g10					-4.74702	0.0239663			0.29	0	0	0.15	0.41	0	1.6	1.22	1.85	1.5	1.19	2.37	0.02	0.08	0.08	0.09	0.37	0.09	TRINITY_GG_3470_c29_g10_i1: CAG5053480.1 unnamed protein product [Parnassius apollo]
TRINITY_GG_317_c0_g1					-4.78089	0.000499498			0.35	0.23	0.58	6.33	7.34	3.89	1.33	1.7	3.78	10.05	11.14	8.8	0	0.1	0.28	9.55	6.55	9.29	TRINITY_GG_317_c0_g1_i1: CAD0195599.1 unnamed protein product [Chrysodeixis includens]
TRINITY_GG_15627_c0_g1					-4.78651	0.00212926			1.79	1.36	0	6.87	9.41	6.88	14.91	11.89	17.84	9.52	13.81	15.13	0	2.04	0	6.29	5.89	5.21
TRINITY_GG_12433_c1_g1					-4.78712	0.000225538			1.32	0.75	0.37	2.82	3.67	1.53	1.9	2.65	3.26	5.02	5.36	2.47	0.11	0.05	0.13	2.88	2.39	1.74	TRINITY_GG_12433_c1_g1_i1: XP_026738694.1 von Willebrand factor A domain-containing protein 8 [Trichoplusia ni]
TRINITY_GG_14475_c11_g1					-4.81781	0.0214598			0.42	0.25	0.24	0.14	0.23	0	5.21	1.78	4.49	0.68	1.01	0.22	0.12	0	0	0.2	0	0
TRINITY_GG_3408_c0_g2					-4.82137	0.0482819			5.78	3.06	49.81	549.93	1578.93	1311.09	71.99	19.5	100.37	1375.19	399.56	874.73	0.57	7.08	0.82	422.88	214.93	518.96
TRINITY_GG_7193_c0_g8					-4.84739	0.000414533			0.57	1.27	1.23	38.56	20.99	10.92	0.53	3.5	8.82	35.91	53.2	28.35	0.12	0.16	0	35.69	39.82	29.77	TRINITY_GG_7193_c0_g8_i1: CAB3258962.1 unnamed protein product [Arctia plantaginis]
TRINITY_GG_6564_c7_g3					-4.8801	0.0105492			0.34	0.19	0	0	0.18	0	3.58	2.09	2.77	1.18	1.45	1.69	0.04	0.14	0	0	0	0
TRINITY_GG_15353_c0_g6					-4.96106	0.0172644			0	0.46	0	4.29	3.12	2.83	1.29	1.66	1.75	5.17	8.84	4.01	0	0.08	0	3.79	3.49	5.17	TRINITY_GG_15353_c0_g6_i1: CAH0690404.1 unnamed protein product [Spodoptera exigua]
TRINITY_GG_12608_c73_g6					-5.00424	0.00432026			0.36	0.1	0	2.26	0.68	0.73	0.61	1.4	1.64	2.51	4.51	2.29	0.02	0.08	0	2.65	2.61	2.45
TRINITY_GG_13228_c0_g2					-5.00502	0.0359427			0	0.17	0.23	0.39	0	0	2.72	2.43	1.68	1.18	2.37	0.57	0.13	0.16	0	0	0.14	0	TRINITY_GG_13228_c0_g2_i1: XP_026728807.1 uncharacterized protein LOC113494593 [Trichoplusia ni]
TRINITY_GG_7872_c0_g1					-5.05458	0.000247512			0.32	0.43	0.14	9.78	5.48	4.16	1.03	1.67	2.59	8.92	17.81	5.61	0.07	0.03	0	11.86	15.7	8.69	TRINITY_GG_7872_c0_g1_i1: XP_026726106.1 filamin-C isoform X1 [Trichoplusia ni] ; TRINITY_GG_7872_c0_g1_i2: XP_026726106.1 filamin-C isoform X1 [Trichoplusia ni] ; TRINITY_GG_7872_c0_g1_i3: CAH0600435.1 unnamed protein product [Chrysodeixis includens] ; TRINITY_GG_7872_c0_g1_i4: CAH0600435.1 unnamed protein product [Chrysodeixis includens]
TRINITY_GG_21912_c0_g1					-5.07767	1.74538e-05			0.26	0.12	0.41	4.92	4.35	3.14	0.48	1.43	1.97	4.76	6.41	4.9	0.05	0.02	0	7.3	4.77	5.57	TRINITY_GG_21912_c0_g1_i1: XP_050562486.1 calcium-activated potassium channel slowpoke isoform X31 [Spodoptera frugiperda] ; TRINITY_GG_21912_c0_g1_i11: EEZ97457.2 Calcium-activated potassium channel slowpoke-like Protein [Tribolium castaneum] ; TRINITY_GG_21912_c0_g1_i12: CAG5016171.1 unnamed protein product [Parnassius apollo] ; TRINITY_GG_21912_c0_g1_i5: KAG6445816.1 hypothetical protein O3G_M…
TRINITY_GG_16837_c2_g1					-5.08751	2.09872e-11			12.39	11.35	12.17	277.4	698.55	740.24	56.87	57.91	136.15	714.38	301.68	483.64	2.13	2.91	0	323.88	219.97	508.84	TRINITY_GG_16837_c2_g1_i11: KAG6454380.1 hypothetical protein O3G_MSEX008669 [Manduca sexta]
TRINITY_GG_13971_c2_g1					-5.09699	0.0315479			0	1.31	0.32	6.25	3.33	4.75	3.29	1.14	3.75	6.12	3.82	1.98	0	0.08	0	3.1	5.73	6.54	TRINITY_GG_13971_c2_g1_i1: CAD6224600.1 GSCOCG00011800001-RA-CDS, partial [Cotesia congregata]
TRINITY_GG_13856_c75_g1					-5.10162	0.000209397			1.1	1.59	0.85	1.17	0.15	1.09	3.94	4.91	8.28	2.91	4.65	4.11	0.26	0	0.14	1.15	0.17	0.2	TRINITY_GG_13856_c75_g1_i1: XP_047026386.1 synaptic vesicle glycoprotein 2C-like [Helicoverpa zea] ; TRINITY_GG_13856_c75_g1_i2: XP_047026386.1 synaptic vesicle glycoprotein 2C-like [Helicoverpa zea]
TRINITY_GG_21514_c0_g1					-5.18515	0.0191531			0	0	0	0.04	0	0	1.64	2.13	1.83	0.01	0.32	0.35	0.01	0.02	0	0	0	0	TRINITY_GG_21514_c0_g1_i1: CAH2086369.1 unnamed protein product [Euphydryas editha] ; TRINITY_GG_21514_c0_g1_i2: CAH2086369.1 unnamed protein product [Euphydryas editha] ; TRINITY_GG_21514_c0_g1_i3: CAH2107634.1 unnamed protein product [Euphydryas editha]
TRINITY_GG_12039_c0_g1					-5.19096	0.00058312			0.23	0.1	0	12.91	6.74	6.86	0.26	1.1	2.74	16.96	28.02	18.32	0	0.1	0.05	10.08	7.87	12.76	TRINITY_GG_12039_c0_g1_i1: CAH0703170.1 unnamed protein product [Spodoptera exigua] ; TRINITY_GG_12039_c0_g1_i2: XP_022832213.1 laminin subunit alpha [Spodoptera litura]
TRINITY_GG_11028_c3_g2					-5.29407	1.75764e-07			0.22	0.41	0.32	2.46	2.66	1.03	0.98	0.98	1.27	2.35	3.44	2.35	0.01	0.02	0	2.18	1.75	1.96	TRINITY_GG_11028_c3_g2_i1: CAB3233398.1 unnamed protein product [Arctia plantaginis] ; TRINITY_GG_11028_c3_g2_i2: CAB3233398.1 unnamed protein product [Arctia plantaginis] ; TRINITY_GG_11028_c3_g2_i3: CAB3233398.1 unnamed protein product [Arctia plantaginis] ; TRINITY_GG_11028_c3_g2_i4: CAB3233398.1 unnamed protein product [Arctia plantaginis]
TRINITY_GG_1014_c2_g11					-5.33868	0.0123015			0.21	0	0	0.34	0.29	0.29	0.31	0.7	0.58	0.58	0.72	0.99	0	0.05	0	0.64	0.36	0.84	TRINITY_GG_1014_c2_g11_i1: AAQ57129.1 endonuclease and reverse transcriptase-like protein [Bombyx mori]
TRINITY_GG_3104_c12_g2					-5.37016	0.0135275			0.52	1.05	0	1.09	0	0	1.21	5.05	6.27	2.73	2.61	1.91	0.11	0	0.69	3.26	1.08	2.02
TRINITY_GG_1983_c0_g6					-5.39441	0.049181			0	0	0	0.45	0.38	0.16	0.19	0.32	0.36	0.57	0.98	0.8	0.01	0.01	0	0.85	0.3	0.57
TRINITY_GG_2176_c0_g1					-5.46615	1.06974e-07			4.74	1.51	0	30.96	26.81	12.86	7.86	1.96	10.11	44.85	29.51	24.78	0	0	0.45	56.02	38.01	62.02	TRINITY_GG_2176_c0_g1_i1: CAB3233212.1 unnamed protein product [Arctia plantaginis]
TRINITY_GG_13548_c1_g2					-5.47044	6.43865e-08			4.82	1.03	2.9	19.92	18.42	29.93	18.74	14.89	33.21	19.72	16.13	23.64	0	1.77	0.37	27.98	10.57	38.75
TRINITY_GG_3408_c1_g4					-5.55095	0.000983408			2.24	0	1.65	95.97	123.2	116.19	7.63	5.19	12.73	151.95	85.76	155.36	0.11	0.15	0	59.63	63.55	87.48
TRINITY_GG_2585_c0_g5					-5.57459	3.93414e-07			0.65	0.37	0.24	18.46	3.82	3.09	7.65	11.7	10.46	9.9	19.42	13.34	0.05	0.58	0	19.49	12.73	10.81	TRINITY_GG_2585_c0_g5_i1: CAH0583140.1 unnamed protein product [Chrysodeixis includens]
TRINITY_GG_4514_c2_g1					-5.68606	0.000499498			0.48	0.21	0.14	0	0	0	1.64	2.97	1.95	1.13	0.72	0.73	0	0.07	0	0.22	0	0.12	TRINITY_GG_4514_c2_g1_i2: KAG7306323.1 hypothetical protein JYU34_008933 [Plutella xylostella]
TRINITY_GG_19116_c0_g2					-5.72132	0.0195382			0	0	0	0.1	0	0	0.51	0	0	0	0	0	0	0	0	0	0	0	TRINITY_GG_19116_c0_g2_i1: CAG4959985.1 unnamed protein product [Parnassius apollo]
TRINITY_GG_21836_c0_g2					-5.76716	0.0188708			3.64	0	0	1.18	1.42	0	10.79	9.43	5.16	3.64	0.89	7.34	0.32	0	0	0	1.52	1.63
TRINITY_GG_8940_c0_g9					-5.80475	0.0100782			0.1	0.19	0.11	0.37	0.59	0.4	1.53	0.82	1.12	0.5	0.67	1.5	0.04	0	0	0	0.57	0.19
TRINITY_GG_14333_c0_g1					-5.88532	0.0154238			0	0.12	0	11.06	2.29	2.08	0.6	0.39	3.36	12.95	7.49	12.07	0	0.04	0.12	16.45	6.43	8.75	TRINITY_GG_14333_c0_g1_i1: XP_061380202.1 nuclear factor 1 X-type isoform X5 [Danaus plexippus] ; TRINITY_GG_14333_c0_g1_i14: CAB3232926.1 unnamed protein product [Arctia plantaginis] ; TRINITY_GG_14333_c0_g1_i21: XP_052750979.1 nuclear factor 1 B-type isoform X1 [Galleria mellonella] ; TRINITY_GG_14333_c0_g1_i24: CAB3232926.1 unnamed protein product [Arctia plantaginis] ; TRINITY_GG_14333_c0_g1_…
TRINITY_GG_9104_c0_g3					-5.99313	0.0297477			0	0.14	0	8.69	2.41	1.16	0.41	0.68	1.87	9.03	10.84	9.17	0	0	0	4.26	8.31	4.93	TRINITY_GG_9104_c0_g3_i10: CAH0399249.1 unnamed protein product [Chilo suppressalis] ; TRINITY_GG_9104_c0_g3_i3: CAH0399249.1 unnamed protein product [Chilo suppressalis] ; TRINITY_GG_9104_c0_g3_i6: CAB3222289.1 unnamed protein product [Arctia plantaginis] ; TRINITY_GG_9104_c0_g3_i7: CAH0399249.1 unnamed protein product [Chilo suppressalis] ; TRINITY_GG_9104_c0_g3_i9: CAB3222289.1 unnamed protein…
TRINITY_GG_4227_c0_g2					-6.17613	0.000695348			6.22	1.9	17.67	7.08	7.28	6.04	5.56	30.96	24.7	16.1	14.38	18.21	0.22	0	0	2.6	5.25	6.5	TRINITY_GG_4227_c0_g2_i1: CAB3222727.1 unnamed protein product [Arctia plantaginis] ; TRINITY_GG_4227_c0_g2_i2: CAB3222727.1 unnamed protein product [Arctia plantaginis] ; TRINITY_GG_4227_c0_g2_i4: XP_026745106.1 facilitated trehalose transporter Tret1-like [Trichoplusia ni] ; TRINITY_GG_4227_c0_g2_i5: CAB3222727.1 unnamed protein product [Arctia plantaginis] ; TRINITY_GG_4227_c0_g2_i6: XP_026745…
TRINITY_GG_2452_c2_g7					-6.28857	3.36415e-05			0.51	0.15	0	5.88	6.13	3.91	1.47	2.9	3.22	7.09	15.16	8.31	0	0.11	0	3.85	3.19	6.01
TRINITY_GG_11091_c13_g2					-6.30744	0.0274918			0	0	0	0.76	0.44	0.3	0.2	0.17	0.31	0.72	1.05	0	0	0	0	0.97	0.54	0.49	TRINITY_GG_11091_c13_g2_i1: CAH2237338.1 jg3546 [Pararge aegeria aegeria]
TRINITY_GG_20504_c0_g1					-6.35749	0.0113154			13.08	7.8	7.56	35.14	38.82	12.22	17.46	24.64	28.98	78.43	69.15	71.01	0	0	0	30.95	3.01	14.46	TRINITY_GG_20504_c0_g1_i1: PZC86472.1 hypothetical protein B5X24_HaOG209191 [Helicoverpa armigera]
TRINITY_GG_19116_c2_g8					-6.36816	0.0416001			0	0.04	0	0.08	0.2	0.1	0.29	0.13	0.23	0.29	0.27	0.93	0	0	0	0.23	0.35	0.18	TRINITY_GG_19116_c2_g8_i1: CAH2108047.1 unnamed protein product [Euphydryas editha]
TRINITY_GG_15521_c6_g3					-6.38251	0.000489495			0	0.26	1.45	0.23	0.17	0	1.82	6.81	4.62	1.65	2.09	1.1	0.09	0	0.25	0.15	1.33	0.76	TRINITY_GG_15521_c6_g3_i1: KAJ0180382.1 hypothetical protein K1T71_003786 [Dendrolimus kikuchii] ; TRINITY_GG_15521_c6_g3_i2: AAQ57129.1 endonuclease and reverse transcriptase-like protein [Bombyx mori]
TRINITY_GG_21514_c4_g2					-6.4104	0.00408419			0.18	0	0	0.11	0	0	2.74	3.91	5.14	1	0.31	0.89	0	0.15	0	0	0	0
TRINITY_GG_7955_c1_g1					-6.44661	0.0118389			0.14	0.12	0.24	0.63	0.74	0.74	0.93	0.44	0.71	0.66	0.4	0.35	0.01	0	0	0.38	0.85	0.53
TRINITY_GG_6339_c19_g1					-6.50226	0.01072			0.34	0.42	0	2.46	1.41	0.7	0.32	1.34	1.03	0.68	1.57	1.65	0	0.02	0	2.02	2.39	1.4	TRINITY_GG_6339_c19_g1_i2: CAB3232735.1 unnamed protein product [Arctia plantaginis] ; TRINITY_GG_6339_c19_g1_i4: AGH25567.1 prothoracicostatic peptide [Helicoverpa armigera]
TRINITY_GG_21514_c4_g1					-6.59252	0.000206256			0	0.05	0	0.31	0	0	1.51	1.68	1.61	0.09	0.25	0.54	0	0	0	0.04	0	0	TRINITY_GG_21514_c4_g1_i3: CAH2085122.1 unnamed protein product [Euphydryas editha]
TRINITY_GG_16559_c1_g3					-6.71983	0.0173024			0.06	0	0	0.88	1.2	0.55	0.3	0.67	0.66	0.42	0.81	1.34	0	0	0	1.05	0	0.32
TRINITY_GG_3408_c1_g2					-6.74072	0.00387164			0	0	0.28	19.9	26.8	20.46	0.48	0.27	2.04	26.18	19.67	20.37	0	0.02	0	14.72	9.53	11.22	TRINITY_GG_3408_c1_g2_i1: XP_052749772.1 mucin-2 [Galleria mellonella]
TRINITY_GG_593_c1_g4					-6.91659	0.0182677			0	0.12	0	0.06	0.09	0.11	0.51	0.68	0.53	0.12	0.41	0.08	0	0	0	0.07	0.12	0	TRINITY_GG_593_c1_g4_i1: KAJ0172719.1 hypothetical protein K1T71_011858 [Dendrolimus kikuchii]
TRINITY_GG_3408_c1_g1					-7.03694	9.52227e-05			0.28	0	0.59	50.1	142.73	129.25	2.21	0.77	8.06	114.89	43.94	76.81	0	0.02	0.05	37.79	20.54	58.53
TRINITY_GG_6505_c0_g1					-7.10855	0.00391438			0.79	0.37	0.77	5.23	4.24	11.83	0.64	1.23	2.78	9.09	4.53	4.84	0	0	0	1.71	5.43	2.98	TRINITY_GG_6505_c0_g1_i1: CAB3251321.1 unnamed protein product [Arctia plantaginis] ; TRINITY_GG_6505_c0_g1_i2: CAB3251321.1 unnamed protein product [Arctia plantaginis]
TRINITY_GG_15521_c27_g2					-7.24786	0.0211581			0	0	0	0	0	0	4.2	6.84	7.72	5.44	5.22	2.54	0	0	0	0	0	0.83	TRINITY_GG_15521_c27_g2_i1: RVE49824.1 hypothetical protein evm_005554 [Chilo suppressalis] ; TRINITY_GG_15521_c27_g2_i3: RVE49824.1 hypothetical protein evm_005554 [Chilo suppressalis]
TRINITY_GG_21966_c0_g1					-7.31281	0.0275871			0	0	1.58	10.13	26.5	31.27	0	1.27	6.6	29.05	11.86	19.42	0	0	0	15.24	15.57	22.5	TRINITY_GG_21966_c0_g1_i1: PZC85499.1 hypothetical protein B5X24_HaOG216607 [Helicoverpa armigera] ; TRINITY_GG_21966_c0_g1_i2: CAB3236742.1 unnamed protein product [Arctia plantaginis]
TRINITY_GG_21518_c0_g2					-7.49986	0.00238941			4.85	2.27	0	10.8	33.25	80.39	5.27	1.62	3.14	18.34	5.15	4.22	0	0.79	0	11.29	11.25	11.86	TRINITY_GG_21518_c0_g2_i1: KAJ0179572.1 hypothetical protein K1T71_005284 [Dendrolimus kikuchii]
TRINITY_GG_15600_c4_g1					-7.51883	0.0351057			2.18	0	1.76	2.67	11.86	2.13	1.7	24.48	12.43	0	22.48	13.52	0	0	0	7.6	0	1.69
TRINITY_GG_2710_c0_g1					-7.54201	3.30925e-19			4.98	0.9	9.1	2.81	1.87	1.48	4.1	23.11	15.04	7.11	13.24	11.47	0.09	0.03	0.06	0.91	1.48	1.99	TRINITY_GG_2710_c0_g1_i1: RVE49824.1 hypothetical protein evm_005554 [Chilo suppressalis] ; TRINITY_GG_2710_c0_g1_i14: CAH2084216.1 unnamed protein product [Euphydryas editha] ; TRINITY_GG_2710_c0_g1_i15: XP_013165233.1 PREDICTED: UNC93-like protein [Papilio xuthus] ; TRINITY_GG_2710_c0_g1_i18: CAH2084216.1 unnamed protein product [Euphydryas editha] ; TRINITY_GG_2710_c0_g1_i2: PZC85740.1 hypothe…
TRINITY_GG_10266_c0_g4					-7.56706	0.000686615			0.34	0.35	1.26	2.08	7.35	4.48	2.93	2.04	3.6	4.65	5.02	3.45	0.31	0.2	1.17	1.78	7.04	2.88	TRINITY_GG_10266_c0_g4_i1: KAI8441229.1 hypothetical protein MSG28_014878 [Choristoneura fumiferana]
TRINITY_GG_2350_c0_g1					-7.63363	0.000347852			0.26	0.06	0	4.66	3.56	3.59	0.15	0.62	1.3	5.83	6.8	5.66	0	0	0	5.98	4.12	4.55	TRINITY_GG_2350_c0_g1_i1: CAB3237327.1 unnamed protein product [Arctia plantaginis] ; TRINITY_GG_2350_c0_g1_i2: CAB3237327.1 unnamed protein product [Arctia plantaginis]
TRINITY_GG_12466_c0_g4					-7.64676	0.000421137			0.06	0.07	0	0.09	0.12	0.08	1.26	0.9	1.69	0.76	0.47	0.29	0	0	0	0	0	0
TRINITY_GG_12745_c0_g1					-8.21323	4.10133e-05			0	0.08	0	0.1	0.3	0.31	0.54	0.44	0.46	0.45	0.51	0.23	0	0	0	0.09	0	0.13	TRINITY_GG_12745_c0_g1_i2: PZC81991.1 hypothetical protein B5X24_HaOG211547 [Helicoverpa armigera]
TRINITY_GG_6564_c19_g2					-8.34694	0.0335037			0	0	0	0.07	7.78	0.28	0.81	0.1	0.29	0.38	0.27	0.74	0.02	0	0	0	0.2	0	TRINITY_GG_6564_c19_g2_i2: GFU93655.1 RNA-directed DNA polymerase from mobile element jockey [Trichonephila clavipes]
TRINITY_GG_10648_c10_g5					-9.54824	0.0131255			0	0	0	0	0	0	0	0	0	0	0	0	0	0	0	0	0	0
TRINITY_GG_20774_c0_g2					-21.5377	1.24642e-10			1.43	2.41	0.48	11.89	1.85	3.28	4.97	6.87	9.67	10.2	10.92	7.43	0	0.85	0.04	11.38	10.78	14.54	TRINITY_GG_20774_c0_g2_i1: XP_030022252.1 acyl-CoA-binding domain-containing protein 5 isoform X1 [Manduca sexta]
TRINITY_GG_9556_c4_g1					-22.1791	0.000382189			1	1.37	0	9.61	5.52	5.24	2.95	2.95	3.78	7.89	9.13	10.17	0	0.12	0	9.9	3.97	13.07	TRINITY_GG_9556_c4_g1_i1: XP_050561697.1 uncharacterized protein LOC118269489 [Spodoptera frugiperda]
TRINITY_GG_13595_c0_g2					-24.737	0.00233766			0	12.86	92.43	0	0.36	26.76	49.26	0	0	16.44	0	15.05	0	0	0	0	0	18.08	TRINITY_GG_13595_c0_g2_i1: CAD0203468.1 unnamed protein product [Chrysodeixis includens]

## Sheet: PRAA4wh.only
gene	14B1mg_fc	14B1mg_adjp	14B1wh_fc	14B1wh_adjp	PRAAmg_fc	PRAAmg_adjp	PRAAwh_fc	PRAAwh_adjp	14B1_a_midgut	14B1_b_midgut	14B1_c_midgut	14B1_a_whole	14B1_b_whole	14B1_c_whole	Control_a_midgut	Control_b_midgut	Control_c_midgut	Control_a_whole	Control_b_whole	Control_c_whole	PRAA_a_midgut	PRAA_b_midgut	PRAA_c_midgut	PRAA_a_whole	PRAA_b_whole	PRAA_c_whole	NR hits
TRINITY_GG_9614_c0_g11							24.1968	0.00172544	0	0.75	24.23	9.33	0	0	0.02	32.13	0	4.43	4.14	17.75	12.34	0	27.64	18.15	22.65	20.59
TRINITY_GG_10166_c0_g1							8.99894	0.00214338	0	0.42	0	25.98	0	42.15	0	0	0	0.2	0	0	0	0.42	5.6	212.56	96.95	189.37	TRINITY_GG_10166_c0_g1_i1: WGO77589.1 attacin [Lymantria dispar]
TRINITY_GG_20295_c8_g2							8.74559	0.0414613	0	0.87	0.82	6.62	0	7.83	0	0	0	0	0.34	0	0.25	0.21	15.6	17.26	5.75	36.01	TRINITY_GG_20295_c8_g2_i1: CAB3233104.1 unnamed protein product [Arctia plantaginis]
TRINITY_GG_15562_c6_g4							8.34993	0.00328909	0	0	0	1.37	1.21	9.16	0	0	0	0	0	0	0	0	0	2.6	8.3	15.39	TRINITY_GG_15562_c6_g4_i1: WGO77589.1 attacin [Lymantria dispar]
TRINITY_GG_15562_c1_g1							7.74946	0.0281787	0	0	0	0.06	0	1.37	0	0	0	0	0	0	0	0.17	0	2.57	1.28	2.12
TRINITY_GG_961_c0_g1							6.82088	0.000113475	0	0.27	0	1.82	0.49	0.96	0	0	0	0.05	0	0	0	0	0	7.6	3.75	5.8	TRINITY_GG_961_c0_g1_i1: ABK29469.1 lipopolysaccharide binding protein, partial [Helicoverpa armigera] ; TRINITY_GG_961_c0_g1_i2: ABK29469.1 lipopolysaccharide binding protein, partial [Helicoverpa armigera]
TRINITY_GG_21289_c2_g1							6.56926	4.32587e-05	0	0	0	0.76	0.22	0.95	0	0	0	0	0	0.31	0.02	0	0.08	9.33	4.07	6.34	TRINITY_GG_21289_c2_g1_i1: KAI8440939.1 hypothetical protein MSG28_009236 [Choristoneura fumiferana]
TRINITY_GG_581_c0_g2							6.35283	0.0112392	0	0	0	0.8	4.9	3.06	0	0	0	0.11	0.11	0	0	0	0	0.7	2.83	1.47	TRINITY_GG_581_c0_g2_i3: KAJ8724150.1 hypothetical protein PYW07_008130 [Mythimna separata]
TRINITY_GG_15854_c0_g2							6.28594	0.00010748	0.05	0	0	0.13	0	0	0	0.01	0.04	0.1	0.57	0	0.01	0	0	1.1	0.88	1.26	TRINITY_GG_15854_c0_g2_i1: XP_046976429.1 uncharacterized protein LOC124542530 [Vanessa cardui] ; TRINITY_GG_15854_c0_g2_i3: CAH2092505.1 unnamed protein product [Euphydryas editha]
TRINITY_GG_20295_c26_g4							6.19963	0.000280236	0.19	1.23	2.42	9.27	8.14	20.31	0	0.16	0.07	0	0	0	1.37	1.59	9.1	30.6	9.57	32.2
TRINITY_GG_16671_c17_g1							5.34034	0.000205765	0.64	0.08	0	1.53	0.18	0	0.31	0.15	0.1	0.24	0.67	0.15	0.04	0.09	0	7.36	9.27	5.85	TRINITY_GG_16671_c17_g1_i1: XP_034830814.1 putative nuclease HARBI1 [Maniola hyperantus]
TRINITY_GG_12001_c29_g4							4.96421	0.0226964	0	0	0	0.43	3.04	2.73	0	0.03	0	0.04	0	0.27	0.09	0	0.35	4.15	4.11	6.19	TRINITY_GG_12001_c29_g4_i1: CAB3253098.1 unnamed protein product [Arctia plantaginis] ; TRINITY_GG_12001_c29_g4_i2: CAB3253098.1 unnamed protein product [Arctia plantaginis]
TRINITY_GG_961_c0_g4							4.88937	0.000332423	0.04	0.02	0	1.41	0.14	2.28	0.59	0.03	0.16	0.36	0	0.12	0.01	0	0.1	3.84	2.23	3.49
TRINITY_GG_12001_c6_g1							4.84762	0.0261024	0.15	0.09	0	3.08	1.3	0.77	0	0	0.02	0.35	0.25	0	0.02	0.19	0.07	22.9	6.66	0.33	TRINITY_GG_12001_c6_g1_i1: KAI8440939.1 hypothetical protein MSG28_009236 [Choristoneura fumiferana] ; TRINITY_GG_12001_c6_g1_i2: RVE49824.1 hypothetical protein evm_005554 [Chilo suppressalis] ; TRINITY_GG_12001_c6_g1_i5: RVE49824.1 hypothetical protein evm_005554 [Chilo suppressalis]
TRINITY_GG_15555_c0_g2							4.72473	4.50935e-07	0.45	3.52	3.63	41.17	2.61	14.83	0.4	0	0.03	3.55	0.52	3.48	1.3	3.88	0	102.59	83.95	60.03
TRINITY_GG_15555_c0_g1							4.60919	0.000178315	0.03	0.02	0.07	1.93	0.45	0.73	0.06	0	0.01	0.23	0.24	0.23	0.01	0.02	0.08	7.87	4.65	6.53	TRINITY_GG_15555_c0_g1_i2: CAH2241539.1 jg25519 [Pararge aegeria aegeria] ; TRINITY_GG_15555_c0_g1_i3: CAH2241539.1 jg25519 [Pararge aegeria aegeria]
TRINITY_GG_21289_c0_g2							4.53661	0.000617019	2.46	0.21	2.22	3.49	0	3.98	0	1.71	0.62	3.05	2.9	1.83	0.55	1.21	0.44	29.19	3.29	14.75
TRINITY_GG_14128_c6_g2							4.51543	0.0429008	0	0.19	0	1.59	0.53	0.22	0.8	0.25	0.15	0	0	0	0.79	0.6	1.34	2.76	1.78	2.24
TRINITY_GG_475_c13_g3							4.42844	0.0029581	0	0.02	0	0.15	0.53	0.51	0.03	0	0.01	0.13	0.08	0.03	0	0	0	2.96	1.12	0.97	TRINITY_GG_475_c13_g3_i1: CAH2094088.1 unnamed protein product [Euphydryas editha]
TRINITY_GG_21289_c3_g1							4.42387	0.000547222	0.6	0	0	4.22	0.3	5.63	0	0	0	0.47	2.05	0.86	0	0	0.47	22.63	15.67	13.66
TRINITY_GG_14128_c3_g1							3.26467	0.0445504	6.51	11.06	1.13	26.74	13	5.44	0	0.63	1.08	7.99	5.59	2.12	2.33	2.6	0.97	56.99	86.97	29.36
TRINITY_GG_14128_c16_g1							3.18658	0.00794754	1.88	0.85	0.08	3.59	0.4	0.45	0.85	1.84	1.32	0.79	3.31	1.51	0.83	1.7	1.75	9.35	7.32	5.18	TRINITY_GG_14128_c16_g1_i1: XP_052739857.1 uncharacterized protein LOC112042946 isoform X1 [Bicyclus anynana]
TRINITY_GG_17493_c0_g1							3.16847	0.0169893	1.98	3	1.73	21.56	14.27	9	2.65	1.14	1.01	8.87	3.7	2.54	4.66	3.26	6.01	30.96	61	24.02	TRINITY_GG_17493_c0_g1_i2: CAB3238032.1 unnamed protein product [Arctia plantaginis] ; TRINITY_GG_17493_c0_g1_i4: CAB3239054.1 unnamed protein product [Arctia plantaginis] ; TRINITY_GG_17493_c0_g1_i5: CAB3238030.1 unnamed protein product [Arctia plantaginis]
TRINITY_GG_707_c0_g1							3.11834	0.00190552	0	0	0	80.28	71.59	42.68	0	3.28	2.4	22.23	11.77	6.12	0	0.48	0	95.54	139.21	138.3	TRINITY_GG_707_c0_g1_i1: KAJ8728637.1 hypothetical protein PYW07_006333 [Mythimna separata]
TRINITY_GG_475_c11_g1							3.05447	6.51703e-05	1.67	2.24	1.61	3.35	4.6	6.15	0.81	0.88	1.31	1.63	2.52	2.09	1.51	2.41	3.42	28.76	11.64	9.42	TRINITY_GG_475_c11_g1_i1: XP_050558426.1 uncharacterized protein LOC126912098 [Spodoptera frugiperda]
TRINITY_GG_10012_c0_g6							2.91951	0.0414613	0.04	0.07	0.09	3.47	1.15	1.92	0	0	0.04	0.42	0.51	0.41	0	0.1	0	3.87	3.51	3.74	TRINITY_GG_10012_c0_g6_i1: CAB3232483.1 unnamed protein product [Arctia plantaginis]
TRINITY_GG_1990_c5_g1							2.81748	0.000985321	50.47	34.56	20.94	47.26	21.39	23.32	19.28	13.29	20.36	12.99	8.81	8.43	20.87	65.57	37.21	67.09	64.31	33.86	TRINITY_GG_1990_c5_g1_i10: XP_045506139.1 solute carrier family 22 member 3-like [Colias croceus] ; TRINITY_GG_1990_c5_g1_i14: CAB3245468.1 unnamed protein product [Arctia plantaginis] ; TRINITY_GG_1990_c5_g1_i2: CAB3245468.1 unnamed protein product [Arctia plantaginis] ; TRINITY_GG_1990_c5_g1_i4: CAB3224762.1 unnamed protein product [Arctia plantaginis] ; TRINITY_GG_1990_c5_g1_i5: XP_026764181.2…
TRINITY_GG_5929_c0_g2							2.69864	0.0196206	0	0	0	46.02	8.79	19.53	0	0	0	3.84	10.6	5.7	0	0	0	63.97	40.65	37.49	TRINITY_GG_5929_c0_g2_i1: XP_035446934.2 uncharacterized protein LOC118273870 [Spodoptera frugiperda]
TRINITY_GG_2511_c0_g3							2.65371	0.00658453	3.23	5.92	1.62	15.42	23.94	17.68	2.08	1.45	3.11	4.69	5.73	4.04	2.16	1.54	1.93	28.5	29.9	22.12
TRINITY_GG_19566_c0_g12							2.60495	0.00718868	2.42	0.9	0.52	28.99	13.49	9.95	0.54	0.5	0.85	8.73	9.61	5.1	0.49	1.41	0.74	53.93	50.42	36.31	TRINITY_GG_19566_c0_g12_i1: CAB3247818.1 unnamed protein product [Arctia plantaginis] ; TRINITY_GG_19566_c0_g12_i2: XP_022830340.1 beta-1,3-glucan-binding protein-like [Spodoptera litura] ; TRINITY_GG_19566_c0_g12_i3: CAB3247818.1 unnamed protein product [Arctia plantaginis]
TRINITY_GG_2511_c0_g1							2.58157	0.0261069	13.11	17.5	6.97	25.97	31.48	21.55	4.98	4.62	5.97	8.92	8.8	4.43	27.22	10.96	15.05	41.95	50.29	28.78	TRINITY_GG_2511_c0_g1_i1: RVE47213.1 hypothetical protein evm_008181 [Chilo suppressalis]
TRINITY_GG_15855_c0_g2							2.55794	0.00116293	2.66	0.75	1.4	11.01	9.55	10.52	0.97	0.67	1.05	4.89	3.81	3.86	1.27	2.92	2.25	27.79	17.29	22.49	TRINITY_GG_15855_c0_g2_i1: KAI5631677.1 hypothetical protein NE865_15611 [Phthorimaea operculella] ; TRINITY_GG_15855_c0_g2_i3: KAI5631677.1 hypothetical protein NE865_15611 [Phthorimaea operculella]
TRINITY_GG_14372_c0_g3							2.50881	0.0067813	0	0.1	0	35.46	27.15	21.44	0	0	0	8.28	5.09	12.46	0	0.1	0	57.1	48.25	39.88	TRINITY_GG_14372_c0_g3_i1: CAB3242944.1 unnamed protein product [Arctia plantaginis] ; TRINITY_GG_14372_c0_g3_i2: KAJ8731772.1 hypothetical protein PYW08_014502 [Mythimna loreyi] ; TRINITY_GG_14372_c0_g3_i3: KAJ8731772.1 hypothetical protein PYW08_014502 [Mythimna loreyi]
TRINITY_GG_8999_c4_g1							2.48668	0.0414613	0.87	1.28	1.54	60.5	43.91	78.19	0.27	0.72	1.49	18.57	9.15	11.05	1.76	7.36	6.38	71.17	80.55	85.15	TRINITY_GG_8999_c4_g1_i1: KAJ8719099.1 hypothetical protein PYW07_016655 [Mythimna separata]
TRINITY_GG_16506_c0_g2							2.4589	0.000185134	7.45	6.86	4.97	45.8	58.48	49.57	1.9	1.89	3.97	16.33	17.93	21.34	7.68	5.74	7.21	114.81	92.01	70.1	TRINITY_GG_16506_c0_g2_i3: KAJ8737036.1 hypothetical protein PYW07_000307 [Mythimna separata] ; TRINITY_GG_16506_c0_g2_i4: KAJ8737036.1 hypothetical protein PYW07_000307 [Mythimna separata] ; TRINITY_GG_16506_c0_g2_i6: KAJ8737036.1 hypothetical protein PYW07_000307 [Mythimna separata]
TRINITY_GG_10534_c4_g1							2.36458	0.0454212	1.14	1.14	0.38	10.16	10.4	7.79	0.44	0.63	0.82	7.72	5.4	5.17	0.59	0.86	2.06	44.11	25.09	16.5	TRINITY_GG_10534_c4_g1_i2: GBP78737.1 hypothetical protein EVAR_54548_1 [Eumeta japonica] ; TRINITY_GG_10534_c4_g1_i3: KAF9823381.1 hypothetical protein SFRURICE_006594 [Spodoptera frugiperda] ; TRINITY_GG_10534_c4_g1_i4: CAB3227817.1 unnamed protein product [Arctia plantaginis] ; TRINITY_GG_10534_c4_g1_i5: XP_022819194.1 uncharacterized protein LOC111351487 isoform X1 [Spodoptera litura] ; TRINI…
TRINITY_GG_19542_c0_g2							2.04768	0.0463125	434.03	345.14	576.08	143.34	111.63	106.73	154.6	79.67	138.04	30.72	28.35	45.41	394.82	578.2	350.85	140.69	153.52	130.22	TRINITY_GG_19542_c0_g2_i1: WJN23032.1 chitin deacetylase 5a [Antheraea pernyi] ; TRINITY_GG_19542_c0_g2_i3: WJN23033.1 chitin deacetylase 5b [Antheraea pernyi] ; TRINITY_GG_19542_c0_g2_i4: WJN23033.1 chitin deacetylase 5b [Antheraea pernyi]
TRINITY_GG_3470_c1_g4							-2.05281	0.0168587	0.48	0.77	1.33	7.56	9.49	8.34	2.09	1.39	2.14	20.33	17.08	19.97	0.54	0.81	0.11	2.73	3.4	5.25	TRINITY_GG_3470_c1_g4_i1: CAB3233306.1 unnamed protein product [Arctia plantaginis] ; TRINITY_GG_3470_c1_g4_i2: CAB3233306.1 unnamed protein product [Arctia plantaginis] ; TRINITY_GG_3470_c1_g4_i3: CAB3233306.1 unnamed protein product [Arctia plantaginis]
TRINITY_GG_7666_c34_g1							-2.10428	0.0215206	33.97	36.33	36.9	12.09	2.35	8.84	104.43	77.83	111.93	42.69	36.58	52.96	38.93	66.24	51.88	9.44	6.73	12.64	TRINITY_GG_7666_c34_g1_i2: CAB3236865.1 unnamed protein product [Arctia plantaginis]
TRINITY_GG_6165_c1_g2							-2.253	0.0086809	65.22	84.79	107.57	23.01	30.92	39.52	193.15	264.75	241.21	96.65	74.44	104.73	53.21	55.58	35.73	14.26	17.41	20.88	TRINITY_GG_6165_c1_g2_i1: KAJ8723715.1 hypothetical protein PYW07_007695 [Mythimna separata] ; TRINITY_GG_6165_c1_g2_i2: CAB3248802.1 unnamed protein product [Arctia plantaginis] ; TRINITY_GG_6165_c1_g2_i3: CAB3248802.1 unnamed protein product [Arctia plantaginis] ; TRINITY_GG_6165_c1_g2_i4: KAJ0173495.1 hypothetical protein K1T71_010644 [Dendrolimus kikuchii]
TRINITY_GG_8034_c7_g3							-2.25399	0.0316651	55.44	73.44	102.87	28.15	32.88	27.66	287.17	247.31	243.36	109.96	86.71	108.76	68.63	70.85	40.51	16.81	19.55	28.09	TRINITY_GG_8034_c7_g3_i1: CAB3244303.1 unnamed protein product [Arctia plantaginis] ; TRINITY_GG_8034_c7_g3_i2: CAB3219744.1 unnamed protein product [Arctia plantaginis]
TRINITY_GG_11710_c24_g1							-2.28243	0.00162826	19.18	15.05	20.94	4.21	5.33	5.63	55.87	43.53	48.44	20.43	19.99	18.02	11.69	18	12.95	4.56	3.3	4.18
TRINITY_GG_20857_c0_g1							-2.35465	0.0115605	0	0	0	13.08	11.08	11.65	0	0.1	0.05	33.65	39.88	26.9	0	0	0	3.75	6.15	8	TRINITY_GG_20857_c0_g1_i3: XP_026734386.1 putative fatty acyl-CoA reductase CG5065 [Trichoplusia ni] ; TRINITY_GG_20857_c0_g1_i4: CAG9136085.1 unnamed protein product [Plutella xylostella] ; TRINITY_GG_20857_c0_g1_i5: CAB3514085.1 unnamed protein product [Spodoptera littoralis] ; TRINITY_GG_20857_c0_g1_i6: CAH0602038.1 unnamed protein product [Chrysodeixis includens] ; TRINITY_GG_20857_c0_g1_i7: …
TRINITY_GG_8734_c0_g3							-2.40722	0.00303081	1.59	1.25	1.61	11.49	6.45	6.47	6.24	6.84	4.37	10.69	16.13	9.79	2.1	2.6	1.26	1.84	2.33	2.43	TRINITY_GG_8734_c0_g3_i1: WNT94917.1 26-hydroxylase CYP18A1 [Lymantria dispar] ; TRINITY_GG_8734_c0_g3_i4: WNT94917.1 26-hydroxylase CYP18A1 [Lymantria dispar] ; TRINITY_GG_8734_c0_g3_i5: WNT94917.1 26-hydroxylase CYP18A1 [Lymantria dispar]
TRINITY_GG_12026_c0_g1							-2.52952	0.00305357	18.55	15.77	17.05	26.23	25.78	26.06	64.94	45.84	57.26	114.9	155.53	67.75	17.03	12.91	5.73	22.2	28.7	26.61	TRINITY_GG_12026_c0_g1_i3: GFT36425.1 general transcription factor II-I repeat domain-containing protein 2 [Nephila pilipes] ; TRINITY_GG_12026_c0_g1_i6: XP_035432468.1 protein singed [Spodoptera frugiperda] ; TRINITY_GG_12026_c0_g1_i7: XP_035432468.1 protein singed [Spodoptera frugiperda]
TRINITY_GG_7188_c9_g1							-2.53346	0.0168587	17.81	27.68	38.53	6.71	11.57	9.85	87.62	42.74	85.73	38.98	24.25	31.03	21.26	29.58	9.62	2.5	3.22	8.78	TRINITY_GG_7188_c9_g1_i1: XP_026726342.1 retinol dehydrogenase 13-like [Trichoplusia ni] ; TRINITY_GG_7188_c9_g1_i2: XP_026726342.1 retinol dehydrogenase 13-like [Trichoplusia ni] ; TRINITY_GG_7188_c9_g1_i4: XP_059049196.1 retinol dehydrogenase 13-like [Achroia grisella] ; TRINITY_GG_7188_c9_g1_i6: AAC72919.1 reverse transcriptase, partial [Lymantria dispar] ; TRINITY_GG_7188_c9_g1_i7: CAB3513513…
TRINITY_GG_9261_c0_g1							-2.59568	0.045906	0.54	0.85	0.74	7.2	12.34	6.53	1.35	1.4	3.55	22.84	13.54	21.72	0.19	0.74	0.44	2.69	2.07	3.54	TRINITY_GG_9261_c0_g1_i1: XP_026730469.1 protein regulator of cytokinesis 1-like isoform X1 [Trichoplusia ni] ; TRINITY_GG_9261_c0_g1_i4: XP_021194664.1 protein regulator of cytokinesis 1 [Helicoverpa armigera] ; TRINITY_GG_9261_c0_g1_i5: XP_026730469.1 protein regulator of cytokinesis 1-like isoform X1 [Trichoplusia ni] ; TRINITY_GG_9261_c0_g1_i6: XP_026730469.1 protein regulator of cytokinesis …
TRINITY_GG_3063_c0_g3							-2.79591	0.0425912	0.32	0.22	0.55	4.63	9.19	8.46	0.6	0.89	1.28	16.76	18.06	7.75	0.13	0.26	0.16	1.99	1.35	2.23	TRINITY_GG_3063_c0_g3_i10: CAB3236336.1 unnamed protein product [Arctia plantaginis] ; TRINITY_GG_3063_c0_g3_i11: CAB3262131.1 unnamed protein product [Arctia plantaginis] ; TRINITY_GG_3063_c0_g3_i12: CAB3262131.1 unnamed protein product [Arctia plantaginis] ; TRINITY_GG_3063_c0_g3_i13: CAB3236336.1 unnamed protein product [Arctia plantaginis] ; TRINITY_GG_3063_c0_g3_i4: CAB3236336.1 unnamed prot…
TRINITY_GG_12202_c1_g1							-3.044	0.0454212	0.06	0	0.21	1.69	2.02	0.84	0.3	0.4	0.56	6.82	6.82	4.03	0.07	0.17	0	0.79	1.18	0.3	TRINITY_GG_12202_c1_g1_i2: CAB3239910.1 unnamed protein product [Arctia plantaginis] ; TRINITY_GG_12202_c1_g1_i3: CAB3239910.1 unnamed protein product [Arctia plantaginis]
TRINITY_GG_18972_c0_g4							-3.14743	0.00261743	0.34	0.47	1	12.86	7	12.15	0.56	0.86	1.01	67.77	97.59	13.55	0.35	0.67	0.23	5.84	5.07	6.29	TRINITY_GG_18972_c0_g4_i1: KAJ8720980.1 hypothetical protein PYW08_006445 [Mythimna loreyi] ; TRINITY_GG_18972_c0_g4_i2: KAJ8720980.1 hypothetical protein PYW08_006445 [Mythimna loreyi] ; TRINITY_GG_18972_c0_g4_i3: KAJ8720980.1 hypothetical protein PYW08_006445 [Mythimna loreyi]
TRINITY_GG_11289_c0_g2							-3.16089	0.0485763	0.99	0.52	1.11	3.85	2.52	4.92	3.81	1.7	4.76	18.86	22.29	10.26	0.53	2.55	0.35	1.26	2.16	3.13	TRINITY_GG_11289_c0_g2_i1: XP_022826383.1 transmembrane protease serine 9-like [Spodoptera litura] ; TRINITY_GG_11289_c0_g2_i11: XP_050563118.1 transmembrane protease serine 9-like [Spodoptera frugiperda] ; TRINITY_GG_11289_c0_g2_i15: KAJ8724503.1 hypothetical protein PYW08_015977 [Mythimna loreyi] ; TRINITY_GG_11289_c0_g2_i3: XP_050563118.1 transmembrane protease serine 9-like [Spodoptera frugip…
TRINITY_GG_21405_c0_g1							-3.22149	0.0360957	0.04	0	0.04	0.97	1.14	2.69	0.04	0.1	0.09	9.8	8.29	1.64	0.01	0.03	0.03	0.31	0.53	0.84	TRINITY_GG_21405_c0_g1_i1: CAB3256520.1 unnamed protein product [Arctia plantaginis]
TRINITY_GG_10012_c0_g5							-3.28048	0.00658453	1.28	0.66	0.73	7.92	4.81	8.65	0.49	1.41	0.92	83.85	122.36	9.09	0.88	1.22	2.06	7.06	6.06	6.3	TRINITY_GG_10012_c0_g5_i2: CAB3232469.1 unnamed protein product [Arctia plantaginis] ; TRINITY_GG_10012_c0_g5_i3: CAB3232469.1 unnamed protein product [Arctia plantaginis]
TRINITY_GG_19952_c0_g2							-3.31469	0.0454212	0	0	0.11	2.52	1.32	3.41	0	0.14	0.39	20.54	42.2	4.65	0	0	0	3.27	2.62	1.18	TRINITY_GG_19952_c0_g2_i1: PZC84434.1 hypothetical protein B5X24_HaOG205008 [Helicoverpa armigera]
TRINITY_GG_3470_c4_g3							-3.42633	0.0148696	50.59	13.35	113.11	9.89	13.35	14.39	140.15	83.42	110.85	48.76	36.39	49.9	14.08	35.22	6.33	0.43	5.52	2.98
TRINITY_GG_6140_c0_g1							-3.55095	0.0366475	0.13	0	0	0.79	0.98	0.39	0.13	0.02	0.06	1.37	1.84	1.73	0	0.02	0	0.62	0.39	0.86	TRINITY_GG_6140_c0_g1_i1: XP_021193287.2 ecdysone oxidase [Helicoverpa armigera] ; TRINITY_GG_6140_c0_g1_i3: XP_021193287.2 ecdysone oxidase [Helicoverpa armigera] ; TRINITY_GG_6140_c0_g1_i4: KAF9806507.1 hypothetical protein SFRURICE_001302 [Spodoptera frugiperda]
TRINITY_GG_8129_c94_g1							-3.60983	0.0454212	41.89	13.85	17.43	28.64	11.98	9.05	71.37	47.64	65.2	402.31	74.98	21.87	21.35	14.17	16.31	16.85	14.83	12.22	TRINITY_GG_8129_c94_g1_i1: CAB3237278.1 unnamed protein product [Arctia plantaginis]
TRINITY_GG_13446_c7_g3							-3.69255	0.00168786	1.19	0.29	0.88	3.47	1.52	0.79	0.18	0.77	0.8	4.53	6.64	9.36	0.22	0.18	0	0.37	0.47	0.48
TRINITY_GG_8150_c0_g6							-3.71716	0.000870811	0.08	0	0.1	1.15	1.22	2.11	0	0.14	0.19	9.68	24.47	3.21	0	0.01	0	0.59	0.95	1.05	TRINITY_GG_8150_c0_g6_i1: XP_035429719.2 uncharacterized protein LOC118262460 isoform X1 [Spodoptera frugiperda]
TRINITY_GG_895_c0_g4							-3.72152	0.0182294	2.86	0.44	2.52	7.2	1.2	7.05	11.75	3.57	13.09	66.59	131.74	21.26	2.2	3.2	0.96	3.25	9.79	6.98	TRINITY_GG_895_c0_g4_i1: XP_022822225.1 uncharacterized protein LOC111353422 isoform X2 [Spodoptera litura] ; TRINITY_GG_895_c0_g4_i2: XP_022822225.1 uncharacterized protein LOC111353422 isoform X2 [Spodoptera litura] ; TRINITY_GG_895_c0_g4_i3: CAB3510099.1 unnamed protein product [Spodoptera littoralis] ; TRINITY_GG_895_c0_g4_i5: CAB3510099.1 unnamed protein product [Spodoptera littoralis]
TRINITY_GG_21303_c6_g1							-3.77672	0.0445504	0.39	0.15	1.33	0.43	0.42	0	0	0.19	0.51	3	10.9	8.73	0.21	0.22	0.16	0.18	0.56	1.04	TRINITY_GG_21303_c6_g1_i1: XP_035433488.2 acyl-CoA Delta-9 desaturase [Spodoptera frugiperda] ; TRINITY_GG_21303_c6_g1_i2: CAB3223637.1 unnamed protein product [Arctia plantaginis]
TRINITY_GG_15391_c0_g11							-3.81229	0.00405173	0.09	0.1	0.31	0.62	0.67	1.5	0.3	0.2	0.83	7.98	8.75	2.02	0.02	0.16	0	0.52	0.42	0.17	TRINITY_GG_15391_c0_g11_i1: CAB3224375.1 unnamed protein product [Arctia plantaginis]
TRINITY_GG_21569_c0_g2							-4.16439	0.0203597	0	0	0	1.06	0.53	0.47	0	0.21	0.47	2.83	7.21	6.67	0.03	0.24	0	0.51	0.07	0.48	TRINITY_GG_21569_c0_g2_i1: CAB3236391.1 unnamed protein product [Arctia plantaginis]
TRINITY_GG_579_c0_g1							-4.25201	0.00983773	0.33	0	1.67	2.39	5.31	5.39	0.61	0.33	0.52	6.5	11.4	5.65	0	0.18	0	0.9	0.96	0.3	TRINITY_GG_579_c0_g1_i1: CAB3251551.1 unnamed protein product [Arctia plantaginis] ; TRINITY_GG_579_c0_g1_i2: CAB3251551.1 unnamed protein product [Arctia plantaginis]
TRINITY_GG_9542_c0_g2							-4.48028	0.0227664	0.73	0.36	0.19	7.98	9.02	25.86	7.3	1.89	8.95	104.84	109.73	19.94	0.51	3.34	0.19	1.51	2.95	5.94	TRINITY_GG_9542_c0_g2_i1: CAB3236400.1 unnamed protein product [Arctia plantaginis] ; TRINITY_GG_9542_c0_g2_i2: CAB3236400.1 unnamed protein product [Arctia plantaginis] ; TRINITY_GG_9542_c0_g2_i3: XP_047021077.1 probable chitinase 10 isoform X1 [Helicoverpa zea]
TRINITY_GG_21328_c2_g2							-4.53357	0.00128761	0	0.04	0	0.56	0.66	2.28	0	0	0	12.39	16.17	2.24	0.03	0	0	0.77	0.52	0.22	TRINITY_GG_21328_c2_g2_i1: XP_026724543.1 protein toll-like [Trichoplusia ni] ; TRINITY_GG_21328_c2_g2_i2: XP_026724543.1 protein toll-like [Trichoplusia ni] ; TRINITY_GG_21328_c2_g2_i4: KAG8231550.1 hypothetical protein J437_LFUL008094 [Ladona fulva] ; TRINITY_GG_21328_c2_g2_i5: XP_049695674.1 protein toll [Helicoverpa armigera] ; TRINITY_GG_21328_c2_g2_i7: XP_049695674.1 protein toll [Helicover…
TRINITY_GG_5099_c0_g1							-4.816	0.0092876	0	0.4	0.08	0.23	0.36	0.89	0.26	0.07	0.24	3.75	7.6	0.76	0.17	0.24	0.15	0.12	0	0.25	TRINITY_GG_5099_c0_g1_i2: CAH0578331.1 unnamed protein product [Chrysodeixis includens] ; TRINITY_GG_5099_c0_g1_i3: CAH0578331.1 unnamed protein product [Chrysodeixis includens] ; TRINITY_GG_5099_c0_g1_i4: CAH0578331.1 unnamed protein product [Chrysodeixis includens] ; TRINITY_GG_5099_c0_g1_i5: CAB3258860.1 unnamed protein product [Arctia plantaginis]
TRINITY_GG_15996_c24_g2							-5.39483	0.000562427	8.13	1.39	7.63	3.4	11.13	11.63	1.64	3.6	1.11	5	6.69	12.16	2.45	4.73	2.07	0.01	0.26	1.83	TRINITY_GG_15996_c24_g2_i1: CAH2096746.1 unnamed protein product [Euphydryas editha]
TRINITY_GG_14320_c0_g5							-5.58918	0.0199864	0	0	0	0	0	0	0	1.91	0	0.21	0	0	0.07	0	0	0.08	0	0.11	TRINITY_GG_14320_c0_g5_i1: XP_049705657.1 zinc finger protein 782 [Helicoverpa armigera]
TRINITY_GG_6736_c0_g5							-5.93198	2.74452e-05	0.26	0.08	0	0.34	0.94	5.07	0.65	0.4	0.34	15.49	22.64	1.29	0.06	0.21	0.5	0.43	0.19	0.07	TRINITY_GG_6736_c0_g5_i1: KAF9822724.1 hypothetical protein SFRURICE_002873 [Spodoptera frugiperda]
TRINITY_GG_1987_c0_g9							-6.03478	0.00137054	0.05	0.06	0.25	0.64	0.58	5.87	0.26	0.32	0.64	40.63	40.9	6.59	0.03	0.18	0	0.15	0.46	0.52	TRINITY_GG_1987_c0_g9_i1: CAB3245369.1 unnamed protein product [Arctia plantaginis]
TRINITY_GG_17417_c0_g6							-6.2984	0.0225567	14.9	3.19	15.41	4.05	14.57	12.09	7.26	7.71	4.4	11.02	0	3.36	3.48	12.76	9.23	2.22	1.03	0	TRINITY_GG_17417_c0_g6_i1: CAB3224678.1 unnamed protein product [Arctia plantaginis]
TRINITY_GG_4349_c0_g3							-6.45313	0.0139686	0.25	0.35	0.06	0.04	0.57	0.07	3.51	2.49	2.09	0.97	0.96	1.14	0.58	0.09	0.16	0	0.05	0	TRINITY_GG_4349_c0_g3_i1: KAJ8728440.1 hypothetical protein PYW08_016825 [Mythimna loreyi] ; TRINITY_GG_4349_c0_g3_i2: KAI8438995.1 hypothetical protein MSG28_011294 [Choristoneura fumiferana] ; TRINITY_GG_4349_c0_g3_i3: KAJ8728440.1 hypothetical protein PYW08_016825 [Mythimna loreyi] ; TRINITY_GG_4349_c0_g3_i4: KAI8438995.1 hypothetical protein MSG28_011294 [Choristoneura fumiferana] ; TRINITY_G…
TRINITY_GG_14581_c11_g2							-6.47547	0.000879801	0	0.31	0.1	1.77	5.03	99.54	0.9	2.53	0.53	426.76	468.34	49.5	0.68	0.3	0	0.26	3.9	7.79	TRINITY_GG_14581_c11_g2_i10: VVC92009.1 unnamed protein product [Leptidea sinapis] ; TRINITY_GG_14581_c11_g2_i3: NP_001040294.1 protease inhibitor 1 precursor [Bombyx mori] ; TRINITY_GG_14581_c11_g2_i4: VVC92009.1 unnamed protein product [Leptidea sinapis] ; TRINITY_GG_14581_c11_g2_i6: NP_001040294.1 protease inhibitor 1 precursor [Bombyx mori] ; TRINITY_GG_14581_c11_g2_i8: VVC92010.1 unnamed pro…
TRINITY_GG_17415_c0_g1							-6.56094	0.0463125	0.28	0.11	0.43	0.3	0	0	3.57	2.36	6.86	2.94	0.96	0	0.04	0.37	0.23	0	0	0	TRINITY_GG_17415_c0_g1_i1: KAJ8718254.1 hypothetical protein PYW08_002491 [Mythimna loreyi]
TRINITY_GG_21960_c0_g5							-7.25827	0.00869673	0	0	0	0.5	0.3	4.62	0	0	0	34.37	54.15	7.89	0	0	0	0.14	0.07	0.21	TRINITY_GG_21960_c0_g5_i1: KAJ8711407.1 hypothetical protein PYW07_008649 [Mythimna separata]
TRINITY_GG_11952_c6_g2							-7.3106	0.00068644	0	0	0	0.39	0.18	2.06	0	0.04	0.04	59.5	239.53	9.14	0	0	0	0.16	1.34	0.33	TRINITY_GG_11952_c6_g2_i1: CAB3239648.1 unnamed protein product [Arctia plantaginis] ; TRINITY_GG_11952_c6_g2_i2: CAB3239648.1 unnamed protein product [Arctia plantaginis]
TRINITY_GG_18463_c0_g1							-7.7686	0.000185579	2.84	0.02	11.8	4.76	5.06	6.03	0.83	2.51	4.8	12.68	7.4	6.6	4.82	6.29	6.61	4.15	2.39	3.19	TRINITY_GG_18463_c0_g1_i1: CAB3248644.1 unnamed protein product [Arctia plantaginis]
TRINITY_GG_14581_c6_g1							-8.17512	0.00658453	0.36	0	0	1.77	2.51	39.8	0	2.8	0.16	327.83	671.59	30.1	0.45	0.1	0	0.33	1.92	0.33
TRINITY_GG_13671_c0_g1							-8.34746	0.000334618	0	0.04	0.04	0.01	0.25	0.52	0.15	0.07	0.17	4.06	7.85	0.57	0	0.03	0	0	0	0	TRINITY_GG_13671_c0_g1_i1: CAB3240790.1 unnamed protein product [Arctia plantaginis] ; TRINITY_GG_13671_c0_g1_i2: KAJ8720400.1 hypothetical protein PYW07_012443 [Mythimna separata]
TRINITY_GG_14056_c12_g1							-8.94251	0.00303081	0	0.1	0.1	0.14	0.35	0.97	0	0.08	0.06	15.3	18.6	0.09	0	0	0	0	0	0	TRINITY_GG_14056_c12_g1_i1: CAB3241564.1 unnamed protein product [Arctia plantaginis] ; TRINITY_GG_14056_c12_g1_i2: CAB3241564.1 unnamed protein product [Arctia plantaginis]
TRINITY_GG_5034_c0_g1							-19.8242	2.71716e-10	0	0	4.76	0	1.61	0.72	1.82	0.2	0.19	0	0.5	0	0.13	0.79	0	0	0	0.66	TRINITY_GG_5034_c0_g1_i1: CAD0203468.1 unnamed protein product [Chrysodeixis includens]

## Sheet: 14B1mg.only
gene	14B1mg_fc	14B1mg_adjp	14B1wh_fc	14B1wh_adjp	PRAAmg_fc	PRAAmg_adjp	PRAAwh_fc	PRAAwh_adjp	14B1_a_midgut	14B1_b_midgut	14B1_c_midgut	14B1_a_whole	14B1_b_whole	14B1_c_whole	Control_a_midgut	Control_b_midgut	Control_c_midgut	Control_a_whole	Control_b_whole	Control_c_whole	PRAA_a_midgut	PRAA_b_midgut	PRAA_c_midgut	PRAA_a_whole	PRAA_b_whole	PRAA_c_whole	NR hits
TRINITY_GG_13854_c2_g1	23.5645	0.022559							21.56	19.84	49.68	43.84	260.41	195.89	42.31	16.74	57.56	140.42	58.44	115.45	18.61	37.59	0	33.58	9.78	100.43	TRINITY_GG_13854_c2_g1_i1: CAG4955168.1 unnamed protein product [Parnassius apollo]
TRINITY_GG_14128_c65_g1	22.7604	5.40592e-05							0	0	31.63	0	265.86	228.51	11.42	0	0	71.92	0	31.33	0	0	0	0	0	19.46	TRINITY_GG_14128_c65_g1_i1: KAJ0170004.1 hypothetical protein K1T71_014610 [Dendrolimus kikuchii]
TRINITY_GG_4975_c3_g5	7.38356	0.0474075							2.34	1.5	6.13	1.6	0.9	0	0	0	0	0	0	0.43	1.35	0.74	2.54	0	0.89	0.41
TRINITY_GG_16593_c7_g1	3.22395	1.42534e-06							235.67	99.55	300.89	103.05	80.97	74.32	24.44	31.53	31.99	22.47	30	14.18	122.46	120.4	135.04	49.19	47.48	27.55
TRINITY_GG_301_c76_g1	3.18069	0.00206895							2218.46	1097.49	1961.72	767.64	263.8	216.76	1232.39	661.9	1146.16	430.33	499.61	305.26	637.39	1353.08	1068.2	611.8	395.41	549.26	TRINITY_GG_301_c76_g1_i1: XP_030023917.1 fatty acid-binding protein 2 [Manduca sexta]
TRINITY_GG_9360_c7_g1	3.09433	0.0212549							6.71	2.49	3.98	2.87	2.03	4.87	0.97	0.42	0.7	1.89	2.03	3.46	2.04	3.98	2.94	5.14	2.61	2.99	TRINITY_GG_9360_c7_g1_i2: CAB3220210.1 unnamed protein product [Arctia plantaginis] ; TRINITY_GG_9360_c7_g1_i5: CAB3220210.1 unnamed protein product [Arctia plantaginis] ; TRINITY_GG_9360_c7_g1_i8: CAB3220210.1 unnamed protein product [Arctia plantaginis]
TRINITY_GG_3283_c0_g1	2.49092	0.000371398							20.01	20.75	31.77	5.94	6.67	6.07	4.7	4.38	5.69	1.94	2.08	1.26	14.7	17.45	12.31	4.3	4.27	4.12	TRINITY_GG_3283_c0_g1_i1: XP_053616614.1 prostatic acid phosphatase-like isoform X1 [Plodia interpunctella] ; TRINITY_GG_3283_c0_g1_i3: CAB3232866.1 unnamed protein product [Arctia plantaginis]
TRINITY_GG_3248_c1_g7	-3.91995	0.00451042							3.21	3.56	3.3	1.35	0.78	1.54	33.36	81.81	70.91	4.31	10.12	14.3	11.32	4.4	3.41	0.13	3.68	2.51	TRINITY_GG_3248_c1_g7_i1: KAJ8709006.1 hypothetical protein PYW07_008832 [Mythimna separata] ; TRINITY_GG_3248_c1_g7_i2: CAB3506399.1 unnamed protein product [Spodoptera littoralis] ; TRINITY_GG_3248_c1_g7_i3: KAJ8709006.1 hypothetical protein PYW07_008832 [Mythimna separata]
TRINITY_GG_21491_c15_g7	-18.5567	0.0152272							0	0	0	0	0	0	0	0	0	0	0	0	0	0	0	0	0	0	TRINITY_GG_21491_c15_g7_i2: XP_050561697.1 uncharacterized protein LOC118269489 [Spodoptera frugiperda]
TRINITY_GG_3372_c0_g3	-21.4226	0.00462645							1.09	1.13	0.92	1.16	0.66	0.55	0.71	0.55	0.35	0.55	0.48	0.81	1.33	1.73	0.79	1.34	0.32	0.9

## Sheet: 14B1wh.only
gene	14B1mg_fc	14B1mg_adjp	14B1wh_fc	14B1wh_adjp	PRAAmg_fc	PRAAmg_adjp	PRAAwh_fc	PRAAwh_adjp	14B1_a_midgut	14B1_b_midgut	14B1_c_midgut	14B1_a_whole	14B1_b_whole	14B1_c_whole	Control_a_midgut	Control_b_midgut	Control_c_midgut	Control_a_whole	Control_b_whole	Control_c_whole	PRAA_a_midgut	PRAA_b_midgut	PRAA_c_midgut	PRAA_a_whole	PRAA_b_whole	PRAA_c_whole	NR hits
TRINITY_GG_9712_c0_g1			32.6401	1.04307e-06					0.44	0.4	0.3	0.89	1.11	0.88	0.38	0.52	0.58	0.67	1.26	0.83	0.2	0.29	0.33	0.84	0.76	0.76
TRINITY_GG_16749_c18_g1			23.3053	0.00432048					0	0	68.5	0	37.71	15.82	0	0	0	20.07	0	0	0	0	0	0	0	2.01	TRINITY_GG_16749_c18_g1_i1: XP_035440459.2 glucose 1-dehydrogenase-like [Spodoptera frugiperda]
TRINITY_GG_9051_c117_g1			22.4991	0.0071033					0	0	0	0	0	0	0	0	0	0	0	0	0	0	0	0	0	0	TRINITY_GG_9051_c117_g1_i1: GBP30827.1 Lactosylceramide 4-alpha-galactosyltransferase [Eumeta japonica]
TRINITY_GG_21003_c25_g1			5.54091	0.00424563					8.55	0	6.31	22.84	43.39	134.25	0.56	0	1.12	1.77	0.56	4.04	2.67	20.65	9.4	54.78	81.76	39.42
TRINITY_GG_20216_c170_g1			4.07594	0.0028795					13.52	16.31	14.56	25.48	59.35	32.95	12.27	4.85	11.18	2.92	0	0	2.65	0.55	0	5.89	3.23	5.23
TRINITY_GG_19119_c0_g3			3.50719	0.0376427					0.57	0.65	0.45	3.71	16.59	17.33	0	0.03	0.06	2.23	0.84	0.31	0.46	0.87	0.07	4.59	3.59	4.34	TRINITY_GG_19119_c0_g3_i3: ADI61829.1 endonuclease-reverse transcriptase [Bombyx mori]
TRINITY_GG_6459_c0_g1			2.88777	0.027834					3.82	5.06	5.8	2.08	17.56	1.84	0.82	0.78	1.28	0.6	0.39	1.83	2.85	5.46	5.85	2.22	1.31	2.87	TRINITY_GG_6459_c0_g1_i1: CAB3235321.1 unnamed protein product [Arctia plantaginis] ; TRINITY_GG_6459_c0_g1_i10: CAB3235321.1 unnamed protein product [Arctia plantaginis] ; TRINITY_GG_6459_c0_g1_i11: KAJ8724589.1 hypothetical protein PYW08_016063 [Mythimna loreyi] ; TRINITY_GG_6459_c0_g1_i2: CAB3235321.1 unnamed protein product [Arctia plantaginis] ; TRINITY_GG_6459_c0_g1_i3: CAB3235321.1 unnamed…
TRINITY_GG_10936_c5_g2			-2.11248	0.0371945					36.85	53.41	57.52	13.21	10.23	9.17	181.11	158.89	171.64	64.79	54.95	62.88	63.52	49.31	41.03	11.35	11.88	18.78	TRINITY_GG_10936_c5_g2_i12: XP_050559191.1 luciferin sulfotransferase-like [Spodoptera frugiperda] ; TRINITY_GG_10936_c5_g2_i13: CAB3245690.1 unnamed protein product [Arctia plantaginis] ; TRINITY_GG_10936_c5_g2_i2: CAB3228646.1 unnamed protein product [Arctia plantaginis] ; TRINITY_GG_10936_c5_g2_i4: CAB3228648.1 unnamed protein product [Arctia plantaginis] ; TRINITY_GG_10936_c5_g2_i5: CAB322864…
TRINITY_GG_9706_c5_g1			-2.6756	0.0423648					23.76	9.64	18.32	7.16	5.65	2.26	113.2	97.32	101.46	46.51	40.96	41.53	39.12	53.76	153.11	46.32	13.11	19.2	TRINITY_GG_9706_c5_g1_i1: XP_021195495.2 uncharacterized protein LOC110379975 [Helicoverpa armigera] ; TRINITY_GG_9706_c5_g1_i2: XP_045448793.1 uncharacterized protein LOC123657263 [Melitaea cinxia] ; TRINITY_GG_9706_c5_g1_i3: XP_021195495.2 uncharacterized protein LOC110379975 [Helicoverpa armigera] ; TRINITY_GG_9706_c5_g1_i5: CAB3219731.1 unnamed protein product [Arctia plantaginis] ; TRINITY_G…
TRINITY_GG_301_c15_g1			-2.98028	0.00484084					2.44	2.06	5.85	0.8	0.58	1	27.92	17.95	17.88	5.82	6.27	7.79	6.18	4.3	3.13	0.69	1.44	1.35	TRINITY_GG_301_c15_g1_i2: WP_206052009.1 hypothetical protein, partial [Escherichia coli] ; TRINITY_GG_301_c15_g1_i3: WP_205925407.1 hypothetical protein, partial [Enterobacter hormaechei] ; TRINITY_GG_301_c15_g1_i4: WP_206052009.1 hypothetical protein, partial [Escherichia coli]
TRINITY_GG_11515_c1_g1			-4.0158	0.0421147					0	0	0	26.33	0	16.31	0	1.08	1.04	199.02	233.72	86.2	1.91	0	0	25.8	36.3	40.17
TRINITY_GG_867_c0_g3			-4.50535	0.00730852					3.37	3.94	1.87	1.36	0.95	0.67	38.35	57.67	47.47	17.67	26.9	18.43	5.36	1.63	0.28	0.43	1.93	1.71	TRINITY_GG_867_c0_g3_i1: CAB3246702.1 unnamed protein product [Arctia plantaginis] ; TRINITY_GG_867_c0_g3_i2: CAB3246703.1 unnamed protein product [Arctia plantaginis] ; TRINITY_GG_867_c0_g3_i3: CAB3246703.1 unnamed protein product [Arctia plantaginis] ; TRINITY_GG_867_c0_g3_i4: CAB3246703.1 unnamed protein product [Arctia plantaginis]

## Sheet: common_to_all
gene	14B1mg_fc	14B1mg_adjp	14B1wh_fc	14B1wh_adjp	PRAAmg_fc	PRAAmg_adjp	PRAAwh_fc	PRAAwh_adjp	14B1_a_midgut	14B1_b_midgut	14B1_c_midgut	14B1_a_whole	14B1_b_whole	14B1_c_whole	Control_a_midgut	Control_b_midgut	Control_c_midgut	Control_a_whole	Control_b_whole	Control_c_whole	PRAA_a_midgut	PRAA_b_midgut	PRAA_c_midgut	PRAA_a_whole	PRAA_b_whole	PRAA_c_whole	NR hits
TRINITY_GG_8873_c181_g1	25.0859	0.00688481	21.1116	0.0195213	26.5758	0.000492213	24.2811	0.001643	0.08	0.08	0.12	0.15	0.14	0.07	0.16	0.07	0.03	0.1	0.04	0.17	0.39	0.38	0.12	0.16	0.01	0.07	TRINITY_GG_8873_c181_g1_i1: CAH2086983.1 unnamed protein product [Euphydryas editha]
TRINITY_GG_1990_c28_g1	22.6125	0.0456646	22.1733	0.00889243	23.1626	0.00794778	23.5539	0.00282477	5.62	4.08	5.06	2.82	4.8	5.63	4.43	4.43	4.36	3.71	4.13	6.09	10.43	6.83	8.38	6.65	6.77	4.48	TRINITY_GG_1990_c28_g1_i1: XP_044737633.1 uncharacterized protein LOC123299331 [Chrysoperla carnea]
TRINITY_GG_1847_c1_g1	11.7028	5.31921e-13	5.54005	8.4877e-12	10.5522	2.08941e-10	4.91612	1.13646e-08	31.95	45.89	85.22	37.07	41.43	62.09	0	0	0	0	0	0	20.8	13.12	22.69	28.7	24.45	28.86	TRINITY_GG_1847_c1_g1_i1: AHH92930.1 cytochrome P450 CYP6AB35, partial [Lymantria dispar]
TRINITY_GG_15562_c0_g1	10.247	7.15164e-05	8.10046	1.02179e-06	12.2914	9.11625e-09	9.88893	2.48891e-11	2.34	39.38	4.04	258.84	54.14	477.09	0	0	0	2.07	0.51	0.69	9.28	27.04	152.28	1664.03	899.06	1054.79	TRINITY_GG_15562_c0_g1_i1: WGO77589.1 attacin [Lymantria dispar] ; TRINITY_GG_15562_c0_g1_i10: WGO77589.1 attacin [Lymantria dispar] ; TRINITY_GG_15562_c0_g1_i11: WGO77589.1 attacin [Lymantria dispar] ; TRINITY_GG_15562_c0_g1_i12: WGO77589.1 attacin [Lymantria dispar] ; TRINITY_GG_15562_c0_g1_i2: WGO77589.1 attacin [Lymantria dispar] ; TRINITY_GG_15562_c0_g1_i3: WGO77589.1 attacin [Lymantria disp…
TRINITY_GG_1847_c10_g1	8.87748	3.75451e-13	6.73363	3.31547e-09	7.53123	5.3819e-09	5.41103	3.02275e-05	269.33	339.55	112.03	154.65	64.58	53.71	2.9	0.88	0	4.19	3.16	1.45	133.08	116.17	148.6	174.57	137.24	215.57	TRINITY_GG_1847_c10_g1_i2: CAG9565545.1 unnamed protein product [Danaus chrysippus] ; TRINITY_GG_1847_c10_g1_i5: CAG9565545.1 unnamed protein product [Danaus chrysippus]
TRINITY_GG_20295_c283_g1	8.58826	0.00135732	4.94792	0.0159025	9.43316	1.68023e-05	7.60072	3.16865e-08	3.7	7.88	3.04	28.41	1.73	9.73	0	0	0	0.23	0.73	0.82	4.55	2.85	19.31	125.01	67.84	114.72	TRINITY_GG_20295_c283_g1_i1: WGJ79130.1 lebocin [Hyphantria cunea]
TRINITY_GG_294_c0_g1	8.35388	7.17223e-23	6.21731	3.54797e-13	6.86023	4.2137e-14	4.4786	2.07571e-05	91.55	97.02	183.04	36.75	42.14	80.72	0	0.3	0.36	1.07	0.87	1.52	50.72	44.35	31.4	12.67	33.09	21.42	TRINITY_GG_294_c0_g1_i1: CAB3245723.1 unnamed protein product [Arctia plantaginis] ; TRINITY_GG_294_c0_g1_i2: CAB3222147.1 unnamed protein product [Arctia plantaginis] ; TRINITY_GG_294_c0_g1_i4: CAB3245723.1 unnamed protein product [Arctia plantaginis]
TRINITY_GG_7058_c0_g4	7.30099	1.58767e-05	7.68134	0.000125338	6.32437	0.000385345	7.61098	0.00010748	8.41	6.1	3.94	8.67	3.31	3.5	0	0	0.14	0.16	0	0	2.74	2.68	3.2	5.84	2.85	4.34	TRINITY_GG_7058_c0_g4_i1: CAG9565545.1 unnamed protein product [Danaus chrysippus]
TRINITY_GG_16591_c0_g1	6.7406	9.4261e-37	2.68282	0.00709636	6.81765	5.51724e-38	2.52779	0.0255038	406.6	274.41	187.25	136.94	47.13	54.12	4.98	2.18	3.37	5.63	21.01	14.23	450	186.39	266.18	80.32	117.31	50.92	TRINITY_GG_16591_c0_g1_i1: PZC86150.1 hypothetical protein B5X24_HaOG213108 [Helicoverpa armigera] ; TRINITY_GG_16591_c0_g1_i2: PZC86150.1 hypothetical protein B5X24_HaOG213108 [Helicoverpa armigera]
TRINITY_GG_15553_c0_g1	6.24751	0.0280745	7.43464	2.33033e-06	7.12288	0.000328522	8.5117	3.12938e-09	9.32	3.21	6.44	56.34	4.3	59.08	0	0.14	0.05	0.53	0.39	0	4.24	3.56	24.77	123.99	56.52	91.33	TRINITY_GG_15553_c0_g1_i11: KAF9805816.1 hypothetical protein SFRURICE_009448 [Spodoptera frugiperda] ; TRINITY_GG_15553_c0_g1_i13: XP_026740604.1 peptidoglycan-recognition protein LB-like [Trichoplusia ni] ; TRINITY_GG_15553_c0_g1_i16: XP_034827833.1 peptidoglycan-recognition protein LF-like [Maniola hyperantus] ; TRINITY_GG_15553_c0_g1_i4: KAH9631158.1 hypothetical protein HF086_006736 [Spodopt…
TRINITY_GG_7732_c4_g1	5.69624	3.63313e-15	3.58744	0.000391309	7.4966	1.72337e-31	5.63953	2.30157e-15	28.95	34.03	10.24	16.08	4.05	2.26	0.37	0.52	0.65	0.62	0.78	0.47	58.91	44.05	140.16	29.48	40.63	27.19	TRINITY_GG_7732_c4_g1_i1: CAB3232840.1 unnamed protein product [Arctia plantaginis] ; TRINITY_GG_7732_c4_g1_i2: CAB3221169.1 unnamed protein product [Arctia plantaginis]
TRINITY_GG_7058_c0_g1	5.60019	7.88783e-71	3.38774	7.52174e-18	4.91432	1.31499e-50	3.84261	7.81547e-26	110.16	147.17	89.57	49.77	36.31	28	2.33	3.12	2.85	6.24	4.84	6.04	67.1	56.17	79.58	56.13	60.01	59.34	TRINITY_GG_7058_c0_g1_i1: CAB3246642.1 unnamed protein product [Arctia plantaginis] ; TRINITY_GG_7058_c0_g1_i17: KAJ2946895.1 hypothetical protein O0L34_g16233 [Tuta absoluta] ; TRINITY_GG_7058_c0_g1_i19: AHH92930.1 cytochrome P450 CYP6AB35, partial [Lymantria dispar] ; TRINITY_GG_7058_c0_g1_i5: CAB3246642.1 unnamed protein product [Arctia plantaginis]
TRINITY_GG_19946_c0_g2	5.44602	1.1025e-13	5.31352	3.81914e-13	3.8176	4.37178e-05	3.29709	0.00245311	837.24	899.92	3021.41	258.58	486.2	826.08	64.45	26.08	34.04	23.87	15.25	14.57	413.06	668.45	378.25	75.56	170.1	209.32	TRINITY_GG_19946_c0_g2_i1: CAB3222147.1 unnamed protein product [Arctia plantaginis] ; TRINITY_GG_19946_c0_g2_i3: CAB3245723.1 unnamed protein product [Arctia plantaginis] ; TRINITY_GG_19946_c0_g2_i4: KAI8442065.1 hypothetical protein MSG28_005704 [Choristoneura fumiferana] ; TRINITY_GG_19946_c0_g2_i7: CAB3222147.1 unnamed protein product [Arctia plantaginis]
TRINITY_GG_7220_c1_g6	5.27184	1.21013e-31	2.86232	2.03746e-05	5.96987	6.74769e-44	3.96838	1.84365e-15	106.68	91.87	36.36	41.68	12.15	13.4	1.47	1.18	2.55	2.96	3.62	3.56	78.25	151.69	147.31	83.18	58.12	68.96	TRINITY_GG_7220_c1_g6_i4: CAB3232352.1 unnamed protein product [Arctia plantaginis]
TRINITY_GG_21289_c5_g5	5.07058	0.0191904	4.77658	0.000541591	6.01553	4.12108e-05	5.80326	5.33184e-07	4.96	10.62	6.65	58.37	56.2	210.97	0	0.61	0	1.77	5.46	4.32	10.63	5.22	25.23	198.42	133.46	156.73
TRINITY_GG_21303_c6_g5	4.80464	4.25536e-66	3.25915	9.19117e-22	3.99922	4.99989e-40	2.90664	2.40816e-15	263.76	212.83	392.34	84.76	118.06	109.26	7.18	8.9	10.42	13.51	12.89	14.17	153.1	125.14	150.12	76.85	75.55	67.72
TRINITY_GG_7220_c0_g2	4.74714	1.81229e-70	2.45022	3.19895e-09	5.27046	1.50762e-92	2.99316	1.01693e-18	121.04	134.91	166.01	40	54.79	45.9	4.84	3.68	5.55	8.49	9.51	8.04	127.84	199.74	194.13	73.18	54.61	67.91
TRINITY_GG_21289_c2_g2	4.07414	0.00325825	4.69647	7.78108e-09	4.83483	1.21797e-06	5.67673	4.18558e-15	1.65	6.15	1.92	59.91	22.26	80.04	0	0.42	0.32	3.67	3.31	3.84	2.63	5.34	8.47	202.3	89.92	193.34
TRINITY_GG_7220_c1_g2	4.0517	1.29034e-22	2.18509	0.00648556	4.25495	2.25845e-26	3.39193	3.7369e-14	87.34	67.51	60.39	50.17	42.87	32.86	3.54	4.11	5.79	10.47	10.64	8.88	42.6	96.22	74.05	111.57	77.41	92.22	TRINITY_GG_7220_c1_g2_i3: CAB3232352.1 unnamed protein product [Arctia plantaginis] ; TRINITY_GG_7220_c1_g2_i5: CAB3232352.1 unnamed protein product [Arctia plantaginis] ; TRINITY_GG_7220_c1_g2_i6: CAB3232352.1 unnamed protein product [Arctia plantaginis] ; TRINITY_GG_7220_c1_g2_i7: CAB3232352.1 unnamed protein product [Arctia plantaginis]
TRINITY_GG_665_c28_g1	3.02115	0.00752779	3.43167	0.00692767	4.24934	9.44793e-11	3.59393	0.00190552	23.61	12.1	34.94	8.21	9.14	5.16	7.01	2.39	2.73	0.72	1.98	0.51	48.13	63.5	56.99	13.82	7.12	7.5
TRINITY_GG_15158_c0_g1	2.55375	9.2843e-05	2.52022	3.53427e-05	2.5466	2.49593e-05	2.52468	2.44681e-05	358.32	316.3	242.77	208.89	58.56	64.5	60.47	48.17	63.92	20.8	22.61	24.4	285.45	378.41	244.37	138.42	148.51	109.89	TRINITY_GG_15158_c0_g1_i1: AHH92934.1 cytochrome P450 CYP6AB32, partial [Lymantria dispar] ; TRINITY_GG_15158_c0_g1_i2: AHH92934.1 cytochrome P450 CYP6AB32, partial [Lymantria dispar] ; TRINITY_GG_15158_c0_g1_i3: AHH92934.1 cytochrome P450 CYP6AB32, partial [Lymantria dispar]
TRINITY_GG_10553_c58_g3	2.52634	1.32998e-06	2.27732	0.00014459	2.76874	3.57984e-10	2.26582	0.000130324	197.28	131.63	181.81	56.91	49.83	47.39	28.76	25.43	24.82	13.05	11.67	10.47	171.9	150.99	179.91	52.97	44.11	40.26
TRINITY_GG_4219_c1_g1	2.42904	1.3543e-06	2.00056	0.00423964	2.6434	5.34203e-10	1.89617	0.0176748	243.02	199.48	183.87	59.54	65.47	77.03	38.85	43.74	37.94	17.67	23.69	17.03	211.6	192.34	228.64	76.26	74.11	56.68	TRINITY_GG_4219_c1_g1_i1: CAB3225712.1 unnamed protein product [Arctia plantaginis] ; TRINITY_GG_4219_c1_g1_i2: CAB3225712.1 unnamed protein product [Arctia plantaginis] ; TRINITY_GG_4219_c1_g1_i4: CAB3225712.1 unnamed protein product [Arctia plantaginis] ; TRINITY_GG_4219_c1_g1_i8: CAB3225712.1 unnamed protein product [Arctia plantaginis] ; TRINITY_GG_4219_c1_g1_i9: CAB3225712.1 unnamed protein …
TRINITY_GG_7666_c3_g1	2.17414	0.000258244	2.08318	0.000322571	2.33159	1.21657e-06	2.05513	0.000394236	6702.48	5709.01	7262.68	2383.89	2737.12	2785.08	1905.65	1246.11	1402.06	736.82	636.15	702.61	5383.56	6494	7872.47	3247.79	2609.13	2563.21	TRINITY_GG_7666_c3_g1_i1: CAB3238968.1 unnamed protein product [Arctia plantaginis] ; TRINITY_GG_7666_c3_g1_i11: CAB3238968.1 unnamed protein product [Arctia plantaginis] ; TRINITY_GG_7666_c3_g1_i15: CAB3238968.1 unnamed protein product [Arctia plantaginis] ; TRINITY_GG_7666_c3_g1_i2: CAB3238968.1 unnamed protein product [Arctia plantaginis] ; TRINITY_GG_7666_c3_g1_i3: CAB3238968.1 unnamed protei…
TRINITY_GG_7215_c0_g2	-2.59809	0.00231742	-2.75926	0.000292738	-3.62608	3.95463e-12	-3.50261	9.16704e-07	4.34	2.69	4.13	1.48	1.76	1.1	25.45	19.31	18.74	8.26	15.25	10.26	1.43	1.38	0.91	0.85	1.16	0.45	TRINITY_GG_7215_c0_g2_i1: CAB3225490.1 unnamed protein product [Arctia plantaginis] ; TRINITY_GG_7215_c0_g2_i2: CAB3225490.1 unnamed protein product [Arctia plantaginis]
TRINITY_GG_4514_c3_g1	-2.64787	0.00206641	-2.53568	0.00150981	-3.04205	1.03992e-06	-2.56943	0.000714999	244.91	277.28	166.5	87.2	22.99	38.9	1843.01	1590.76	1250.23	254.66	301.91	435.66	150.11	232.46	168.77	49.81	58.39	80.92	TRINITY_GG_4514_c3_g1_i1: CAB3509785.1 unnamed protein product [Spodoptera littoralis] ; TRINITY_GG_4514_c3_g1_i11: KAJ8712624.1 hypothetical protein PYW07_005466 [Mythimna separata] ; TRINITY_GG_4514_c3_g1_i13: KAJ8712624.1 hypothetical protein PYW07_005466 [Mythimna separata] ; TRINITY_GG_4514_c3_g1_i15: CAB3234486.1 unnamed protein product [Arctia plantaginis] ; TRINITY_GG_4514_c3_g1_i17: CAB3…
TRINITY_GG_8873_c1_g1	-2.66228	0.00424988	-3.0402	6.18182e-06	-2.97446	1.35333e-05	-2.51871	0.00311332	141.94	187.98	124.25	31.93	18.35	15.97	1394.3	844.71	976.52	209.53	246.24	282.96	91.58	154.5	100.76	22.53	31.16	68.82	TRINITY_GG_8873_c1_g1_i11: XP_053622735.1 pancreatic triacylglycerol lipase-like [Plodia interpunctella] ; TRINITY_GG_8873_c1_g1_i12: KAJ8704817.1 hypothetical protein PYW08_012137 [Mythimna loreyi] ; TRINITY_GG_8873_c1_g1_i14: KAJ8704817.1 hypothetical protein PYW08_012137 [Mythimna loreyi] ; TRINITY_GG_8873_c1_g1_i2: KAJ8704817.1 hypothetical protein PYW08_012137 [Mythimna loreyi] ; TRINITY_GG_…
TRINITY_GG_16284_c0_g2	-3.0327	0.0324314	-3.24604	0.00417962	-4.5328	1.02702e-09	-5.24034	1.93162e-06	6.2	4.7	13.52	1.13	6.08	1.35	90.84	47.58	58.43	36.02	14.7	27.78	0.88	3.43	2.24	0.66	0.48	1.08	TRINITY_GG_16284_c0_g2_i1: CAB3225490.1 unnamed protein product [Arctia plantaginis]
TRINITY_GG_12466_c0_g6	-3.08171	0.00229726	-3.03727	0.000692845	-3.86012	2.37863e-08	-4.03412	2.41317e-09	13.24	7.92	28.97	8.56	6.91	7.28	131.76	111.49	164.12	92.36	68.78	54.86	5.04	16.12	3.67	4.72	4	3.97	TRINITY_GG_12466_c0_g6_i1: CAB3246702.1 unnamed protein product [Arctia plantaginis]
TRINITY_GG_12466_c0_g1	-3.29678	2.25204e-05	-2.84313	0.00108896	-3.76812	3.07137e-09	-3.53393	1.41763e-07	3.07	5.87	7.37	3.09	4.37	3.78	53.43	59.34	68.75	35.1	28.21	31.42	5.72	3.12	1.46	1.72	2.25	3.3	TRINITY_GG_12466_c0_g1_i1: CAH2103828.1 unnamed protein product [Euphydryas editha] ; TRINITY_GG_12466_c0_g1_i2: CAB3246703.1 unnamed protein product [Arctia plantaginis] ; TRINITY_GG_12466_c0_g1_i3: CAB3246702.1 unnamed protein product [Arctia plantaginis] ; TRINITY_GG_12466_c0_g1_i5: CAB3246703.1 unnamed protein product [Arctia plantaginis] ; TRINITY_GG_12466_c0_g1_i6: CAB3246702.1 unnamed prot…
TRINITY_GG_4349_c0_g1	-3.76088	0.00222278	-4.54276	3.53427e-05	-3.3577	0.006399	-4.80096	3.12724e-05	1.99	2.44	2.42	0.74	0.57	0	40.42	34.51	24.77	13.97	10.68	14.31	5.18	1.99	0.58	0.17	0.87	0.75	TRINITY_GG_4349_c0_g1_i2: XP_022831528.1 alpha-tocopherol transfer protein-like [Spodoptera litura]
TRINITY_GG_9884_c10_g5	-4.42635	8.64971e-05	-5.1875	6.3538e-08	-5.65306	1.80252e-10	-4.80291	2.86308e-06	0.94	2.23	1.63	0.32	0.71	0.47	8.17	40.69	21.31	11.87	8.66	16.63	0.16	0.19	0.87	0.13	0.43	0.71	TRINITY_GG_9884_c10_g5_i11: CAB3226967.1 unnamed protein product [Arctia plantaginis] ; TRINITY_GG_9884_c10_g5_i4: CAB3226967.1 unnamed protein product [Arctia plantaginis] ; TRINITY_GG_9884_c10_g5_i6: CAB3226967.1 unnamed protein product [Arctia plantaginis] ; TRINITY_GG_9884_c10_g5_i8: CAB3226967.1 unnamed protein product [Arctia plantaginis]
TRINITY_GG_21514_c2_g3	-4.72697	2.79704e-11	-3.12483	0.00246131	-5.28985	8.58708e-16	-4.82626	1.859e-12	157.04	68.32	261.32	81	160.73	26.47	3799.95	3825.85	4734.76	1144.23	478.5	855.32	65.77	117.16	87.91	44.69	14.53	23.99	TRINITY_GG_21514_c2_g3_i1: KAJ8729770.1 hypothetical protein PYW08_001351 [Mythimna loreyi] ; TRINITY_GG_21514_c2_g3_i11: KAJ8729771.1 hypothetical protein PYW08_001352 [Mythimna loreyi] ; TRINITY_GG_21514_c2_g3_i3: XP_009026555.1 hypothetical protein HELRODRAFT_179476 [Helobdella robusta] ; TRINITY_GG_21514_c2_g3_i4: CAB3231582.1 unnamed protein product [Arctia plantaginis] ; TRINITY_GG_21514_c2…

## Sheet: 14B1wh&14B1mg_Not_PRAA4
gene	14B1mg_fc	14B1mg_adjp	14B1wh_fc	14B1wh_adjp	PRAAmg_fc	PRAAmg_adjp	PRAAwh_fc	PRAAwh_adjp	14B1_a_midgut	14B1_b_midgut	14B1_c_midgut	14B1_a_whole	14B1_b_whole	14B1_c_whole	Control_a_midgut	Control_b_midgut	Control_c_midgut	Control_a_whole	Control_b_whole	Control_c_whole	PRAA_a_midgut	PRAA_b_midgut	PRAA_c_midgut	PRAA_a_whole	PRAA_b_whole	PRAA_c_whole	NR hits
TRINITY_GG_3441_c0_g4	23.9115	0.0174068	26.1792	0.0004822					0	0	0	0	88.07	116.62	0	0	0	0	0	0	0	0	0	0	0	0
TRINITY_GG_7691_c0_g1	2.55712	0.00071462	2.48089	0.000391309					2935.83	3140.79	2490.68	1062.79	671.6	824.85	580.46	624.59	443.85	188.67	274.09	130.9	1250.88	2250.46	979.85	431.13	648.81	577.53	TRINITY_GG_7691_c0_g1_i1: PZC86161.1 hypothetical protein B5X24_HaOG200589 [Helicoverpa armigera] ; TRINITY_GG_7691_c0_g1_i10: XP_021194284.2 lipase 1 [Helicoverpa armigera] ; TRINITY_GG_7691_c0_g1_i11: XP_047023901.1 lipase 1-like [Helicoverpa zea] ; TRINITY_GG_7691_c0_g1_i14: PZC86161.1 hypothetical protein B5X24_HaOG200589 [Helicoverpa armigera] ; TRINITY_GG_7691_c0_g1_i4: XP_021194284.2 lipas…
TRINITY_GG_5996_c0_g7	2.5522	0.00914862	2.39157	0.00954191					59.44	28.12	74.05	22.87	18.22	21.7	7.27	6.31	7.98	3.94	3.69	3.04	11.44	32.28	14.02	6.92	6.51	9.3	TRINITY_GG_5996_c0_g7_i1: KAJ8713992.1 hypothetical protein PYW08_007612 [Mythimna loreyi] ; TRINITY_GG_5996_c0_g7_i2: KAJ8713992.1 hypothetical protein PYW08_007612 [Mythimna loreyi]
TRINITY_GG_21328_c32_g1	2.46789	0.00117502	2.10941	0.0232763					591.68	420.87	899.59	214.37	194.36	204.56	152.05	113.97	123.87	61.66	44.36	60.14	273.66	461.44	310.42	139.03	162.16	132.76	TRINITY_GG_21328_c32_g1_i1: XP_049695745.1 gelsolin, cytoplasmic-like [Helicoverpa armigera] ; TRINITY_GG_21328_c32_g1_i14: XP_049695745.1 gelsolin, cytoplasmic-like [Helicoverpa armigera] ; TRINITY_GG_21328_c32_g1_i17: XP_049695745.1 gelsolin, cytoplasmic-like [Helicoverpa armigera] ; TRINITY_GG_21328_c32_g1_i19: CAB3242577.1 unnamed protein product [Arctia plantaginis] ; TRINITY_GG_21328_c32_g1…
TRINITY_GG_9360_c7_g2	2.34782	0.00152613	2.12706	0.00679113					1178.44	902.96	2440.21	396.01	817.41	849.53	262.18	235.24	304.06	117.47	148.01	165.36	519.96	862.44	542.19	246.31	298.97	223.43	TRINITY_GG_9360_c7_g2_i3: CAH0597853.1 unnamed protein product [Chrysodeixis includens] ; TRINITY_GG_9360_c7_g2_i6: KAI8420801.1 hypothetical protein MSG28_008006 [Choristoneura fumiferana]
TRINITY_GG_17269_c8_g1	2.09831	0.0488846	2.15574	0.00700843					19.05	19.47	27.88	6.75	14.34	10.9	4.18	4.95	5.6	2.46	2.7	2.43	17.38	16.91	19.2	6.05	6.1	6.47

## Sheet: PRAA4wh&PRAA4mg_Not_14B1
gene	14B1mg_fc	14B1mg_adjp	14B1wh_fc	14B1wh_adjp	PRAAmg_fc	PRAAmg_adjp	PRAAwh_fc	PRAAwh_adjp	14B1_a_midgut	14B1_b_midgut	14B1_c_midgut	14B1_a_whole	14B1_b_whole	14B1_c_whole	Control_a_midgut	Control_b_midgut	Control_c_midgut	Control_a_whole	Control_b_whole	Control_c_whole	PRAA_a_midgut	PRAA_b_midgut	PRAA_c_midgut	PRAA_a_whole	PRAA_b_whole	PRAA_c_whole	NR hits
TRINITY_GG_11626_c56_g2					8.85282	9.17574e-05	5.2207	0.00235448	3.61	0.74	0	4.9	1.96	13.89	0	0	0	0.88	1.24	0.63	0.29	2.41	18.64	54.21	19.1	25.74
TRINITY_GG_11626_c56_g1					8.33116	6.86243e-06	5.0379	0.0425912	6.48	2.13	0.49	50.32	15.68	32.76	0	0.06	0.33	13.36	5.38	3.94	2.83	11.24	120.75	453.85	145.81	123.9
TRINITY_GG_21289_c0_g1					4.67803	0.000225123	4.65888	9.42431e-05	15.24	39.51	8.72	415.37	127.95	547.68	1.01	2.42	2.14	35.46	83.4	25.09	20.17	25.13	65.16	1337.44	710.02	1093.03	TRINITY_GG_21289_c0_g1_i1: AID51414.1 cecropin A [Hyphantria cunea] ; TRINITY_GG_21289_c0_g1_i10: XP_022827044.1 uncharacterized protein LOC111356792 [Spodoptera litura] ; TRINITY_GG_21289_c0_g1_i17: XP_022827044.1 uncharacterized protein LOC111356792 [Spodoptera litura] ; TRINITY_GG_21289_c0_g1_i18: XP_022827044.1 uncharacterized protein LOC111356792 [Spodoptera litura] ; TRINITY_GG_21289_c0_g1_…
TRINITY_GG_1088_c0_g1					4.13597	3.14062e-07	3.22082	0.000351038	1.39	2.29	0.55	7.71	3.98	2.63	0.25	0.41	0.24	1.13	2.26	1.94	3	1.16	4.43	15.53	12.45	11.07	TRINITY_GG_1088_c0_g1_i11: XP_022824262.1 ankyrin repeat domain-containing protein 50-like isoform X1 [Spodoptera litura] ; TRINITY_GG_1088_c0_g1_i14: KAF9812499.1 hypothetical protein SFRURICE_018987 [Spodoptera frugiperda] ; TRINITY_GG_1088_c0_g1_i17: KAH9628076.1 hypothetical protein HF086_018292 [Spodoptera exigua] ; TRINITY_GG_1088_c0_g1_i2: XP_050557895.1 ankyrin repeat domain-containing pr…
TRINITY_GG_11490_c3_g5					3.85079	5.68285e-10	2.41804	0.0386598	6.42	4.37	13.65	3.09	10.44	5.11	1.56	1	1.53	2.36	1.74	3.3	9.15	14.72	29.62	17.1	6.39	13.01
TRINITY_GG_14128_c0_g1					3.77956	5.98527e-11	3.19804	9.16704e-07	77.87	51.99	41.33	53.54	64.62	42.79	29.01	18.73	24.42	27.49	19.29	14.94	181.69	169.41	487.14	243.3	149.71	129.94	TRINITY_GG_14128_c0_g1_i11: AAO72078.1 reverse transcriptase/integrase [Lymantria dispar] ; TRINITY_GG_14128_c0_g1_i12: CAB3239054.1 unnamed protein product [Arctia plantaginis] ; TRINITY_GG_14128_c0_g1_i15: CAB3239052.1 unnamed protein product [Arctia plantaginis] ; TRINITY_GG_14128_c0_g1_i19: QFS21552.1 cytochrome P450 monooxygenase, partial [Plecoptera oculata] ; TRINITY_GG_14128_c0_g1_i2: CAB…
TRINITY_GG_7666_c8_g1					2.94788	4.16455e-05	2.47896	0.0087363	10.71	11.52	8.26	5.44	4.04	3.24	2.74	2.53	2.32	1.75	2.64	2.51	13.6	10.27	21.52	17.71	9.98	8.42	TRINITY_GG_7666_c8_g1_i2: XP_021200635.1 ras-related and estrogen-regulated growth inhibitor-like protein [Helicoverpa armigera] ; TRINITY_GG_7666_c8_g1_i5: KAG6444164.1 hypothetical protein O3G_MSEX003251 [Manduca sexta] ; TRINITY_GG_7666_c8_g1_i7: CAB3236875.1 unnamed protein product [Arctia plantaginis] ; TRINITY_GG_7666_c8_g1_i8: XP_049875922.1 uncharacterized protein LOC126373729 [Pectinopho…
TRINITY_GG_3079_c1_g1					2.70565	0.0316964	2.65035	0.0176748	15.64	18.1	8.61	200.01	65.74	159.01	2.13	2.44	5.69	43.2	52.47	38.88	8.27	36.77	29.14	301.28	215.08	282.99	TRINITY_GG_3079_c1_g1_i4: KAI5634337.1 reverse transcriptase (RNA-dependent DNA polymerase) domain-containing protein [Phthorimaea operculella] ; TRINITY_GG_3079_c1_g1_i5: RVE52335.1 hypothetical protein evm_002973 [Chilo suppressalis] ; TRINITY_GG_3079_c1_g1_i7: KAI5634337.1 reverse transcriptase (RNA-dependent DNA polymerase) domain-containing protein [Phthorimaea operculella] ; TRINITY_GG_3079…
TRINITY_GG_1014_c10_g3					2.28467	0.00025604	2.29098	8.95159e-05	112.53	79.93	102.67	669.89	456.75	562.64	39.06	24.73	34.5	216.32	193.41	270.94	116.26	188.72	114.94	1161.83	945.33	1069.99	TRINITY_GG_1014_c10_g3_i10: ABF51015.1 lysozyme [Helicoverpa armigera] ; TRINITY_GG_1014_c10_g3_i13: XP_047019592.1 lysozyme-like [Helicoverpa zea] ; TRINITY_GG_1014_c10_g3_i16: ABF51015.1 lysozyme [Helicoverpa armigera] ; TRINITY_GG_1014_c10_g3_i19: XP_047019592.1 lysozyme-like [Helicoverpa zea] ; TRINITY_GG_1014_c10_g3_i2: KAF9798462.1 hypothetical protein SFRURICE_012490 [Spodoptera frugiperda…
TRINITY_GG_15430_c23_g1					-2.4608	0.000352112	-2.85159	5.61081e-07	18.47	16.57	15.94	6.15	9.53	7.23	66.18	54.52	55.94	26.58	25.72	23.16	9.77	11.46	4.63	2.24	4.04	3.68	TRINITY_GG_15430_c23_g1_i1: CAB3258273.1 unnamed protein product [Arctia plantaginis] ; TRINITY_GG_15430_c23_g1_i3: CAB3258273.1 unnamed protein product [Arctia plantaginis]
TRINITY_GG_5511_c0_g2					-2.46456	0.00201885	-2.5471	0.000557692	13.28	6.1	12.16	4.95	3.97	2.4	40.8	50.34	43.49	16.15	16.18	16.05	5.35	10.89	6.27	2.69	1.83	2.51	TRINITY_GG_5511_c0_g2_i1: KAJ8728309.1 hypothetical protein PYW08_016694 [Mythimna loreyi]
TRINITY_GG_15084_c0_g4					-2.51525	0.00164191	-2.97698	1.63555e-05	11.03	15.93	17.21	2.68	2.09	3.47	50.36	38.62	49.79	14.07	12.47	16.93	7.33	7.66	4.06	1.91	1.93	2.49	TRINITY_GG_15084_c0_g4_i2: CAB3223807.1 unnamed protein product [Arctia plantaginis]
TRINITY_GG_2331_c4_g1					-2.64666	0.0183033	-2.85771	0.0036114	13.47	10.89	24.76	4.15	4.04	2.83	58.26	45.94	45.66	19.92	27.72	28.64	4.51	10.93	2.86	3.28	2.07	3.22	TRINITY_GG_2331_c4_g1_i4: CAB3249623.1 unnamed protein product [Arctia plantaginis] ; TRINITY_GG_2331_c4_g1_i5: CAB3249623.1 unnamed protein product [Arctia plantaginis] ; TRINITY_GG_2331_c4_g1_i6: CAB3249623.1 unnamed protein product [Arctia plantaginis]
TRINITY_GG_11710_c24_g2					-2.65619	1.02414e-05	-2.43766	0.000865623	20.06	15.07	21.88	8.26	18.11	10.53	87.59	79.78	88.34	43.92	32.78	32.74	9.68	15.75	8.59	6.86	7.25	8.43	TRINITY_GG_11710_c24_g2_i11: KAJ8709714.1 hypothetical protein PYW08_009718 [Mythimna loreyi] ; TRINITY_GG_11710_c24_g2_i2: XP_047543250.1 uncharacterized protein LOC125075584 [Vanessa atalanta] ; TRINITY_GG_11710_c24_g2_i3: XP_022827272.1 uncharacterized protein LOC111357011 [Spodoptera litura] ; TRINITY_GG_11710_c24_g2_i4: KAJ8709714.1 hypothetical protein PYW08_009718 [Mythimna loreyi] ; TRINI…
TRINITY_GG_11575_c3_g12					-2.67025	0.00039685	-2.22246	0.0448346	4.38	5.67	4.72	4.18	3.37	3.76	25.03	29.15	23.02	14.39	21.63	12.25	4.39	3.89	1.96	2.94	2.54	4.08	TRINITY_GG_11575_c3_g12_i1: XP_021199641.1 zinc transporter 1 [Helicoverpa armigera]
TRINITY_GG_18018_c0_g1					-2.76616	0.0210029	-3.10829	0.000793071	29.91	15.42	70.98	9.43	16.17	9.55	167.33	145.24	165.93	66.27	52.36	40.78	13.96	34.35	13.82	8.73	3.38	6.67	TRINITY_GG_18018_c0_g1_i1: KOB70117.1 Alcohol dehydrogenase, partial [Operophtera brumata] ; TRINITY_GG_18018_c0_g1_i3: KOB70117.1 Alcohol dehydrogenase, partial [Operophtera brumata] ; TRINITY_GG_18018_c0_g1_i4: KOB70117.1 Alcohol dehydrogenase, partial [Operophtera brumata] ; TRINITY_GG_18018_c0_g1_i5: XP_052740249.1 prostaglandin reductase 1-like [Bicyclus anynana] ; TRINITY_GG_18018_c0_g1_i7:…
TRINITY_GG_1333_c0_g1					-2.90838	3.93414e-07	-3.32028	2.7897e-10	73.6	51.37	98.75	26.64	24.67	23.48	362.48	198.66	301.12	134.98	88.45	122.71	30.49	36.99	33.09	9.79	12.02	15.81	TRINITY_GG_1333_c0_g1_i1: XP_047029791.1 17-beta-hydroxysteroid dehydrogenase 14-like [Helicoverpa zea] ; TRINITY_GG_1333_c0_g1_i2: XP_047029791.1 17-beta-hydroxysteroid dehydrogenase 14-like [Helicoverpa zea]
TRINITY_GG_5829_c0_g1					-2.98458	0.000152651	-2.67181	0.00316909	34.46	22.14	50.75	13.7	10.77	8.39	164.06	125.56	208.39	75.44	57.07	57.13	13.71	35.06	7.88	6.43	11.13	11.6	TRINITY_GG_5829_c0_g1_i11: CAB3221864.1 unnamed protein product [Arctia plantaginis] ; TRINITY_GG_5829_c0_g1_i13: CAB3221864.1 unnamed protein product [Arctia plantaginis] ; TRINITY_GG_5829_c0_g1_i15: CAB3221864.1 unnamed protein product [Arctia plantaginis] ; TRINITY_GG_5829_c0_g1_i16: XP_049694452.1 UDP-glycosyltransferase UGT5-like [Helicoverpa armigera] ; TRINITY_GG_5829_c0_g1_i19: CAB3221864…
TRINITY_GG_13220_c1_g4					-3.04507	0.0484753	-4.59106	3.29243e-08	138.5	121.71	203.49	44.79	54.6	26.29	2383.75	2473.7	2129.52	577.35	727.07	836.4	306.22	331.44	82.71	13.95	38.27	31.57	TRINITY_GG_13220_c1_g4_i1: AII22001.1 alcohol dehydrogenase AD3 [Sesamia inferens] ; TRINITY_GG_13220_c1_g4_i2: AII22001.1 alcohol dehydrogenase AD3 [Sesamia inferens] ; TRINITY_GG_13220_c1_g4_i3: AII22001.1 alcohol dehydrogenase AD3 [Sesamia inferens] ; TRINITY_GG_13220_c1_g4_i5: KAJ8707751.1 hypothetical protein PYW07_011428 [Mythimna separata] ; TRINITY_GG_13220_c1_g4_i6: KAI8424526.1 hypothet…
TRINITY_GG_9706_c0_g3					-3.17473	0.0182478	-3.02342	0.0273926	103.11	37.42	207.92	20.62	11.55	21.75	192.3	121.77	135.25	67.49	54.66	67.5	9.48	33.92	4.65	4.93	7.71	8.43	TRINITY_GG_9706_c0_g3_i1: CAB3219731.1 unnamed protein product [Arctia plantaginis] ; TRINITY_GG_9706_c0_g3_i2: KAF9412781.1 hypothetical protein HW555_008784 [Spodoptera exigua] ; TRINITY_GG_9706_c0_g3_i3: CAB3244334.1 unnamed protein product [Arctia plantaginis] ; TRINITY_GG_9706_c0_g3_i4: XP_022820463.1 uncharacterized protein LOC111352141 isoform X3 [Spodoptera litura]
TRINITY_GG_4512_c0_g2					-3.44253	2.7494e-05	-3.65038	1.62083e-06	230.1	140.31	332.67	60.76	47.74	75.18	961.02	1341.05	857.3	412.12	278.21	353.74	108.59	51.07	74.26	11.97	26.79	33.18	TRINITY_GG_4512_c0_g2_i1: KAJ8715327.1 hypothetical protein PYW08_005308 [Mythimna loreyi] ; TRINITY_GG_4512_c0_g2_i2: KAJ8715327.1 hypothetical protein PYW08_005308 [Mythimna loreyi]
TRINITY_GG_6165_c45_g3					-3.53301	1.21797e-06	-3.2211	9.79539e-05	13.08	22.11	29.44	3.69	4.02	7.95	61.84	112.21	94.2	30.75	24.5	33.16	8.21	6.33	5.01	1.55	2.92	4.09	TRINITY_GG_6165_c45_g3_i1: XP_047033380.1 zinc carboxypeptidase-like [Helicoverpa zea] ; TRINITY_GG_6165_c45_g3_i3: KAJ0173500.1 hypothetical protein K1T71_010649 [Dendrolimus kikuchii] ; TRINITY_GG_6165_c45_g3_i4: CAB3249416.1 unnamed protein product [Arctia plantaginis] ; TRINITY_GG_6165_c45_g3_i5: XP_047033380.1 zinc carboxypeptidase-like [Helicoverpa zea] ; TRINITY_GG_6165_c45_g3_i6: XP_04703…
TRINITY_GG_10936_c11_g1					-4.3133	4.0903e-06	-4.50797	0.00174277	0.57	0.44	1.64	0.09	0.21	0.39	4.7	5.58	5.85	2.49	1.53	1.72	0.06	0.4	0.46	0	0.09	0.09	TRINITY_GG_10936_c11_g1_i1: CAH2086369.1 unnamed protein product [Euphydryas editha] ; TRINITY_GG_10936_c11_g1_i2: CAH2086369.1 unnamed protein product [Euphydryas editha]
TRINITY_GG_16910_c5_g1					-4.72334	0.000582271	-4.41624	0.00172544	121.44	49.47	57.46	27.22	25.34	13.85	1069.47	1404.37	1196.01	258.78	336.96	366.98	18.01	107.77	3.63	3.66	16.87	20.71	TRINITY_GG_16910_c5_g1_i10: KAJ8735713.1 hypothetical protein PYW07_007333 [Mythimna separata] ; TRINITY_GG_16910_c5_g1_i11: XP_037298803.1 trans-1,2-dihydrobenzene-1,2-diol dehydrogenase-like [Manduca sexta] ; TRINITY_GG_16910_c5_g1_i2: KAJ8735713.1 hypothetical protein PYW07_007333 [Mythimna separata] ; TRINITY_GG_16910_c5_g1_i5: KAJ8735713.1 hypothetical protein PYW07_007333 [Mythimna separata…
TRINITY_GG_18926_c7_g1					-4.87854	0.000740928	-4.75081	0.001643	17.91	14.57	70.82	11.36	63.32	7.46	789.26	776.89	864.25	160.93	86.1	159.72	21.26	29.43	22.53	6.33	5.4	2.31	TRINITY_GG_18926_c7_g1_i1: CAB3231582.1 unnamed protein product [Arctia plantaginis]
TRINITY_GG_15924_c0_g1					-6.06105	0.0280466	-4.23728	0.000215054	0.06	0.03	0.38	0.84	2.35	5.87	0.31	0.24	0.62	8.62	6.82	4.38	0	0.02	0	0.69	0.61	0.4	TRINITY_GG_15924_c0_g1_i1: XP_021200856.1 PR domain zinc finger protein 1 isoform X2 [Helicoverpa armigera] ; TRINITY_GG_15924_c0_g1_i2: KAF9798789.1 hypothetical protein SFRURICE_020353 [Spodoptera frugiperda] ; TRINITY_GG_15924_c0_g1_i4: XP_021200856.1 PR domain zinc finger protein 1 isoform X2 [Helicoverpa armigera] ; TRINITY_GG_15924_c0_g1_i5: CAH2233973.1 jg20053 [Pararge aegeria aegeria] ; …
TRINITY_GG_3070_c0_g1					-8.68256	0.0419131	-11.1487	0.000216082	0.06	0	0	0.08	0	4.37	8.21	0.79	8.89	90.73	162.08	2.13	0	0.02	0	0	0.13	0	TRINITY_GG_3070_c0_g1_i12: XP_026330599.1 uncharacterized protein LOC113238092 [Hyposmocoma kahamanoa] ; TRINITY_GG_3070_c0_g1_i2: XP_053621244.1 uncharacterized protein LOC128681408 [Plodia interpunctella] ; TRINITY_GG_3070_c0_g1_i3: XP_053621244.1 uncharacterized protein LOC128681408 [Plodia interpunctella] ; TRINITY_GG_3070_c0_g1_i5: XP_030026215.1 uncharacterized protein LOC115444539 [Manduca…

## Sheet: 14B1mg&PRAA4mg_Not_wh
gene	14B1mg_fc	14B1mg_adjp	14B1wh_fc	14B1wh_adjp	PRAAmg_fc	PRAAmg_adjp	PRAAwh_fc	PRAAwh_adjp	14B1_a_midgut	14B1_b_midgut	14B1_c_midgut	14B1_a_whole	14B1_b_whole	14B1_c_whole	Control_a_midgut	Control_b_midgut	Control_c_midgut	Control_a_whole	Control_b_whole	Control_c_whole	PRAA_a_midgut	PRAA_b_midgut	PRAA_c_midgut	PRAA_a_whole	PRAA_b_whole	PRAA_c_whole	NR hits
TRINITY_GG_8873_c45_g3	23.5234	0.00901127			22.7662	0.00430158			28.64	25.74	53.16	21.59	32.29	20.6	33.68	19.77	31.22	33.83	13.98	14.91	67.29	101.07	91.48	24.17	19.59	37.85	TRINITY_GG_8873_c45_g3_i1: CAH2100542.1 unnamed protein product [Euphydryas editha]
TRINITY_GG_20270_c0_g2	9.576	0.00139982			9.80986	0.000162491			2.61	3.27	6.32	0	0	0.74	0.71	0.01	0.1	0	0	0	3.42	3.12	5.75	0	0	1.43	TRINITY_GG_20270_c0_g2_i1: GBP14338.1 hypothetical protein EVAR_92338_1 [Eumeta japonica]
TRINITY_GG_10783_c220_g1	7.58626	0.0267647			7.22368	0.0166369			4.28	0.63	1.83	0.9	1.45	0.34	0	0	0	0	0.49	0	0.9	0.15	2.93	0.26	1.1	0.53
TRINITY_GG_374_c1_g1	6.50361	0.0186315			6.30446	0.00800886			2.39	1.05	0.68	0.07	0.06	0	0	0.01	0.03	0.03	0	0.05	1.15	0.5	0.98	2.55	2.28	0	TRINITY_GG_374_c1_g1_i1: KAJ8703937.1 hypothetical protein PYW07_013231 [Mythimna separata]
TRINITY_GG_21303_c2_g3	6.05704	0.00190398			5.47662	0.00471341			2.78	0.84	1.72	1.35	1.15	1.29	0.31	0	0.02	0.18	0	0.22	1.43	0.75	1.75	0.3	0.83	0.41	TRINITY_GG_21303_c2_g3_i2: KAI5634337.1 reverse transcriptase (RNA-dependent DNA polymerase) domain-containing protein [Phthorimaea operculella]
TRINITY_GG_21303_c26_g2	5.76135	0.00914862			6.24379	0.000262384			3.48	2.38	1.22	0.1	1.35	0.96	0.17	0	0.07	0.05	0.16	0	2.46	2.54	2.93	0.17	0	0.52
TRINITY_GG_18057_c2_g3	5.31	0.0298871			6.70504	8.90599e-06			0.54	0.14	0.99	0.11	0.13	0.08	0	0.02	0	0.05	0.03	0	0.63	1.14	1.32	0.25	0	0.18
TRINITY_GG_12265_c0_g1	4.55143	1.94803e-05			4.6659	1.11877e-06			3.41	2.48	2.34	1.27	1.5	1.09	0	0.14	0.16	0.04	0	0.63	1.55	2.51	3.35	1.18	1.24	1.38	TRINITY_GG_12265_c0_g1_i1: XP_022818721.1 piggyBac transposable element-derived protein 4-like isoform X1 [Spodoptera litura] ; TRINITY_GG_12265_c0_g1_i2: XP_022818721.1 piggyBac transposable element-derived protein 4-like isoform X1 [Spodoptera litura]
TRINITY_GG_13548_c4_g8	4.26228	0.0001586			5.49673	6.18739e-11			2.39	3.85	2.3	0.08	0.44	0	0.08	0.18	0.22	0	0	0	7.84	2.9	8.52	0.07	0.15	0.08	TRINITY_GG_13548_c4_g8_i1: RVE42347.1 hypothetical protein evm_013021 [Chilo suppressalis]
TRINITY_GG_12208_c0_g2	3.81424	0.00237169			3.4926	0.0060974			21.65	34.53	6.2	34.49	27.37	27.89	0.46	2.89	1.27	18.02	18.77	10.06	21.19	4.49	17.79	49.98	31.7	37.6	TRINITY_GG_12208_c0_g2_i1: CAB3239917.1 unnamed protein product [Arctia plantaginis] ; TRINITY_GG_12208_c0_g2_i2: KAJ8735514.1 hypothetical protein PYW07_007134 [Mythimna separata] ; TRINITY_GG_12208_c0_g2_i3: KAJ8735514.1 hypothetical protein PYW07_007134 [Mythimna separata] ; TRINITY_GG_12208_c0_g2_i4: CAB3239917.1 unnamed protein product [Arctia plantaginis]
TRINITY_GG_7622_c0_g1	3.54325	9.77321e-09			3.65824	2.52852e-10			39.39	24.16	22.94	22.54	7.34	6.69	3.62	2.68	4.26	6.82	7.07	7.29	26.46	28.11	31.6	16.67	32.59	24.41	TRINITY_GG_7622_c0_g1_i1: CAB3245187.1 unnamed protein product [Arctia plantaginis] ; TRINITY_GG_7622_c0_g1_i2: CAB3245187.1 unnamed protein product [Arctia plantaginis]
TRINITY_GG_12608_c16_g1	3.40262	7.59763e-17			4.38294	5.26719e-36			260.88	280.18	363.06	227.69	395.4	427.98	27.29	27.22	27.93	157.49	118.81	140.85	434.37	404.79	669.86	378.54	275.61	363.69	TRINITY_GG_12608_c16_g1_i4: XP_022837991.1 nuclear protein 1 [Spodoptera litura] ; TRINITY_GG_12608_c16_g1_i5: XP_022837991.1 nuclear protein 1 [Spodoptera litura] ; TRINITY_GG_12608_c16_g1_i6: KPI95639.1 hypothetical protein RR46_11352 [Papilio xuthus] ; TRINITY_GG_12608_c16_g1_i7: XP_022837991.1 nuclear protein 1 [Spodoptera litura]
TRINITY_GG_7351_c0_g1	3.36611	0.0407138			3.90413	0.000127749			1.66	3.24	1.94	103.49	61.13	141.67	0.2	0.24	0.38	69.5	44.5	64.59	4.73	0.84	4.07	162.85	132.08	256.52	TRINITY_GG_7351_c0_g1_i1: XP_030021659.1 tyrosine 3-monooxygenase isoform X1 [Manduca sexta] ; TRINITY_GG_7351_c0_g1_i11: XP_030021659.1 tyrosine 3-monooxygenase isoform X1 [Manduca sexta] ; TRINITY_GG_7351_c0_g1_i20: KAG6446548.1 hypothetical protein O3G_MSEX004502 [Manduca sexta] ; TRINITY_GG_7351_c0_g1_i7: XP_030021659.1 tyrosine 3-monooxygenase isoform X1 [Manduca sexta]
TRINITY_GG_12656_c55_g1	3.1521	0.00117502			3.24195	7.31945e-05			3.99	11.07	12.29	5.91	8.3	7.08	1.32	0.56	1.43	8.95	6.07	8.52	7.86	8.39	4.35	5.36	3.85	9.69	TRINITY_GG_12656_c55_g1_i1: XP_030040913.1 uncharacterized protein LOC115456138 [Manduca sexta] ; TRINITY_GG_12656_c55_g1_i2: XP_030040913.1 uncharacterized protein LOC115456138 [Manduca sexta]
TRINITY_GG_13749_c0_g1	3.11556	0.00914862			5.12436	2.27431e-15			72.37	51.78	67.37	37.06	42.98	44.65	9.48	6.49	9.65	22.03	17.12	18.11	133.23	67.01	478.4	98.48	69.02	55.57	TRINITY_GG_13749_c0_g1_i4: XP_049699297.1 kunitz-like toxin PcKuz3 [Helicoverpa armigera] ; TRINITY_GG_13749_c0_g1_i5: CAH0399507.1 unnamed protein product [Chilo suppressalis]
TRINITY_GG_5604_c12_g1	3.09636	0.0280535			5.21317	7.84279e-15			87.88	22.26	29.71	25.54	3.64	11.44	0	0	5.53	13.72	10.15	23.62	134.46	189.71	226.99	98.74	42.46	63.01	TRINITY_GG_5604_c12_g1_i1: ACE75199.1 conserved hypothetical protein [Glyptapanteles flavicoxis] ; TRINITY_GG_5604_c12_g1_i2: ACE75199.1 conserved hypothetical protein [Glyptapanteles flavicoxis]
TRINITY_GG_12383_c0_g1	2.90769	0.0402739			3.86627	1.92413e-07			2.71	6.02	4.77	6.59	9.25	7.49	1.04	0.43	0.7	11.96	7.52	10.19	8.53	6.15	11.33	9.17	7.19	11.63	TRINITY_GG_12383_c0_g1_i1: CAB3253159.1 unnamed protein product [Arctia plantaginis] ; TRINITY_GG_12383_c0_g1_i2: CAB3251972.1 unnamed protein product [Arctia plantaginis]
TRINITY_GG_20295_c116_g6	2.89288	0.0341385			4.23751	4.96072e-10			9.23	5.1	9.15	6.85	4.46	3.59	1.16	1.08	0.81	4.06	9.17	4.37	15.38	9.9	20.59	16.55	7.64	7.16
TRINITY_GG_7990_c0_g7	2.76411	0.0407138			3.17666	9.45984e-05			1.84	2.29	2.09	0.83	1.13	0.67	0.37	0.22	0.41	0.13	0.14	0	2.16	1.71	3.21	0.55	0.37	0.53
TRINITY_GG_14244_c0_g2	2.69676	0.00222278			2.58461	0.00217271			151.2	65.37	110.55	44.11	25.32	33.27	14.94	19.95	16.45	6.69	13.62	10.86	83.57	73.98	97.84	31.74	47.68	21.18	TRINITY_GG_14244_c0_g2_i3: CAH2097769.1 unnamed protein product [Euphydryas editha] ; TRINITY_GG_14244_c0_g2_i4: CAH2097769.1 unnamed protein product [Euphydryas editha] ; TRINITY_GG_14244_c0_g2_i5: KAJ0177779.1 hypothetical protein K1T71_006652 [Dendrolimus kikuchii]
TRINITY_GG_9267_c3_g6	2.68426	7.04201e-06			2.72454	5.89432e-07			54.15	50.19	36.4	31.9	15.79	17.01	8.16	7.45	7.28	12.12	17.63	11.16	42.56	43.04	44.79	35.59	26.76	22.11	TRINITY_GG_9267_c3_g6_i1: CAB3255618.1 unnamed protein product [Arctia plantaginis]
TRINITY_GG_4099_c0_g2	2.57745	0.00199071			2.40477	0.00448971			75.17	37.25	80.75	27.12	26.4	21.07	10.04	10.25	13.3	7.34	16.28	6.95	55.08	48.23	56.19	20.43	25.03	10.99	TRINITY_GG_4099_c0_g2_i1: XP_021198771.1 ceramide glucosyltransferase [Helicoverpa armigera]
TRINITY_GG_1990_c7_g1	2.49262	0.0070546			3.51953	1.07256e-11			16.05	8.23	20.4	8.68	6.49	6.95	1.61	2.57	3.48	5.57	4.56	4.54	17.89	23.46	34.37	17.28	12.24	18.54	TRINITY_GG_1990_c7_g1_i1: CAB3221082.1 unnamed protein product [Arctia plantaginis] ; TRINITY_GG_1990_c7_g1_i12: XP_049698537.1 exonuclease 3'-5' domain-containing protein 2 [Helicoverpa armigera] ; TRINITY_GG_1990_c7_g1_i13: CAB3221082.1 unnamed protein product [Arctia plantaginis] ; TRINITY_GG_1990_c7_g1_i15: XP_049698537.1 exonuclease 3'-5' domain-containing protein 2 [Helicoverpa armigera] ; …
TRINITY_GG_20296_c0_g4	2.39156	0.0476469			3.19626	7.24667e-08			46.28	42.97	32.34	41.91	17.6	17.08	6.22	8.95	9.74	51.55	66.36	28	63.45	61.61	76.32	104.21	41.44	63.86	TRINITY_GG_20296_c0_g4_i1: CAB3233044.1 unnamed protein product [Arctia plantaginis]
TRINITY_GG_16593_c2_g1	2.35978	0.00401299			2.3913	0.000590345			210.04	213.11	242.47	98.34	78.77	71.24	52.69	40.85	37.39	42.23	39.52	55.25	229.94	126.88	215.39	67.28	63.76	63.17	TRINITY_GG_16593_c2_g1_i3: PZC86150.1 hypothetical protein B5X24_HaOG213108 [Helicoverpa armigera] ; TRINITY_GG_16593_c2_g1_i4: PZC86150.1 hypothetical protein B5X24_HaOG213108 [Helicoverpa armigera] ; TRINITY_GG_16593_c2_g1_i5: PZC86150.1 hypothetical protein B5X24_HaOG213108 [Helicoverpa armigera]
TRINITY_GG_5604_c0_g1	2.35252	0.0205335			3.71371	7.84279e-15			379.03	182.77	261.73	223.35	185.88	95.32	58.37	44.75	61.28	106.14	195.76	122.1	354.25	615.55	771.12	587.39	319.45	511.64	TRINITY_GG_5604_c0_g1_i10: ACE75199.1 conserved hypothetical protein [Glyptapanteles flavicoxis] ; TRINITY_GG_5604_c0_g1_i11: ACE75199.1 conserved hypothetical protein [Glyptapanteles flavicoxis] ; TRINITY_GG_5604_c0_g1_i12: XP_044732919.1 uncharacterized protein LOC123295580 [Chrysoperla carnea] ; TRINITY_GG_5604_c0_g1_i13: ACE75199.1 conserved hypothetical protein [Glyptapanteles flavicoxis] ; …
TRINITY_GG_18827_c0_g1	2.23162	0.00947325			3.01451	1.95966e-10			87.4	57	98.42	41.48	35.79	40.99	19.7	15.61	21.39	46.23	38.12	32.36	86.36	128.31	178.08	65.97	43.28	49.81	TRINITY_GG_18827_c0_g1_i1: CAB3223501.1 unnamed protein product [Arctia plantaginis] ; TRINITY_GG_18827_c0_g1_i2: CAB3254061.1 unnamed protein product [Arctia plantaginis] ; TRINITY_GG_18827_c0_g1_i3: CAB3223501.1 unnamed protein product [Arctia plantaginis] ; TRINITY_GG_18827_c0_g1_i4: CAB3223501.1 unnamed protein product [Arctia plantaginis]
TRINITY_GG_2021_c0_g1	2.22236	1.09661e-06			1.93921	0.000504915			122.5	83.23	78.39	63.1	45.45	46.2	18.9	21.57	22.6	35.7	44.49	38.47	59.57	80.33	73.26	50.03	58.12	40.52	TRINITY_GG_2021_c0_g1_i2: KAJ8710378.1 hypothetical protein PYW07_009744 [Mythimna separata] ; TRINITY_GG_2021_c0_g1_i5: CAB3229353.1 unnamed protein product [Arctia plantaginis]
TRINITY_GG_17373_c0_g1	2.14339	0.00657565			2.75511	1.0851e-09			18.93	9.92	15.36	13.54	11.59	12.66	3.43	3.08	3.66	8.6	7.85	6.88	16.07	19.88	22.02	22.98	18.75	16.94	TRINITY_GG_17373_c0_g1_i2: CAH0591556.1 unnamed protein product [Chrysodeixis includens] ; TRINITY_GG_17373_c0_g1_i3: XP_021190928.1 AN1-type zinc finger protein 2A [Helicoverpa armigera] ; TRINITY_GG_17373_c0_g1_i5: CAH0591556.1 unnamed protein product [Chrysodeixis includens]
TRINITY_GG_8132_c2_g1	1.9384	0.0407138			2.27929	8.55696e-06			27.44	19.83	18.33	21.08	12.07	11.04	5.8	5.52	7.13	7.54	9.89	8.99	17.85	31.95	26.38	25.18	19.99	18.43	TRINITY_GG_8132_c2_g1_i2: XP_035430843.2 uncharacterized protein LOC118263138 isoform X2 [Spodoptera frugiperda] ; TRINITY_GG_8132_c2_g1_i3: XP_026727404.1 uncharacterized protein LOC113493563 [Trichoplusia ni] ; TRINITY_GG_8132_c2_g1_i4: XP_035430843.2 uncharacterized protein LOC118263138 isoform X2 [Spodoptera frugiperda] ; TRINITY_GG_8132_c2_g1_i5: XP_026727404.1 uncharacterized protein LOC113…
TRINITY_GG_7157_c1_g8	-2.01076	0.0128648			-2.22744	3.68966e-05			9.99	11.41	13.89	6.91	7.72	7.27	49.95	46.78	39.44	19.23	17.8	18.98	8.67	9.86	6.72	6.57	4.44	8.11
TRINITY_GG_1983_c0_g7	-2.11969	0.0254587			-2.54607	2.36904e-06			9.31	6.01	6.55	11.2	9.88	8.18	26.81	34.41	34.1	22.31	29.65	21.63	3.81	6.61	3.44	8.48	8.41	9.54	TRINITY_GG_1983_c0_g7_i1: XP_037300298.1 LOW QUALITY PROTEIN: transcription factor E2F2 [Manduca sexta]
TRINITY_GG_1426_c0_g2	-2.16889	0.0324314			-2.59717	4.67454e-06			2.34	1.96	1.21	7.33	5.22	4.88	8.15	9.59	8.55	10.3	13.48	9.02	1.13	1.72	1.06	6.8	7.99	5.93
TRINITY_GG_21267_c0_g2	-2.22948	0.0414548			-2.77113	1.14979e-06			1.19	1.34	1.35	11.43	16.13	14.65	3.82	5.14	8.86	16.27	15.16	14.88	0.49	1.01	0.43	13.8	12.39	14.01	TRINITY_GG_21267_c0_g2_i1: CAB3227016.1 unnamed protein product [Arctia plantaginis] ; TRINITY_GG_21267_c0_g2_i5: CAB3227016.1 unnamed protein product [Arctia plantaginis] ; TRINITY_GG_21267_c0_g2_i6: CAB3227016.1 unnamed protein product [Arctia plantaginis] ; TRINITY_GG_21267_c0_g2_i7: CAB3227016.1 unnamed protein product [Arctia plantaginis] ; TRINITY_GG_21267_c0_g2_i8: CAB3227016.1 unnamed pro…
TRINITY_GG_13856_c0_g2	-2.27807	0.0181388			-2.83365	3.14062e-07			27.93	33.96	15.99	31.59	16.69	24.29	154.17	108.77	142.68	82.71	107.89	71.98	13.67	20.32	14.98	31.02	29.25	40.07	TRINITY_GG_13856_c0_g2_i10: CAB3235203.1 unnamed protein product [Arctia plantaginis] ; TRINITY_GG_13856_c0_g2_i14: XP_026727159.1 synaptic vesicle glycoprotein 2C-like isoform X1 [Trichoplusia ni] ; TRINITY_GG_13856_c0_g2_i15: CAB3235203.1 unnamed protein product [Arctia plantaginis] ; TRINITY_GG_13856_c0_g2_i17: CAB3235203.1 unnamed protein product [Arctia plantaginis] ; TRINITY_GG_13856_c0_g2_…
TRINITY_GG_3876_c0_g10	-2.37426	0.00314282			-3.80341	4.61528e-18			0.76	0.46	0.21	9.07	6.79	6.68	1.92	3	4.34	9.15	11.33	7.64	0.17	0.24	0.13	11.87	8.84	10.41	TRINITY_GG_3876_c0_g10_i1: CAB3246353.1 unnamed protein product [Arctia plantaginis]
TRINITY_GG_4613_c0_g1	-2.39295	9.34818e-05			-2.598	2.05945e-07			47.2	52.02	41.37	68.21	40.14	39.53	290.17	239.77	275.39	123.94	149.47	150.07	43.91	44.33	24.12	60.2	66.27	71.4	TRINITY_GG_4613_c0_g1_i12: AID66693.1 peroxisomal multifunctional enzyme [Agrotis segetum] ; TRINITY_GG_4613_c0_g1_i13: CAB3228883.1 unnamed protein product [Arctia plantaginis] ; TRINITY_GG_4613_c0_g1_i14: CAB3228883.1 unnamed protein product [Arctia plantaginis] ; TRINITY_GG_4613_c0_g1_i15: PZC83804.1 hypothetical protein B5X24_HaOG206961 [Helicoverpa armigera] ; TRINITY_GG_4613_c0_g1_i3: CAB32…
TRINITY_GG_4084_c0_g4	-2.49508	0.0333198			-2.77572	0.000185157			1	1.04	0.62	2.14	2.02	2.43	5.45	4.15	4.47	3.63	4.49	4	0.79	0.48	0.28	2.47	2.8	2.08	TRINITY_GG_4084_c0_g4_i1: XP_022826892.1 4-coumarate--CoA ligase 3-like [Spodoptera litura] ; TRINITY_GG_4084_c0_g4_i3: XP_022826892.1 4-coumarate--CoA ligase 3-like [Spodoptera litura]
TRINITY_GG_17192_c2_g5	-2.50535	0.0111791			-4.73765	1.41437e-22			2.75	2.02	1.4	15.73	12.86	10.75	8.95	12.69	14.69	20.1	23.41	19.95	0.24	0.6	0.2	12.59	11.94	12.5	TRINITY_GG_17192_c2_g5_i1: XP_026737549.1 calcium-binding mitochondrial carrier protein Aralar1 isoform X1 [Trichoplusia ni] ; TRINITY_GG_17192_c2_g5_i2: XP_026737549.1 calcium-binding mitochondrial carrier protein Aralar1 isoform X1 [Trichoplusia ni] ; TRINITY_GG_17192_c2_g5_i4: XP_026737549.1 calcium-binding mitochondrial carrier protein Aralar1 isoform X1 [Trichoplusia ni]
TRINITY_GG_6548_c10_g2	-2.51535	2.0418e-06			-2.74191	5.10747e-10			3.08	2.96	2.49	2.88	2.61	3.3	13.01	13.45	14.74	6.44	8.72	6.22	1.79	2.59	1.55	3.23	2.98	3.4	TRINITY_GG_6548_c10_g2_i2: KAJ8728059.1 hypothetical protein PYW08_016444 [Mythimna loreyi] ; TRINITY_GG_6548_c10_g2_i4: KAJ8728059.1 hypothetical protein PYW08_016444 [Mythimna loreyi] ; TRINITY_GG_6548_c10_g2_i6: KAJ8728059.1 hypothetical protein PYW08_016444 [Mythimna loreyi] ; TRINITY_GG_6548_c10_g2_i7: KAJ8728059.1 hypothetical protein PYW08_016444 [Mythimna loreyi]
TRINITY_GG_5235_c1_g2	-2.54402	3.04849e-12			-2.94839	4.60921e-21			13.02	10.68	16	16.44	14.23	14.88	69.04	76.49	83.45	41.9	42.02	51.28	6.15	10.52	9.36	16.28	13.87	18.54	TRINITY_GG_5235_c1_g2_i2: CAB3222006.1 unnamed protein product [Arctia plantaginis] ; TRINITY_GG_5235_c1_g2_i3: CAB3222006.1 unnamed protein product [Arctia plantaginis] ; TRINITY_GG_5235_c1_g2_i4: CAB3222006.1 unnamed protein product [Arctia plantaginis] ; TRINITY_GG_5235_c1_g2_i5: CAB3261503.1 unnamed protein product [Arctia plantaginis]
TRINITY_GG_8940_c0_g2	-2.58303	0.000181589			-3.08583	1.33232e-09			42.13	37.96	54.66	38.55	29.41	21.98	295.21	310.9	294.91	117.32	114.67	123.95	36.26	39.27	16.59	28.69	28.98	32.45	TRINITY_GG_8940_c0_g2_i1: XP_049705424.1 2-hydroxyacyl-CoA lyase 1 isoform X1 [Helicoverpa armigera] ; TRINITY_GG_8940_c0_g2_i3: XP_049705424.1 2-hydroxyacyl-CoA lyase 1 isoform X1 [Helicoverpa armigera] ; TRINITY_GG_8940_c0_g2_i5: CAH0694587.1 unnamed protein product [Spodoptera exigua] ; TRINITY_GG_8940_c0_g2_i6: CAB3509544.1 unnamed protein product [Spodoptera littoralis] ; TRINITY_GG_8940_c0_…
TRINITY_GG_2255_c0_g3	-2.58793	0.0488411			-3.3792	3.8508e-07			0.5	0.31	0.1	3.58	2.46	2.47	1.26	3.16	2.66	2.69	3.88	4.03	0.11	0.18	0.22	5.18	4.33	3.65	TRINITY_GG_2255_c0_g3_i1: XP_021197934.1 uncharacterized MFS-type transporter C09D4.1 isoform X2 [Helicoverpa armigera] ; TRINITY_GG_2255_c0_g3_i2: XP_035450840.1 uncharacterized MFS-type transporter C09D4.1 isoform X1 [Spodoptera frugiperda] ; TRINITY_GG_2255_c0_g3_i3: XP_035450840.1 uncharacterized MFS-type transporter C09D4.1 isoform X1 [Spodoptera frugiperda]
TRINITY_GG_2374_c0_g6	-2.6105	0.00960506			-2.80025	0.000206256			5.17	7.86	8.55	15.5	18.5	14.25	51.03	40.35	50.49	32.94	23.32	30.09	7.18	6.44	2.64	12.35	13.71	17.02	TRINITY_GG_2374_c0_g6_i1: CAB3244121.1 unnamed protein product [Arctia plantaginis] ; TRINITY_GG_2374_c0_g6_i2: CAB3244121.1 unnamed protein product [Arctia plantaginis] ; TRINITY_GG_2374_c0_g6_i3: CAB3244121.1 unnamed protein product [Arctia plantaginis]
TRINITY_GG_5974_c0_g2	-2.64325	0.00940087			-2.78948	0.000410353			20.75	14.88	12.85	14.35	9.12	6.96	99.68	93.81	91.24	27.35	56.81	43.68	8.8	21.48	7.53	15.18	15.69	15.5	TRINITY_GG_5974_c0_g2_i1: CAB3222318.1 unnamed protein product [Arctia plantaginis] ; TRINITY_GG_5974_c0_g2_i2: CAB3222318.1 unnamed protein product [Arctia plantaginis]
TRINITY_GG_9405_c14_g2	-2.70624	0.00258348			-3.34688	2.01229e-08			2.8	4.55	3.86	8.44	7.07	5.02	29.22	22.18	25.7	19.29	19.32	19.75	1.39	3.9	1.09	8.72	9.25	7.67	TRINITY_GG_9405_c14_g2_i4: CAB3245145.1 unnamed protein product [Arctia plantaginis] ; TRINITY_GG_9405_c14_g2_i5: CAB3245145.1 unnamed protein product [Arctia plantaginis] ; TRINITY_GG_9405_c14_g2_i6: CAB3245145.1 unnamed protein product [Arctia plantaginis]
TRINITY_GG_7157_c1_g3	-2.74724	9.1846e-05			-3.65971	7.62224e-14			3.91	2.17	3.45	6.41	4.55	4.84	17.93	24.16	22.77	16.3	17.74	16.28	0.79	2.46	1.1	6	4.14	6.5	TRINITY_GG_7157_c1_g3_i1: CAB3227059.1 unnamed protein product [Arctia plantaginis] ; TRINITY_GG_7157_c1_g3_i3: CAB3227058.1 unnamed protein product [Arctia plantaginis] ; TRINITY_GG_7157_c1_g3_i4: CAB3227059.1 unnamed protein product [Arctia plantaginis] ; TRINITY_GG_7157_c1_g3_i7: CAB3227058.1 unnamed protein product [Arctia plantaginis]
TRINITY_GG_14655_c1_g6	-2.76551	0.0404151			-4.06115	2.08869e-09			0.17	0.2	0.24	3.05	3.66	2.72	0.63	1.33	1.55	3.56	2.89	3.12	0.06	0.12	0	3.18	3.16	3.26	TRINITY_GG_14655_c1_g6_i1: XP_047031718.1 dyslexia-associated protein KIAA0319 [Helicoverpa zea] ; TRINITY_GG_14655_c1_g6_i2: XP_047031718.1 dyslexia-associated protein KIAA0319 [Helicoverpa zea]
TRINITY_GG_21373_c13_g1	-2.76641	1.32244e-05			-3.56858	3.12224e-14			5.34	3.08	2.76	6.36	3.19	4.71	22.51	25.54	25.25	13.79	16.5	14.07	1.62	2.38	1.32	7.16	5.07	4.58	TRINITY_GG_21373_c13_g1_i2: CAB3232027.1 unnamed protein product [Arctia plantaginis] ; TRINITY_GG_21373_c13_g1_i4: CAB3232027.1 unnamed protein product [Arctia plantaginis] ; TRINITY_GG_21373_c13_g1_i5: CAB3222597.1 unnamed protein product [Arctia plantaginis] ; TRINITY_GG_21373_c13_g1_i6: CAH0698437.1 unnamed protein product [Spodoptera exigua] ; TRINITY_GG_21373_c13_g1_i7: CAB3232027.1 unnamed…
TRINITY_GG_12026_c0_g10	-2.84028	0.0163018			-3.65974	1.96991e-07			6.97	3.79	4.18	10.1	6.69	4.42	41.48	35.5	42.47	19.28	33.82	23.53	3.76	3.23	0.77	9.03	9.32	8.83	TRINITY_GG_12026_c0_g10_i1: PZC83571.1 hypothetical protein B5X24_HaOG207554 [Helicoverpa armigera]
TRINITY_GG_20905_c5_g1	-2.84056	0.00678247			-3.23819	5.57449e-06			24.48	77.62	13.28	184.82	81.24	26.92	410.46	357.84	459.68	226.87	312.5	280.61	29.59	57.97	26.19	186.99	84	190	TRINITY_GG_20905_c5_g1_i1: CAH4034341.1 unnamed protein product [Pieris brassicae]
TRINITY_GG_12751_c0_g2	-2.91114	0.00325075			-3.63728	2.60602e-08			2.46	2.55	3.07	7.33	4.73	4	31.15	20.68	22.96	14.01	18.14	11.15	1.96	1.94	0.77	8.8	5.63	6.33	TRINITY_GG_12751_c0_g2_i1: CAB3224267.1 unnamed protein product [Arctia plantaginis] ; TRINITY_GG_12751_c0_g2_i3: CAB3224267.1 unnamed protein product [Arctia plantaginis] ; TRINITY_GG_12751_c0_g2_i4: CAB3229983.1 unnamed protein product [Arctia plantaginis] ; TRINITY_GG_12751_c0_g2_i5: CAB3224267.1 unnamed protein product [Arctia plantaginis]
TRINITY_GG_3588_c0_g1	-2.9595	0.00424596			-4.99584	2.53453e-14			0.38	0.68	0.22	15.85	14.9	12.47	2.24	3.94	6.32	24.73	20	21.61	0.15	0.04	0.1	18.56	13.88	16.78	TRINITY_GG_3588_c0_g1_i4: CAB3248675.1 unnamed protein product [Arctia plantaginis] ; TRINITY_GG_3588_c0_g1_i5: KAJ8724108.1 hypothetical protein PYW07_008088 [Mythimna separata]
TRINITY_GG_2175_c0_g5	-2.96675	0.00168076			-4.85488	5.00747e-18			2.09	1.63	0.7	116.65	62.27	53.69	5.54	9.35	21.66	66.8	88.41	82.73	0.24	0.59	0.16	117.64	116.99	101.23	TRINITY_GG_2175_c0_g5_i1: CAB3233212.1 unnamed protein product [Arctia plantaginis]
TRINITY_GG_13548_c1_g1	-3.00888	0.0149469			-4.99209	1.82263e-12			4.83	4.64	3.29	32.17	104.23	52.66	31.24	20.81	52.16	50.83	24.28	43.32	0.84	1.6	0.53	32.97	25.47	50.63
TRINITY_GG_6740_c3_g3	-3.05294	0.0157802			-3.49819	9.08098e-07			0.17	0.18	0.15	7.62	5.28	3.79	0.98	1.18	1.85	4.38	7.2	4.76	0.11	0.15	0	11.27	9.25	8.03	TRINITY_GG_6740_c3_g3_i1: CAH2076791.1 unnamed protein product, partial [Iphiclides podalirius]
TRINITY_GG_21836_c0_g1	-3.11204	1.3758e-06			-3.71097	1.37463e-12			48.46	38.13	32.72	73.48	48.85	37.17	392.81	355.12	336.1	204.97	235.46	223.77	16.34	46.66	11.24	100.01	81.8	90.47	TRINITY_GG_21836_c0_g1_i1: XP_026739160.1 lipoyltransferase 1, mitochondrial [Trichoplusia ni] ; TRINITY_GG_21836_c0_g1_i2: KAJ8736174.1 hypothetical protein PYW08_006830 [Mythimna loreyi] ; TRINITY_GG_21836_c0_g1_i4: XP_026739160.1 lipoyltransferase 1, mitochondrial [Trichoplusia ni]
TRINITY_GG_5972_c0_g1	-3.13925	0.00508059			-3.1114	0.000424511			0.66	0.51	0.37	2.83	2.58	2.31	5.85	5.49	4.13	9.7	10.34	8.34	0.29	0.92	0.3	0.95	1.92	2.38	TRINITY_GG_5972_c0_g1_i1: XP_026743540.1 uncharacterized protein LOC113505162 [Trichoplusia ni] ; TRINITY_GG_5972_c0_g1_i2: PZC76272.1 hypothetical protein B5X24_HaOG204827 [Helicoverpa armigera] ; TRINITY_GG_5972_c0_g1_i6: XP_026501734.1 uncharacterized protein LOC113404883 [Vanessa tameamea]
TRINITY_GG_5798_c2_g4	-3.33337	1.3543e-06			-5.77966	8.49209e-27			3.1	4.46	3.59	14.4	11.4	7.46	25.69	37.59	42.49	31.4	39.93	31.1	0.34	0.94	0.54	21.26	11.08	18.51	TRINITY_GG_5798_c2_g4_i2: XP_026739949.1 1-acyl-sn-glycerol-3-phosphate acyltransferase gamma-like [Trichoplusia ni] ; TRINITY_GG_5798_c2_g4_i6: CAB3243064.1 unnamed protein product [Arctia plantaginis]
TRINITY_GG_18239_c39_g1	-3.43135	3.75451e-13			-3.06126	7.97562e-10			7.72	5.17	4.86	30.91	17.1	16.72	83.87	87.19	86.77	72.75	100.14	53.85	8.82	6.73	6.31	43.77	40.82	27.3	TRINITY_GG_18239_c39_g1_i12: CAB3250388.1 unnamed protein product [Arctia plantaginis] ; TRINITY_GG_18239_c39_g1_i3: XP_026726885.1 clavesin-1 [Trichoplusia ni] ; TRINITY_GG_18239_c39_g1_i4: CAH0700393.1 unnamed protein product [Spodoptera exigua] ; TRINITY_GG_18239_c39_g1_i5: CAB3250388.1 unnamed protein product [Arctia plantaginis] ; TRINITY_GG_18239_c39_g1_i6: CAB3250388.1 unnamed protein prod…
TRINITY_GG_4084_c0_g5	-3.50372	9.87386e-06			-4.41852	9.44438e-13			0.41	0.76	0.18	1.68	1.42	1.09	4.9	4.63	4.67	4.14	4.1	4.07	0.17	0.26	0.03	1.65	1.57	2.1
TRINITY_GG_2175_c0_g4	-3.53804	0.00462645			-5.68395	2.05567e-12			1.98	0.29	0.29	117.21	82.53	68.87	4.05	5.63	20.44	86.8	75.37	98.04	0.09	0.21	0.2	124.86	107.8	129.64	TRINITY_GG_2175_c0_g4_i1: KAJ8705288.1 hypothetical protein PYW07_011115 [Mythimna separata]
TRINITY_GG_8034_c4_g2	-3.73286	0.00212455			-3.68127	0.000678156			7.16	5.44	2.13	15.41	4.24	13.21	38.97	111.62	59.47	36.76	45.1	44.87	7.56	1.03	5.24	17.16	23.37	21.18	TRINITY_GG_8034_c4_g2_i1: XP_026735235.1 zinc transporter ZIP1-like [Trichoplusia ni] ; TRINITY_GG_8034_c4_g2_i3: KAJ8713981.1 hypothetical protein PYW08_007601 [Mythimna loreyi] ; TRINITY_GG_8034_c4_g2_i4: XP_026735235.1 zinc transporter ZIP1-like [Trichoplusia ni] ; TRINITY_GG_8034_c4_g2_i6: KOB52332.1 Zinc/iron transporter [Operophtera brumata]
TRINITY_GG_13682_c0_g1	-3.78601	0.00485164			-5.05496	1.55112e-08			10.99	2.09	0.27	114.38	129.02	94.93	33.64	54.25	78.88	248.01	152.8	196.19	1.35	1.76	0.32	75.42	56.75	120.39
TRINITY_GG_21949_c53_g1	-3.96081	3.39996e-09			-4.18578	9.90007e-13			1.83	0.75	2	8.75	12.45	14.64	14.26	13.13	16.78	25.72	20.6	17.72	0.63	1.57	0.56	3.53	4.91	9.2	TRINITY_GG_21949_c53_g1_i1: KAJ8882360.1 hypothetical protein PR048_014163 [Dryococelus australis] ; TRINITY_GG_21949_c53_g1_i6: KAJ8882360.1 hypothetical protein PR048_014163 [Dryococelus australis] ; TRINITY_GG_21949_c53_g1_i8: KAJ8882360.1 hypothetical protein PR048_014163 [Dryococelus australis]
TRINITY_GG_21949_c0_g2	-4.00708	1.3758e-06			-5.6475	4.69485e-17			1.43	0.83	0	11.6	5.6	8.76	13.07	16.93	20.71	17.59	24.54	14.41	0.07	0.65	0.27	6.6	3.73	5.14	TRINITY_GG_21949_c0_g2_i1: CAB3222990.1 unnamed protein product [Arctia plantaginis]
TRINITY_GG_8242_c0_g1	-4.06679	0.00139982			-4.16172	0.000105164			11.14	10.56	2.74	39.37	8.36	16.33	95.71	230.36	140.02	45.98	102.34	86.15	10.71	1.74	5.14	41.64	34.44	51.14	TRINITY_GG_8242_c0_g1_i1: XP_035449411.1 zinc transporter ZIP1 [Spodoptera frugiperda]
TRINITY_GG_18926_c0_g1	-4.09904	5.61338e-10			-4.87383	6.99002e-17			11.92	5.19	33.89	42.77	56.65	40.29	162.33	193.82	260.31	100.24	52.3	96.98	5.09	12.86	6.99	32.51	41.97	36.56	TRINITY_GG_18926_c0_g1_i1: KAJ8725989.1 hypothetical protein PYW07_000687 [Mythimna separata] ; TRINITY_GG_18926_c0_g1_i10: KAJ8729771.1 hypothetical protein PYW08_001352 [Mythimna loreyi] ; TRINITY_GG_18926_c0_g1_i11: KAJ8729771.1 hypothetical protein PYW08_001352 [Mythimna loreyi] ; TRINITY_GG_18926_c0_g1_i4: KAJ8729771.1 hypothetical protein PYW08_001352 [Mythimna loreyi] ; TRINITY_GG_18926_c0…
TRINITY_GG_19757_c0_g1	-4.18821	1.20103e-05			-5.76193	2.40669e-15			0.19	0.34	0.59	13.32	33.29	16.5	15.05	7.18	9.34	31.83	22.12	19.4	0.2	0.2	0.06	11.06	7.55	16.73	TRINITY_GG_19757_c0_g1_i1: CAB3244952.1 unnamed protein product [Arctia plantaginis] ; TRINITY_GG_19757_c0_g1_i2: CAB3244952.1 unnamed protein product [Arctia plantaginis] ; TRINITY_GG_19757_c0_g1_i4: CAB3244952.1 unnamed protein product [Arctia plantaginis] ; TRINITY_GG_19757_c0_g1_i7: CAB3244952.1 unnamed protein product [Arctia plantaginis] ; TRINITY_GG_19757_c0_g1_i8: CAB3244952.1 unnamed pro…
TRINITY_GG_16910_c5_g4	-4.34169	0.0228272			-4.99493	7.31945e-05			0.22	0.13	0	0.07	0	0	3.19	4.47	3.23	0.61	2.26	0.83	0.08	0.25	0	0	0.14	0	TRINITY_GG_16910_c5_g4_i1: XP_013135286.1 PREDICTED: trans-1,2-dihydrobenzene-1,2-diol dehydrogenase-like isoform X1 [Papilio polytes]
TRINITY_GG_2452_c2_g3	-4.47335	0.000168826			-5.62747	7.97562e-10			0.37	0.03	0	6.05	10.78	9.97	1.97	2.6	4.32	17.43	14.67	11.17	0.02	0.02	0.26	5.89	5.19	5.18	TRINITY_GG_2452_c2_g3_i2: XP_026748114.1 phosphatidylserine decarboxylase proenzyme, mitochondrial [Trichoplusia ni] ; TRINITY_GG_2452_c2_g3_i3: XP_026748114.1 phosphatidylserine decarboxylase proenzyme, mitochondrial [Trichoplusia ni]
TRINITY_GG_15557_c0_g1	-4.55286	0.0267647			-6.17333	6.44269e-06			0.03	0	0.04	0.31	0.1	0.26	0.37	1.08	1.37	0.9	0.99	0.72	0.02	0	0	0.22	0.1	0.37	TRINITY_GG_15557_c0_g1_i10: XP_021182750.1 glycine receptor subunit alpha-4 isoform X1 [Helicoverpa armigera] ; TRINITY_GG_15557_c0_g1_i15: XP_026745531.1 glycine receptor subunit alpha-4 isoform X2 [Trichoplusia ni] ; TRINITY_GG_15557_c0_g1_i3: CAB3241175.1 unnamed protein product [Arctia plantaginis] ; TRINITY_GG_15557_c0_g1_i4: XP_026745538.1 glycine receptor subunit alpha-4 isoform X3 [Tricho…
TRINITY_GG_18827_c0_g3	-4.79225	0.00963388			-4.68819	0.00151528			0.1	0.08	0	0.03	0.17	0	2.77	1.39	2.72	0.77	0.35	0.6	0.08	0	0.3	0.04	0.14	0	TRINITY_GG_18827_c0_g3_i2: CAB3223513.1 unnamed protein product [Arctia plantaginis] ; TRINITY_GG_18827_c0_g3_i3: CAB3223513.1 unnamed protein product [Arctia plantaginis] ; TRINITY_GG_18827_c0_g3_i5: CAB3223513.1 unnamed protein product [Arctia plantaginis] ; TRINITY_GG_18827_c0_g3_i6: XP_028162018.1 DNA polymerase nu-like isoform X1 [Ostrinia furnacalis] ; TRINITY_GG_18827_c0_g3_i7: XP_05904661…
TRINITY_GG_21134_c0_g3	-5.49709	0.000655314			-6.68556	1.78892e-07			0.1	0.03	0.05	1.05	1.97	1.19	2.75	0.2	0.35	1.58	1.35	1.78	0.03	0.02	0	1.01	0.88	1.47	TRINITY_GG_21134_c0_g3_i1: XP_049697458.1 uncharacterized protein LOC126054779 [Helicoverpa armigera] ; TRINITY_GG_21134_c0_g3_i3: XP_049697458.1 uncharacterized protein LOC126054779 [Helicoverpa armigera]
TRINITY_GG_12466_c4_g5	-5.59146	0.00169886			-5.25378	6.03626e-06			0	0	0.31	0.43	1.01	0.36	3.4	6.05	7.71	1.94	1.39	1.91	0.2	0.19	0	0	0	0.52
TRINITY_GG_21646_c0_g1	-7.29057	0.00206895			-6.68643	7.87841e-05			0.32	0.13	0	3.73	3.29	4.44	1.28	0.82	2.11	4.97	3.25	2.23	0	0.05	0	5.31	3.22	6.36	TRINITY_GG_21646_c0_g1_i1: CAB3243456.1 unnamed protein product [Arctia plantaginis] ; TRINITY_GG_21646_c0_g1_i2: CAB3243456.1 unnamed protein product [Arctia plantaginis] ; TRINITY_GG_21646_c0_g1_i3: CAB3243456.1 unnamed protein product [Arctia plantaginis]

## Sheet: 14B1wh&PRAA4wh_Not_mg
gene	14B1mg_fc	14B1mg_adjp	14B1wh_fc	14B1wh_adjp	PRAAmg_fc	PRAAmg_adjp	PRAAwh_fc	PRAAwh_adjp	14B1_a_midgut	14B1_b_midgut	14B1_c_midgut	14B1_a_whole	14B1_b_whole	14B1_c_whole	Control_a_midgut	Control_b_midgut	Control_c_midgut	Control_a_whole	Control_b_whole	Control_c_whole	PRAA_a_midgut	PRAA_b_midgut	PRAA_c_midgut	PRAA_a_whole	PRAA_b_whole	PRAA_c_whole	NR hits
TRINITY_GG_15562_c0_g2			6.62733	0.0133251			7.64603	0.000703949	0.83	1.43	1.89	25.82	3.95	44.18	0	0	0.11	0.3	0.3	0.6	0	5.41	4.38	64.82	19.77	90.02	TRINITY_GG_15562_c0_g2_i1: WGO77589.1 attacin [Lymantria dispar] ; TRINITY_GG_15562_c0_g2_i2: WGO77589.1 attacin [Lymantria dispar] ; TRINITY_GG_15562_c0_g2_i3: WGO77589.1 attacin [Lymantria dispar] ; TRINITY_GG_15562_c0_g2_i4: CAB3220964.1 unnamed protein product [Arctia plantaginis]
TRINITY_GG_21021_c9_g1			4.84332	0.0184008			5.76232	0.000379223	13.97	3.27	14.63	25.86	24.13	24.41	0	8.27	0	19.21	0	30.31	8.09	5.37	0	30.5	38.3	46.26
TRINITY_GG_21289_c2_g3			4.69613	1.40452e-06			5.81201	4.37429e-12	0	2.97	3.33	62.43	20.8	130.84	0	0	1.25	2.67	0	4.77	1.6	3.02	1.49	245.54	124.7	152.54
TRINITY_GG_13730_c0_g1			4.63971	0.00246131			4.29104	0.00827183	0.24	0.43	0.08	0.75	0.7	1.89	0	0.03	0	0.11	0.15	0.07	0.05	0.07	0.6	1.67	1.78	1.85	TRINITY_GG_13730_c0_g1_i3: WGO77591.1 moricin [Lymantria dispar]
TRINITY_GG_21289_c0_g3			3.86127	1.98326e-05			5.63175	6.2815e-16	1.67	3.47	0.6	68.33	13.23	55.3	0	0.54	0.39	2.81	5.28	3.84	1.32	3.29	3.81	239.89	106.07	180.07	TRINITY_GG_21289_c0_g3_i2: CAH2097769.1 unnamed protein product [Euphydryas editha] ; TRINITY_GG_21289_c0_g3_i3: CAH2097769.1 unnamed protein product [Euphydryas editha]
TRINITY_GG_21289_c5_g3			3.65417	0.000842393			4.65529	5.06113e-08	0.84	4.29	0.43	50.62	37.13	139.67	0	0.1	0.09	5.09	6.84	0.39	0.52	3.34	3.26	177.22	89.09	175.05
TRINITY_GG_16671_c0_g1			3.42266	0.00014459			4.39202	4.15292e-10	0.12	0.04	0	8	8.18	13.66	0.43	0.05	0.15	2.2	0.67	1.17	0.06	0.04	0.12	24.73	14.15	19.3	TRINITY_GG_16671_c0_g1_i1: CAB3222981.1 unnamed protein product [Arctia plantaginis] ; TRINITY_GG_16671_c0_g1_i2: KAJ8709571.1 hypothetical protein PYW08_009575 [Mythimna loreyi] ; TRINITY_GG_16671_c0_g1_i3: WGO77588.1 cecropin [Lymantria dispar] ; TRINITY_GG_16671_c0_g1_i4: KAJ8709571.1 hypothetical protein PYW08_009575 [Mythimna loreyi]
TRINITY_GG_21289_c6_g1			2.94815	0.0421147			4.41153	8.76324e-08	0.84	0.98	0.29	9.52	4.87	17.72	0.66	0.53	0.59	0.46	2.33	1.48	0.75	1.01	1.85	38.53	21.57	32.03	TRINITY_GG_21289_c6_g1_i1: CAB3254559.1 unnamed protein product [Arctia plantaginis]
TRINITY_GG_7945_c1_g8			2.75648	0.00546904			2.91258	0.00100882	1.14	0.17	0.19	9.2	12.9	4.34	0.12	0.17	0.19	1.54	1.08	1.52	0.67	0.71	0.96	9.39	11.53	9.91	TRINITY_GG_7945_c1_g8_i1: CAB3239418.1 unnamed protein product [Arctia plantaginis]
TRINITY_GG_13180_c0_g3			2.59084	2.38212e-05			3.8817	3.56347e-20	0.02	0.17	0.03	12.4	11.7	13.64	0	0	0.01	2.16	2.51	2.29	0.04	0.14	0.08	31.13	27.29	26.42	TRINITY_GG_13180_c0_g3_i10: XP_026485475.1 eclosion hormone [Vanessa tameamea] ; TRINITY_GG_13180_c0_g3_i2: XP_026485475.1 eclosion hormone [Vanessa tameamea] ; TRINITY_GG_13180_c0_g3_i3: XP_026485475.1 eclosion hormone [Vanessa tameamea] ; TRINITY_GG_13180_c0_g3_i4: CAG9136621.1 unnamed protein product [Plutella xylostella] ; TRINITY_GG_13180_c0_g3_i8: KAG6458035.1 hypothetical protein O3G_MSEX0…
TRINITY_GG_18800_c4_g1			2.47905	0.0107802			2.54688	0.00473995	0	0.5	1.9	71.19	52.32	102.55	0	0.46	0.52	19	14.35	15.94	1.27	4.15	1.51	88.46	101.79	106.92	TRINITY_GG_18800_c4_g1_i1: KAF9788942.1 hypothetical protein SFRURICE_018518 [Spodoptera frugiperda] ; TRINITY_GG_18800_c4_g1_i2: KAF9788942.1 hypothetical protein SFRURICE_018518 [Spodoptera frugiperda]
TRINITY_GG_2056_c1_g1			-2.37526	0.0004822			-2.50678	4.90161e-05	56.65	41.53	57.29	20.02	10.81	8.88	201.81	163.88	186.71	92.41	81.34	85.69	43.49	64.86	29.81	11.8	11.03	15.22	TRINITY_GG_2056_c1_g1_i1: PZC86899.1 hypothetical protein B5X24_HaOG201758 [Helicoverpa armigera] ; TRINITY_GG_2056_c1_g1_i10: KAJ0183063.1 hypothetical protein K1T71_001039 [Dendrolimus kikuchii] ; TRINITY_GG_2056_c1_g1_i5: KAJ0183063.1 hypothetical protein K1T71_001039 [Dendrolimus kikuchii] ; TRINITY_GG_2056_c1_g1_i6: CAB3254244.1 unnamed protein product [Arctia plantaginis] ; TRINITY_GG_2056_…
TRINITY_GG_14485_c2_g5			-2.8487	0.0325836			-4.64508	2.7897e-10	0.46	0.39	0.75	2.55	4.02	15.96	1.46	0.43	0.52	75.48	105.38	26.73	0.26	0.57	0.2	0.96	1.07	1.87	TRINITY_GG_14485_c2_g5_i1: CAB3221317.1 unnamed protein product [Arctia plantaginis]
TRINITY_GG_3291_c0_g1			-3.84727	0.00889243			-3.8089	0.0113182	1.46	1.61	4.79	0.87	0	0	28.24	20.57	20.74	7.54	2.86	8.05	2.45	3.76	0.53	0	0.53	0.5	TRINITY_GG_3291_c0_g1_i1: CAB3241468.1 unnamed protein product [Arctia plantaginis] ; TRINITY_GG_3291_c0_g1_i2: CAB3225490.1 unnamed protein product [Arctia plantaginis]
TRINITY_GG_14475_c9_g1			-3.86576	1.09191e-05			-3.19532	0.00278053	135.47	159.07	99.26	29.1	11.37	12.83	1501.47	1073.77	1141.87	226.94	452.56	320.27	197.15	189.62	43.93	10.59	38.86	52.55	TRINITY_GG_14475_c9_g1_i10: CAB3242882.1 unnamed protein product [Arctia plantaginis] ; TRINITY_GG_14475_c9_g1_i16: CAB3242882.1 unnamed protein product [Arctia plantaginis] ; TRINITY_GG_14475_c9_g1_i18: KAJ8732675.1 hypothetical protein PYW07_015274 [Mythimna separata] ; TRINITY_GG_14475_c9_g1_i22: KAJ8732105.1 hypothetical protein PYW08_014835 [Mythimna loreyi] ; TRINITY_GG_14475_c9_g1_i27: KAJ…
TRINITY_GG_301_c53_g1			-5.39239	0.00381131			-5.58139	0.001643	0.24	0	0	0.72	0.35	0.66	0	0.53	0.21	29.49	129.58	3.72	0.27	0.33	1.15	0.86	1.16	0.42	TRINITY_GG_301_c53_g1_i3: CAB3511383.1 unnamed protein product [Spodoptera littoralis] ; TRINITY_GG_301_c53_g1_i4: KAJ0173235.1 hypothetical protein K1T71_011411 [Dendrolimus kikuchii] ; TRINITY_GG_301_c53_g1_i5: KAI5642652.1 CRAL/TRIO domain-containing protein [Phthorimaea operculella] ; TRINITY_GG_301_c53_g1_i6: KAJ0173235.1 hypothetical protein K1T71_011411 [Dendrolimus kikuchii] ; TRINITY_GG_…
TRINITY_GG_10238_c0_g2			-5.58885	0.000191872			-6.00998	1.90463e-05	0.68	0.44	0.44	0.91	0.79	1.29	0.4	0.24	0.34	66.28	98.64	1.05	0.32	0.28	0.91	0.68	0.8	1.17	TRINITY_GG_10238_c0_g2_i1: KAJ8704523.1 hypothetical protein PYW07_011711 [Mythimna separata] ; TRINITY_GG_10238_c0_g2_i10: UBY12703.1 hormone receptor 3 [Anticarsia gemmatalis] ; TRINITY_GG_10238_c0_g2_i12: UBY12703.1 hormone receptor 3 [Anticarsia gemmatalis] ; TRINITY_GG_10238_c0_g2_i16: UBY12703.1 hormone receptor 3 [Anticarsia gemmatalis] ; TRINITY_GG_10238_c0_g2_i2: CAB3241688.1 unnamed pro…
TRINITY_GG_6612_c0_g1			-6.16078	0.0286843			-6.39895	0.0154629	0	0	0	0.11	1.2	0.31	0.11	0.06	0.53	9.44	43.34	0	0.13	0.14	0.38	0.34	0.23	0.11	TRINITY_GG_6612_c0_g1_i2: KAI8438995.1 hypothetical protein MSG28_011294 [Choristoneura fumiferana] ; TRINITY_GG_6612_c0_g1_i3: CAH0701628.1 unnamed protein product [Spodoptera exigua] ; TRINITY_GG_6612_c0_g1_i4: KAI8438995.1 hypothetical protein MSG28_011294 [Choristoneura fumiferana] ; TRINITY_GG_6612_c0_g1_i5: CAH0701628.1 unnamed protein product [Spodoptera exigua] ; TRINITY_GG_6612_c0_g1_i6:…
TRINITY_GG_5710_c2_g3			-6.44872	0.0457463			-9.43591	7.50194e-05	0.08	0.05	0	0.15	0.78	1.3	0.31	0.14	0.61	112.76	110.62	0.41	0.03	0.34	0	0	0	0.39	TRINITY_GG_5710_c2_g3_i2: CAH0625686.1 unnamed protein product [Chrysodeixis includens] ; TRINITY_GG_5710_c2_g3_i3: CAH0625686.1 unnamed protein product [Chrysodeixis includens]
TRINITY_GG_6806_c0_g1			-6.96575	0.0486816			-7.67014	0.0354269	0	0	0	0.02	0.03	0	0	0	0	0.52	3.01	0	0	0.01	0	0.03	0	0	TRINITY_GG_6806_c0_g1_i2: CAB3220024.1 unnamed protein product [Arctia plantaginis] ; TRINITY_GG_6806_c0_g1_i4: CAB3220024.1 unnamed protein product [Arctia plantaginis] ; TRINITY_GG_6806_c0_g1_i6: CAB3220024.1 unnamed protein product [Arctia plantaginis]

## Sheet: sharedByAll_But_PRAA4mg
gene	14B1mg_fc	14B1mg_adjp	14B1wh_fc	14B1wh_adjp	PRAAmg_fc	PRAAmg_adjp	PRAAwh_fc	PRAAwh_adjp	14B1_a_midgut	14B1_b_midgut	14B1_c_midgut	14B1_a_whole	14B1_b_whole	14B1_c_whole	Control_a_midgut	Control_b_midgut	Control_c_midgut	Control_a_whole	Control_b_whole	Control_c_whole	PRAA_a_midgut	PRAA_b_midgut	PRAA_c_midgut	PRAA_a_whole	PRAA_b_whole	PRAA_c_whole	NR hits
TRINITY_GG_21303_c5_g1	3.03521	3.26682e-05	2.53274	0.00363616			2.81507	8.5726e-05	80.34	43.45	25.17	118.38	88.95	78.31	4.16	7.6	9.24	14.82	22.1	17.1	12.53	18.68	21.57	123.37	129.27	94.42	TRINITY_GG_21303_c5_g1_i10: CAB3223652.1 unnamed protein product [Arctia plantaginis] ; TRINITY_GG_21303_c5_g1_i11: XP_028172977.1 (11Z)-hexadec-11-enoyl-CoA conjugase-like [Ostrinia furnacalis] ; TRINITY_GG_21303_c5_g1_i12: XP_028172977.1 (11Z)-hexadec-11-enoyl-CoA conjugase-like [Ostrinia furnacalis] ; TRINITY_GG_21303_c5_g1_i2: XP_031770737.2 (11Z)-hexadec-11-enoyl-CoA conjugase-like isoform X…
TRINITY_GG_21303_c6_g2	2.99187	0.000585449	2.40041	0.0410393			2.59079	0.00590263	98.7	87.58	30.8	92.63	42.39	54.49	7.13	10.99	12.29	8.27	17.32	17.01	19.44	34.42	39.15	75.12	87.33	62.51	TRINITY_GG_21303_c6_g2_i1: RVE49824.1 hypothetical protein evm_005554 [Chilo suppressalis] ; TRINITY_GG_21303_c6_g2_i2: ABO45231.1 reverse transcriptase [Ostrinia nubilalis] ; TRINITY_GG_21303_c6_g2_i4: RVE49824.1 hypothetical protein evm_005554 [Chilo suppressalis]
TRINITY_GG_21158_c9_g1	2.55309	0.00120401	2.2733	0.0120866			2.19622	0.0282973	21.85	28.88	33.53	8.24	17.33	11.84	5.83	3.54	4.82	4.13	1.54	2.07	18.83	13.86	14.84	10.11	6.49	11.82	TRINITY_GG_21158_c9_g1_i3: CAB3244680.1 unnamed protein product [Arctia plantaginis] ; TRINITY_GG_21158_c9_g1_i4: CAB3244680.1 unnamed protein product [Arctia plantaginis]
TRINITY_GG_4732_c4_g2	2.35152	9.2843e-05	2.5483	3.34148e-07			2.31024	4.32587e-05	267.48	147	195.36	78.7	58.75	64.1	44.26	37.66	33.38	11.31	11.45	13.86	93.75	120.56	129.64	66.24	56.33	47.57	TRINITY_GG_4732_c4_g2_i10: XP_047038738.1 tetraspanin-9-like [Helicoverpa zea] ; TRINITY_GG_4732_c4_g2_i11: XP_047038738.1 tetraspanin-9-like [Helicoverpa zea] ; TRINITY_GG_4732_c4_g2_i9: PZC75605.1 hypothetical protein B5X24_HaOG205921 [Helicoverpa armigera]
TRINITY_GG_20155_c63_g1	-2.72174	0.0280745	-2.98372	0.000520553			-3.28924	1.32398e-05	177.25	133.5	79.49	29.88	21.55	14.8	833.37	1237.14	637.04	150.39	336.04	257.75	230.05	202.81	93.43	20.15	18.97	21.7
TRINITY_GG_5828_c4_g5	-3.44136	0.000371398	-3.35633	0.00129205			-3.7471	0.000147552	2.56	2.6	2.47	0.43	0.74	0.63	32.31	25.27	28.34	6.28	8.18	8.87	6.82	4.22	1.28	0.49	0.68	0.27	TRINITY_GG_5828_c4_g5_i1: CAB3259060.1 unnamed protein product [Arctia plantaginis] ; TRINITY_GG_5828_c4_g5_i2: CAB3259060.1 unnamed protein product [Arctia plantaginis] ; TRINITY_GG_5828_c4_g5_i4: CAB3259060.1 unnamed protein product [Arctia plantaginis]

[truncated: 6 more sheets: sharedByAll_But_PRAA4wh, sharedByAll_But_14B1mg, sharedByAll_But_14B1wh, 14B1wh&PRAA4mg_NothingElse, PRAA4wh&14B1mg_NothingElse, mixed-case_DEGs]
